# Supplementary material for: Scion organ removal alters hormone levels and gene expression associated with adventitious root development in grafted watermelon seedlings
Source: Plant Signal Behav. 2025 Sep 12;20(1):2556300. doi: 10.1080/15592324.2025.2556300 (PMC12439556; doi:10.1080/15592324.2025.2556300)
Supplement: Supplementary material — Hub genes list of salmon and brown module by WGCNA correlated with measured endogenous hormone at Day 6. Selected 30 genes from each module. [file KPSB_A_2556300_SM5842.xlsx]

## Sheet: Day 2
Hub genes list of tan and darkgrey module by WGCNA correlated with measured endogenous hormone at Day 2. Selected 30 genes from each module.
gene_id	connectivity	kme	module	JA_corr	IAA_corr	ABA_corr
CmoCh01G005700	100.406	0.956	tan	0.529	0.242	0.647
CmoCh01G020940	95.3158	0.9638	tan	0.386	0.328	0.544
CmoCh02G009010	97.2168	0.9605	tan	0.522	0.232	0.655
CmoCh02G017260	89.5189	0.9363	tan	0.477	0.16	0.608
CmoCh03G001130	105.615	0.9809	tan	0.536	0.334	0.65
CmoCh03G012440	91.9737	0.9463	tan	0.505	0.253	0.655
CmoCh04G025320	93.6952	0.9593	tan	0.501	0.136	0.665
CmoCh04G030220	97.7262	0.9492	tan	0.59	0.211	0.7
CmoCh04G031070	96.6718	0.9661	tan	0.462	0.248	0.603
CmoCh05G001870	102.414	0.9667	tan	0.494	0.196	0.638
CmoCh05G002250	93.4746	0.9483	tan	0.46	0.252	0.622
CmoCh06G004840	87.142	0.9535	tan	0.565	0.424	0.681
CmoCh07G008160	93.6503	0.9375	tan	0.549	0.16	0.631
CmoCh07G011170	94.1328	0.9445	tan	0.568	0.206	0.663
CmoCh08G001880	101.576	0.9687	tan	0.613	0.229	0.731
CmoCh10G004910	89.3746	0.9348	tan	0.582	0.207	0.705
CmoCh11G002230	92.7041	0.9546	tan	0.603	0.19	0.792
CmoCh11G010700	94.7574	0.9686	tan	0.394	0.359	0.539
CmoCh13G001860	106.655	0.9746	tan	0.525	0.247	0.639
CmoCh13G003130	94.6967	0.9616	tan	0.576	0.259	0.695
CmoCh14G000810	95.4621	0.9758	tan	0.449	0.331	0.645
CmoCh14G001860	105.244	0.9802	tan	0.549	0.332	0.674
CmoCh14G014290	95.1438	0.9458	tan	0.518	0.168	0.643
CmoCh15G000070	86.9554	0.9465	tan	0.564	0.445	0.65
CmoCh15G004680	98.4164	0.978	tan	0.487	0.245	0.688
CmoCh15G008860	90.8821	0.956	tan	0.448	0.321	0.588
CmoCh16G000520	97.2025	0.9559	tan	0.471	0.181	0.615
CmoCh17G013330	88.9265	0.9402	tan	0.623	0.162	0.791
CmoCh18G009390	90.9488	0.9446	tan	0.47	0.268	0.593
CmoCh19G002190	92.6143	0.9467	tan	0.5	0.307	0.625
CmoCh01G009890	8.91209	0.8862	darkgrey	0.758	0.351	0.652
CmoCh01G014270	7.3395	0.854	darkgrey	0.408	0.325	0.491
CmoCh02G001100	6.08423	0.819	darkgrey	0.363	0.239	0.452
CmoCh04G000030	8.45006	0.8351	darkgrey	0.325	-0.0511	0.391
CmoCh04G018700	8.93197	0.8501	darkgrey	0.474	0.027	0.634
CmoCh05G004010	8.88336	0.8682	darkgrey	0.599	0.188	0.573
CmoCh05G007410	5.31495	0.8001	darkgrey	0.629	0.386	0.544
CmoCh05G012230	6.00618	0.8225	darkgrey	0.856	0.219	0.576
CmoCh06G013320	7.67921	0.8376	darkgrey	0.353	0.212	0.446
CmoCh07G013120	7.13594	0.8376	darkgrey	0.805	0.353	0.614
CmoCh07G013420	8.65556	0.881	darkgrey	0.784	0.325	0.699
CmoCh08G010610	7.62541	0.8645	darkgrey	0.83	0.0965	0.756
CmoCh09G005200	9.05571	0.9055	darkgrey	0.532	0.471	0.418
CmoCh09G008570	10.6847	0.9392	darkgrey	0.646	0.28	0.544
CmoCh11G004780	6.64853	0.7924	darkgrey	0.211	0.0821	0.143
CmoCh11G007830	5.90278	0.838	darkgrey	0.709	0.384	0.472
CmoCh11G007840	6.12201	0.767	darkgrey	0.219	0.0339	0.186
CmoCh12G008730	10.0981	0.8997	darkgrey	0.489	0.394	0.41
CmoCh13G006280	12.3847	0.9575	darkgrey	0.67	0.421	0.5
CmoCh13G008550	9.604	0.8795	darkgrey	0.528	0.0575	0.675
CmoCh13G010600	9.47726	0.8788	darkgrey	0.779	0.354	0.695
CmoCh14G001490	7.68206	0.8226	darkgrey	0.396	0.566	0.284
CmoCh15G007460	12.2283	0.9524	darkgrey	0.571	0.151	0.517
CmoCh16G008360	6.70338	0.8144	darkgrey	0.373	0.615	0.143
CmoCh16G008710	6.87973	0.8266	darkgrey	0.571	0.243	0.602
CmoCh18G011670	5.84214	0.7817	darkgrey	0.515	0.468	0.337
CmoCh19G009480	5.97605	0.829	darkgrey	0.496	0.408	0.343
CmoCh19G010170	7.61005	0.8331	darkgrey	0.575	0.336	0.574
CmoCh20G004730	12.3723	0.9616	darkgrey	0.763	0.202	0.689
CmoCh20G008830	5.8107	0.7594	darkgrey	0.527	0.709	0.284

## Sheet: Day 4
Hub genes list of blue, greenyellow and cyan module by WGCNA correlated with measured endogenous hormone at Day 4. Selected 30 genes from each module.
gene_id	connectivity	kme	module	JA_corr	IAA_corr	ABA_corr
CmoCh01G009580	394.939	0.9505	blue	0.892	0.71	-0.555
CmoCh01G015130	398.319	0.9564	blue	0.815	0.717	-0.593
CmoCh02G015010	426.702	0.9737	blue	0.83	0.794	-0.488
CmoCh02G017160	440.047	0.9803	blue	0.823	0.818	-0.406
CmoCh03G003110	438.415	0.98	blue	0.863	0.754	-0.446
CmoCh03G009950	395.122	0.9604	blue	0.833	0.803	-0.257
CmoCh03G010100	432.566	0.9736	blue	0.834	0.701	-0.502
CmoCh04G001770	409.955	0.9617	blue	0.903	0.707	-0.585
CmoCh04G013910	401.663	0.9643	blue	0.891	0.725	-0.454
CmoCh04G029570	416.451	0.9643	blue	0.913	0.775	-0.456
CmoCh04G030470	419.453	0.9745	blue	0.744	0.7	-0.48
CmoCh05G004920	400.465	0.9569	blue	0.808	0.767	-0.503
CmoCh06G000610	435.525	0.9812	blue	0.804	0.765	-0.438
CmoCh06G003110	418.609	0.9689	blue	0.858	0.76	-0.464
CmoCh06G003880	399.041	0.9612	blue	0.842	0.74	-0.419
CmoCh06G005810	406.446	0.9617	blue	0.797	0.772	-0.472
CmoCh06G014480	408.11	0.9562	blue	0.855	0.809	-0.295
CmoCh07G007750	395.004	0.9526	blue	0.876	0.709	-0.477
CmoCh08G003720	436.262	0.9809	blue	0.825	0.755	-0.398
CmoCh08G010860	423.949	0.9716	blue	0.852	0.74	-0.445
CmoCh10G003670	402.542	0.9587	blue	0.77	0.678	-0.553
CmoCh11G000600	396.737	0.9577	blue	0.872	0.664	-0.536
CmoCh11G007130	407.781	0.9703	blue	0.775	0.744	-0.455
CmoCh11G011850	438.436	0.9831	blue	0.829	0.793	-0.347
CmoCh14G007580	424.779	0.9723	blue	0.88	0.753	-0.404
CmoCh15G006640	397.768	0.956	blue	0.83	0.816	-0.422
CmoCh15G014550	403.317	0.9688	blue	0.768	0.771	-0.41
CmoCh16G011630	434.856	0.9795	blue	0.863	0.753	-0.424
CmoCh18G013230	400.935	0.9554	blue	0.83	0.744	-0.504
CmoCh19G005760	404.392	0.9587	blue	0.872	0.694	-0.573
CmoCh01G004290	23.6451	0.8614	greenyellow	0.485	0.667	-0.21
CmoCh01G016370	28.1799	0.9125	greenyellow	0.543	0.716	-0.0279
CmoCh02G001070	22.9535	0.8862	greenyellow	0.384	0.717	0.0188
CmoCh02G011840	25.778	0.8842	greenyellow	0.555	0.696	-0.178
CmoCh02G017900	26.7508	0.8975	greenyellow	0.458	0.574	0.0956
CmoCh03G004930	24.5355	0.872	greenyellow	0.286	0.574	0.258
CmoCh04G010560	22.9369	0.8669	greenyellow	0.457	0.539	0.0576
CmoCh05G004540	28.3772	0.896	greenyellow	0.469	0.716	-0.0245
CmoCh06G000950	28.1753	0.911	greenyellow	0.346	0.687	0.198
CmoCh08G005650	23.8684	0.8822	greenyellow	0.411	0.661	0.0756
CmoCh08G006390	23.3928	0.8748	greenyellow	0.376	0.534	0.145
CmoCh08G006860	27.1637	0.9017	greenyellow	0.504	0.773	0.0224
CmoCh09G010710	23.8513	0.8883	greenyellow	0.419	0.703	0.275
CmoCh10G005700	33.9477	0.9602	greenyellow	0.582	0.771	0.064
CmoCh10G006990	28.3369	0.9086	greenyellow	0.543	0.721	-0.0162
CmoCh10G012440	36.2488	0.9742	greenyellow	0.569	0.654	-0.0957
CmoCh11G006400	24.8572	0.868	greenyellow	0.386	0.587	0.149
CmoCh11G012030	28.5993	0.9078	greenyellow	0.377	0.653	0.0951
CmoCh12G013250	24.7295	0.8747	greenyellow	0.344	0.56	0.105
CmoCh13G010940	24.0569	0.8783	greenyellow	0.518	0.704	-0.183
CmoCh14G005110	25.4175	0.8751	greenyellow	0.554	0.62	0.0256
CmoCh14G007090	24.5739	0.8723	greenyellow	0.502	0.458	0.0039
CmoCh15G002010	29.7737	0.9217	greenyellow	0.5	0.691	-0.0565
CmoCh15G011880	23.6978	0.8713	greenyellow	0.544	0.744	0.121
CmoCh15G014100	22.8687	0.8545	greenyellow	0.299	0.517	0.089
CmoCh17G001990	28.7055	0.9285	greenyellow	0.43	0.642	0.199
CmoCh17G007400	24.7381	0.8867	greenyellow	0.569	0.658	-0.0984
CmoCh18G010750	24.01	0.8789	greenyellow	0.287	0.618	0.213
CmoCh19G000650	27.212	0.9004	greenyellow	0.409	0.641	0.212
CmoCh19G000720	23.3184	0.8879	greenyellow	0.552	0.58	0.003
CmoCh01G018260	12.508	0.8436	cyan	-0.117	-0.249	0.175
CmoCh03G008700	12.3454	0.8334	cyan	-0.478	-0.145	0.413
CmoCh03G010620	14.7339	0.8705	cyan	-0.502	-0.218	0.588
CmoCh03G013780	18.3146	0.9319	cyan	-0.429	-0.305	0.47
CmoCh04G012740	11.8857	0.8062	cyan	-0.198	-0.0932	0.546
CmoCh05G011100	13.01	0.8534	cyan	-0.166	0.0238	0.395
CmoCh05G011110	13.0287	0.8397	cyan	-0.215	-0.0835	0.327
CmoCh06G005160	14.2105	0.8459	cyan	-0.132	-0.0071	0.608
CmoCh06G006050	11.1917	0.8249	cyan	-0.337	-0.0371	0.632
CmoCh06G007040	16.6301	0.9181	cyan	-0.279	-0.276	0.504
CmoCh07G012130	20.5217	0.969	cyan	-0.344	-0.108	0.591
CmoCh08G002930	17.0291	0.9285	cyan	-0.483	-0.375	0.439
CmoCh08G003870	12.4537	0.8142	cyan	-0.203	-0.112	0.543
CmoCh08G008710	12.7437	0.8386	cyan	-0.435	-0.268	0.564
CmoCh09G002390	13.613	0.8415	cyan	-0.51	-0.145	0.625
CmoCh09G002850	11.0353	0.8185	cyan	-0.353	-0.0834	0.528
CmoCh09G009540	10.9643	0.8199	cyan	-0.494	-0.103	0.529
CmoCh09G009900	10.5026	0.7913	cyan	-0.53	-0.16	0.655
CmoCh11G019110	11.5483	0.8265	cyan	-0.413	-0.274	0.303
CmoCh12G002470	11.0852	0.7658	cyan	-0.378	-0.345	0.279
CmoCh12G006120	13.367	0.8553	cyan	-0.374	-0.235	0.402
CmoCh13G011930	12.5152	0.8482	cyan	-0.182	-0.0928	0.339
CmoCh14G000270	17.9804	0.9356	cyan	-0.343	-0.277	0.389
CmoCh14G004660	19.4777	0.9531	cyan	-0.272	-0.112	0.532
CmoCh14G010520	13.949	0.8652	cyan	-0.154	-0.219	0.345
CmoCh14G012790	14.2873	0.8691	cyan	-0.32	-0.165	0.451
CmoCh15G007610	18.2656	0.9295	cyan	-0.34	-0.251	0.632
CmoCh16G009210	19.0111	0.9528	cyan	-0.34	-0.236	0.564
CmoCh19G003110	11.6532	0.7883	cyan	-0.468	-0.173	0.754
CmoCh20G005600	17.4496	0.9278	cyan	-0.507	-0.281	0.484

## Sheet: Day 6
Hub genes list of salmon and brown module by WGCNA correlated with measured endogenous hormone at Day 6. Selected 30 genes from each module.
gene_id	connectivity	kme	module	JA_corr	IAA_corr	ABA_corr
CmoCh01G000930	9.65065	0.7669	salmon	0.547	0.364	0.825
CmoCh01G002030	10.6606	0.7492	salmon	0.349	0.325	0.677
CmoCh01G005110	10.1544	0.8557	salmon	0.295	0.365	0.624
CmoCh01G005120	8.39911	0.806	salmon	0.314	0.445	0.543
CmoCh01G005970	11.3826	0.8646	salmon	0.557	0.542	0.683
CmoCh02G002420	7.52077	0.7855	salmon	0.476	0.082	0.441
CmoCh02G017850	10.084	0.8687	salmon	0.543	0.0979	0.413
CmoCh04G014760	9.44231	0.8018	salmon	0.483	0.194	0.614
CmoCh04G023030	8.79759	0.8248	salmon	0.512	0.426	0.595
CmoCh04G028160	10.6085	0.8084	salmon	0.605	0.278	0.786
CmoCh05G005180	8.26852	0.8183	salmon	0.368	-0.0569	0.299
CmoCh06G000280	9.59855	0.8485	salmon	0.546	0.319	0.538
CmoCh08G002370	7.58657	0.7845	salmon	0.342	0.319	0.598
CmoCh08G009080	11.0373	0.8771	salmon	0.465	0.378	0.644
CmoCh09G003240	7.79479	0.7283	salmon	0.509	0.56	0.781
CmoCh09G010450	9.11482	0.8347	salmon	0.547	0.123	0.494
CmoCh10G007050	9.59879	0.7566	salmon	0.237	0.184	0.568
CmoCh11G006000	8.17427	0.776	salmon	0.628	0.168	0.528
CmoCh11G017180	10.7815	0.8574	salmon	0.501	0.276	0.61
CmoCh12G011770	12.1942	0.8446	salmon	0.582	0.276	0.664
CmoCh14G003960	10.2584	0.8928	salmon	0.297	0.28	0.612
CmoCh15G012820	7.52834	0.7422	salmon	0.507	0.581	0.62
CmoCh17G006750	9.6382	0.8833	salmon	0.496	0.19	0.559
CmoCh17G010920	11.483	0.8938	salmon	0.708	0.36	0.731
CmoCh18G003490	8.98366	0.7587	salmon	0.308	0.0638	0.417
CmoCh18G007080	7.58078	0.8007	salmon	0.37	0.132	0.407
CmoCh18G011190	8.84104	0.8137	salmon	0.656	0.332	0.641
CmoCh20G005200	10.3772	0.8387	salmon	0.462	0.183	0.57
CmoCh20G006970	10.8813	0.8837	salmon	0.524	0.444	0.67
CmoCh20G009350	9.38467	0.8673	salmon	0.381	0.127	0.337
CmoCh01G001060	179.263	0.9561	brown	0.856	0.21	0.375
CmoCh01G005260	210.254	0.9888	brown	0.857	0.28	0.357
CmoCh01G008570	192.395	0.9659	brown	0.85	0.386	0.384
CmoCh01G009580	191.583	0.9646	brown	0.844	0.287	0.387
CmoCh01G015080	182.438	0.9638	brown	0.895	0.272	0.438
CmoCh02G011750	177.573	0.9415	brown	0.756	0.25	0.225
CmoCh03G013070	201.045	0.976	brown	0.858	0.465	0.397
CmoCh04G001770	197.353	0.9755	brown	0.904	0.346	0.473
CmoCh04G010750	192.483	0.9696	brown	0.85	0.327	0.33
CmoCh04G028000	186.608	0.9609	brown	0.932	0.338	0.491
CmoCh05G001740	190.595	0.9678	brown	0.818	0.226	0.242
CmoCh06G012120	183.849	0.9543	brown	0.864	0.431	0.414
CmoCh07G005430	200.503	0.9773	brown	0.815	0.238	0.293
CmoCh07G007910	187.591	0.9607	brown	0.772	0.263	0.234
CmoCh08G003720	181.391	0.9531	brown	0.892	0.429	0.499
CmoCh11G016160	187.745	0.9642	brown	0.891	0.407	0.431
CmoCh12G000850	184.796	0.954	brown	0.786	0.119	0.219
CmoCh12G001960	187.428	0.9537	brown	0.805	0.265	0.281
CmoCh13G010520	198.037	0.9675	brown	0.786	0.268	0.224
CmoCh14G007170	179.963	0.9557	brown	0.843	0.311	0.366
CmoCh14G007580	185.583	0.959	brown	0.844	0.323	0.358
CmoCh14G009270	195.366	0.9736	brown	0.866	0.335	0.336
CmoCh14G014600	201.945	0.9783	brown	0.873	0.382	0.432
CmoCh15G004170	189.249	0.9656	brown	0.828	0.307	0.34
CmoCh17G012580	197.469	0.9738	brown	0.838	0.413	0.357
CmoCh18G003460	181.921	0.9564	brown	0.837	0.315	0.347
CmoCh18G004170	179.794	0.9532	brown	0.876	0.345	0.48
CmoCh18G006980	185.2	0.9589	brown	0.805	0.144	0.235
CmoCh18G009660	185.533	0.9566	brown	0.882	0.248	0.423
CmoCh18G010220	183.79	0.9578	brown	0.837	0.118	0.355
