# Supplementary material for: Scion organ removal alters hormone levels and gene expression associated with adventitious root development in grafted watermelon seedlings
Source: Plant Signal Behav. 2025 Sep 12;20(1):2556300. doi: 10.1080/15592324.2025.2556300 (PMC12439556; doi:10.1080/15592324.2025.2556300)
Supplement: Supplementary material — Commonly down-regulated genes in WP-1, WP-2 and WP-3. The list shows a total of 26 genes that were commonly downregulated (Log2FC<-1, P<0.05) in WP-1, WP-2, and WP-3 at Day 6. Relative level of transcript compared with WP were colored according to Log2FC values: -2 (blue) to 2 (yellow). [file KPSB_A_2556300_SM5839.xlsx]

## Sheet: Day 2 up
Commonly up-regulated genes in WP-1, WP-2 and WP-3. The list shows a total of 30 genes that were commonly upregulated (Log2FC>1, P<0.05) in WP-1, WP-2, and WP-3 at Day 2. Relative level of transcript compared with WP were colored according to Log2FC values: -2 (blue) to 2 (yellow).
gene_name	gene_id	Entry Name	Protein names	Gene Ontology (biological process)	Gene Ontology (cellular component)	Gene Ontology (molecular function)	Subcellular location [CC]	Protein families	TF Family	pvalue	WP-1_2-VS-WP_2 Log2FC	pvalue	WP-2_2-VS-WP_2 Log2FC	pvalue	WP-3_2-VS-WP_2 Log2FC
CmoCh16G012110	gene-LOC111431102	A0A6J1E5Z3_CUCMO	Glycine-rich cell wall structural protein 1.8-like isoform X1							0.00361835	1.24488	0.00408823	1.57595	0.0435378	1.15421
CmoCh13G010510	gene-LOC111431356	A0A6J1ECR7_CUCMO	non-specific serine/threonine protein kinase (EC 2.7.11.1)		membrane [GO:0016020]	ATP binding [GO:0005524]; polysaccharide binding [GO:0030247]; protein kinase activity [GO:0004672]				0.00049403	1.19304	0.00674103	1.10996	0.00696887	1.25781
CmoCh07G013120	gene-LOC111432561	A0A6J1EHH0_CUCMO	Lipase-like PAD4	lipid metabolic process [GO:0006629]	nucleus [GO:0005634]		SUBCELLULAR LOCATION: Nucleus {ECO:0000256|ARBA:ARBA00004123}.			4.87e-13	1.67975	5.07e-12	1.73336	8.89e-05	1.20214
CmoCh07G004010	gene-LOC111433625	A0A6J1EEK3_CUCMO	Aspartyl protease family protein 1-like	proteolysis [GO:0006508]		aspartic-type endopeptidase activity [GO:0004190]		Peptidase A1 family		8.79e-05	1.23948	0.0020111	1.1964	0.00577838	1.13157
CmoCh06G003370	gene-LOC111435176	A0A6J1EJM9_CUCMO	Glutathione S-transferase L3-like			glutathione transferase activity [GO:0004364]				0.000565124	1.09563	0.000363009	1.29889	0.0133443	1.10689
CmoCh16G006040	gene-LOC111437532	A0A6J1ETC0_CUCMO	Probable WRKY transcription factor 41		nucleus [GO:0005634]	DNA-binding transcription factor activity [GO:0003700]; transcription cis-regulatory region binding [GO:0000976]	SUBCELLULAR LOCATION: Nucleus {ECO:0000256|ARBA:ARBA00004123}.		WRKY	5.21e-06	1.46004	0.00084566	1.1149	0.028257	1.05359
CmoCh20G010650	gene-LOC111438339	A0A6J1EVV1_CUCMO	U-box domain-containing protein (EC 2.3.2.27) (RING-type E3 ubiquitin transferase PUB)	protein ubiquitination [GO:0016567]		ubiquitin protein ligase activity [GO:0061630]				0.0001076	1.88577	0.000533823	2.17418	0.0163143	1.64978
CmoCh11G005400	gene-LOC111440854	A0A6J1EZ19_CUCMO	Epidermal patterning factor-like protein	guard cell differentiation [GO:0010052]	extracellular region [GO:0005576]		SUBCELLULAR LOCATION: Secreted {ECO:0000256|RuleBase:RU367102}.	Plant cysteine rich small secretory peptide family, Epidermal patterning factor subfamily		0.00925535	1.94577	0.0237843	1.58151	0.0317669	1.50522
CmoCh11G005310	gene-LOC111441244	A0A6J1F0M3_CUCMO	Probable clathrin assembly protein At4g32285	clathrin coat assembly [GO:0048268]; clathrin-dependent endocytosis [GO:0072583]; vesicle budding from membrane [GO:0006900]	clathrin-coated pit [GO:0005905]; clathrin-coated vesicle [GO:0030136]; Golgi apparatus [GO:0005794]	1-phosphatidylinositol binding [GO:0005545]; clathrin heavy chain binding [GO:0032050]; phosphatidylinositol-4,5-bisphosphate binding [GO:0005546]; SNARE binding [GO:0000149]	SUBCELLULAR LOCATION: Cytoplasmic vesicle, clathrin-coated vesicle {ECO:0000256|ARBA:ARBA00004132}. Golgi apparatus {ECO:0000256|ARBA:ARBA00004555}. Membrane, clathrin-coated pit {ECO:0000256|ARBA:ARBA00004600}. Vesicle {ECO:0000256|ARBA:ARBA00004373}.			0.0239371	1.42427	0.00133955	2.06157	0.00787678	1.75831
CmoCh11G007350	gene-LOC111441248	A0A6J1F0M8_CUCMO	Uncharacterized protein LOC111441248	photosynthesis [GO:0015979]	photosystem II [GO:0009523]					0.0164519	1.16156	0.010478	1.2163	0.00233395	1.93729
CmoCh12G011440	gene-LOC111443974	A0A6J1FBR0_CUCMO	PSII 6.1 kDa protein	photosynthesis [GO:0015979]; photosystem II stabilization [GO:0042549]	chloroplast thylakoid membrane [GO:0009535]; photosystem II [GO:0009523]		SUBCELLULAR LOCATION: Membrane {ECO:0000256|ARBA:ARBA00004167}; Single-pass membrane protein {ECO:0000256|ARBA:ARBA00004167}. Plastid, chloroplast thylakoid membrane {ECO:0000256|ARBA:ARBA00004581}; Single-pass membrane protein {ECO:0000256|ARBA:ARBA00004581}.	PsbW family		0.043494	1.53997	0.0498598	1.49843	0.00958331	2.32144
CmoCh12G008150	gene-LOC111444393	A0A6J1FDJ0_CUCMO	Lysosomal Pro-X carboxypeptidase-like	proteolysis [GO:0006508]		carboxypeptidase activity [GO:0004180]; dipeptidyl-peptidase activity [GO:0008239]; serine-type exopeptidase activity [GO:0070008]		Peptidase S28 family		0.00940309	1.70708	0.000106312	1.84943	0.0010337	1.68009
CmoCh01G013730	gene-LOC111446567	A0A6J1FMK0_CUCMO	Transcription factor JUNGBRUNNEN 1-like isoform X1	regulation of DNA-templated transcription [GO:0006355]		DNA binding [GO:0003677]			NAC	6.85e-06	2.44902	0.00362272	2.1632	0.0268182	1.28159
CmoCh04G002510	gene-LOC111447039	A0A6J1FUP9_CUCMO	Exocyst subunit Exo70 family protein	exocytosis [GO:0006887]; protein transport [GO:0015031]	exocyst [GO:0000145]	phosphatidylinositol-4,5-bisphosphate binding [GO:0005546]		EXO70 family		0.00864381	1.68317	0.0148796	1.90136	0.00182532	2.26481
CmoCh04G007420	gene-LOC111447273	A0A6J1FPB4_CUCMO	Probable WRKY transcription factor 41		nucleus [GO:0005634]	DNA-binding transcription factor activity [GO:0003700]; transcription cis-regulatory region binding [GO:0000976]	SUBCELLULAR LOCATION: Nucleus {ECO:0000256|ARBA:ARBA00004123}.		WRKY	1.01e-05	1.4385	0.000508633	1.2047	0.00169136	1.50169
CmoCh06G009030	gene-LOC111449686	A0A6J1G110_CUCMO	14 kDa proline-rich protein DC2.15-like					Plant LTP family, PEARLI1 subfamily		0.000503299	2.5645	3.97e-06	3.02165	0.00973222	2.32876
CmoCh06G009070	gene-LOC111450230	A0A6J1G2H9_CUCMO	14 kDa proline-rich protein DC2.15-like					Plant LTP family, PEARLI1 subfamily		0.00213007	2.6911	0.000125782	2.99116	0.0433756	2.20679
CmoCh02G006430	gene-LOC111451523	A0A6J1G7C6_CUCMO	NAC domain-containing protein 104-like	regulation of DNA-templated transcription [GO:0006355]; system development [GO:0048731]		DNA binding [GO:0003677]			NAC	0.000960594	2.02869	2.42e-05	1.45029	0.000337228	1.54442
CmoCh01G002100	gene-LOC111452269	A0A6J1GAI2_CUCMO	Germin-like protein		apoplast [GO:0048046]	manganese ion binding [GO:0030145]	SUBCELLULAR LOCATION: Secreted, extracellular space, apoplast {ECO:0000256|ARBA:ARBA00004271, ECO:0000256|RuleBase:RU366015}.	Germin family		0.0300849	2.03631	0.00499008	1.85952	2.84e-05	3.0006
CmoCh19G005700	gene-LOC111455086	A0A6J1GLJ5_CUCMO	Zinc finger protein AZF3-like isoform X1		nucleus [GO:0005634]	DNA-binding transcription factor activity [GO:0003700]; transcription cis-regulatory region binding [GO:0000976]			C2H2	4.36e-05	2.16712	0.0148118	1.81429	0.00747668	1.80023
CmoCh18G003450	gene-LOC111456886	A0A6J1GRV9_CUCMO	Probable 2-carboxy-D-arabinitol-1-phosphatase		cytosol [GO:0005829]	phosphatase activity [GO:0016791]		Phosphoglycerate mutase family		0.0156714	1.28195	0.0348327	1.03038	0.000610738	2.19052
CmoCh18G004320	gene-LOC111457201	A0A6J1GT55_CUCMO	Carboxyl-terminal-processing peptidase 1, chloroplastic isoform X1	proteolysis [GO:0006508]		endopeptidase activity [GO:0004175]; serine-type peptidase activity [GO:0008236]		Peptidase S41A family		0.0318177	1.27997	0.0387733	1.24118	0.028906	1.52419
CmoCh18G000190	gene-LOC111457290	A0A6J1GTD4_CUCMO	Truncated transcription factor CAULIFLOWER A-like	positive regulation of transcription by RNA polymerase II [GO:0045944]	nucleus [GO:0005634]	DNA-binding transcription factor activity, RNA polymerase II-specific [GO:0000981]; protein dimerization activity [GO:0046983]; RNA polymerase II cis-regulatory region sequence-specific DNA binding [GO:0000978]	SUBCELLULAR LOCATION: Nucleus {ECO:0000256|ARBA:ARBA00004123}.		MIKC_MADS	0.00534064	1.25263	0.00360139	1.48659	1.85e-17	3.44196
CmoCh14G012330	gene-LOC111457466	A0A6J1GV52_CUCMO	Dormancy-associated protein homolog 4-like					DRM1/ARP family		0.0103583	1.49148	0.0274083	1.11414	0.00663619	1.09564
CmoCh14G015340	gene-LOC111457472	A0A6J1GTZ4_CUCMO	Extensin-2-like	plant-type cell wall organization [GO:0009664]		structural constituent of cell wall [GO:0005199]				4.62e-05	2.47311	0.00777873	1.52955	0.0164839	1.00498
CmoCh02G009530	gene-LOC111459585	A0A6J1H1T4_CUCMO	NAC domain-containing protein 12-like	regulation of DNA-templated transcription [GO:0006355]		DNA binding [GO:0003677]			NAC	0.0183378	2.05743	0.00011208	1.47972	0.0232947	1.66665
CmoCh17G003210	gene-LOC111460303	A0A6J1H7L0_CUCMO	UDP-glucuronate decarboxylase (EC 4.1.1.35)	D-xylose metabolic process [GO:0042732]; UDP-D-xylose biosynthetic process [GO:0033320]	cytoplasm [GO:0005737]; membrane [GO:0016020]	NAD+ binding [GO:0070403]; UDP-glucuronate decarboxylase activity [GO:0048040]		NAD(P)-dependent epimerase/dehydratase family, UDP-glucuronic acid decarboxylase subfamily		0.00102974	1.17581	0.00214634	1.06277	4.85e-05	1.39443
CmoCh08G002080	gene-LOC111461227	A0A6J1H968_CUCMO	Tetrapyrrole-binding protein, chloroplastic-like	chloroplast-nucleus signaling pathway [GO:0010019]	chloroplast [GO:0009507]	tetrapyrrole binding [GO:0046906]				0.0289102	1.11789	0.0250676	1.1643	0.0104642	1.70152
CmoCh10G006430	gene-LOC111461572	A0A6J1H8X4_CUCMO	Probable sulfate transporter 3.5		membrane [GO:0016020]	monoatomic anion transmembrane transporter activity [GO:0008509]; secondary active sulfate transmembrane transporter activity [GO:0008271]	SUBCELLULAR LOCATION: Membrane {ECO:0000256|ARBA:ARBA00004141, ECO:0000256|RuleBase:RU362052}; Multi-pass membrane protein {ECO:0000256|ARBA:ARBA00004141, ECO:0000256|RuleBase:RU362052}.	SLC26A/SulP transporter (TC 2.A.53) family		0.000322876	1.63984	2.28e-05	1.54946	0.00173847	1.35548
CmoCh04G027620	gene-LOC111463525	A0A6J1HET3_CUCMO	CASP-like protein		plasma membrane [GO:0005886]		SUBCELLULAR LOCATION: Cell membrane {ECO:0000256|ARBA:ARBA00004651, ECO:0000256|RuleBase:RU361233}; Multi-pass membrane protein {ECO:0000256|ARBA:ARBA00004651, ECO:0000256|RuleBase:RU361233}. Membrane {ECO:0000256|ARBA:ARBA00004141}; Multi-pass membrane protein {ECO:0000256|ARBA:ARBA00004141}.	Casparian strip membrane proteins (CASP) family		0.0029023	1.58651	0.00214041	1.83433	0.0127843	1.45144

## Sheet: Day2 down
Commonly down-regulated genes in WP-1, WP-2 and WP-3. The list shows a total of 68 genes that were commonly downregulated (Log2FC<-1, P<0.05) in WP-1, WP-2, and WP-3 at Day 2. Relative level of transcript compared with WP were colored according to Log2FC values: -2 (blue) to 2 (yellow).
gene_name	gene_id	Entry Name	Protein names	Gene Ontology (biological process)	Gene Ontology (cellular component)	Gene Ontology (molecular function)	Subcellular location [CC]	Protein families	Family	pvalue	WP1_2-VS-WP_2 Log2FC	pvalue	WP-2_2-VS-WP_2 Log2FC	pvalue	WP-3_2-VS-WP_2 Log2FC
CmoCh13G009330	gene-LOC111431692	A0A6J1E872_CUCMO	Protein JINGUBANG							1.06e-08	-1.74181	0.00824574	-1.06641	2.95e-07	-1.41642
CmoCh14G019010	gene-LOC111431809	A0A6J1EBZ8_CUCMO	Ammonium transporter	ammonium homeostasis [GO:0097272]	plasma membrane [GO:0005886]	ammonium transmembrane transporter activity [GO:0008519]	SUBCELLULAR LOCATION: Cell membrane {ECO:0000256|RuleBase:RU362002}; Multi-pass membrane protein {ECO:0000256|RuleBase:RU362002}. Membrane {ECO:0000256|ARBA:ARBA00004141}; Multi-pass membrane protein {ECO:0000256|ARBA:ARBA00004141}.	Ammonia transporter channel (TC 1.A.11.2) family		0.022753	-1.53579	0.000291521	-1.53024	0.00172213	-1.70374
CmoCh11G000620	gene-LOC111433459	A0A6J1EHL3_CUCMO	Protein SIEVE ELEMENT OCCLUSION B-like	phloem development [GO:0010088]						7.45e-05	-1.68759	0.00102164	-1.67741	0.00960784	-1.91002
CmoCh13G005980	gene-LOC111434286	A0A6J1EI31_CUCMO	Uncharacterized protein LOC111434286		membrane [GO:0016020]					9.94e-05	-1.45748	0.0011407	-1.28788	0.00719049	-1.36111
CmoCh11G014950	gene-LOC111434480	A0A6J1EIM2_CUCMO	Glycosyltransferase (EC 2.4.1.-)			quercetin 3-O-glucosyltransferase activity [GO:0080043]; quercetin 7-O-glucosyltransferase activity [GO:0080044]		UDP-glycosyltransferase family		0.00099028	-1.38572	2.02e-07	-1.07045	2.55e-18	-1.94951
CmoCh20G011450	gene-LOC111434897	A0A6J1EJ18_CUCMO	GDSL esterase/lipase 1-like			lipase activity [GO:0016298]		'GDSL' lipolytic enzyme family		9.82e-18	-2.39322	0.000537753	-1.14212	0.000182102	-1.59578
CmoCh11G004250	gene-LOC111435727	A0A6J1ELJ8_CUCMO	VAN3-binding protein-like isoform X2							0.0176646	-1.48642	0.00196885	-1.72104	0.000479521	-2.41234
CmoCh08G012060	gene-LOC111436754	A0A6J1EQE2_CUCMO	Uncharacterized protein LOC111436754							0.00563137	-1.35938	0.000290504	-1.69852	9.67e-06	-2.25946
CmoCh08G010880	gene-LOC111436906	A0A6J1ER07_CUCMO	Auxin-responsive protein	auxin-activated signaling pathway [GO:0009734]; regulation of DNA-templated transcription [GO:0006355]	nucleus [GO:0005634]		SUBCELLULAR LOCATION: Nucleus {ECO:0000256|RuleBase:RU004549}.	Aux/IAA family		0.0498921	-1.58111	0.0149861	-1.77181	0.0065979	-2.16337
CmoCh11G019330	gene-LOC111437236	A0A6J1ES53_CUCMO	Uncharacterized protein LOC111437236 isoform X2							2.47e-19	-4.97008	1.4e-09	-2.47101	0.000952861	-1.69435
CmoCh10G011050	gene-LOC111438029	A0A6J1EUL7_CUCMO	Histidine-containing phosphotransfer protein	cytokinin-activated signaling pathway [GO:0009736]; phosphorelay signal transduction system [GO:0000160]	cytosol [GO:0005829]; nucleus [GO:0005634]	histidine phosphotransfer kinase activity [GO:0009927]; protein histidine kinase binding [GO:0043424]	SUBCELLULAR LOCATION: Cytoplasm, cytosol {ECO:0000256|RuleBase:RU369004}. Nucleus {ECO:0000256|RuleBase:RU369004}.			3.88e-10	-1.84576	0.000188039	-1.73742	3.08e-13	-2.38209
CmoCh07G011160	gene-LOC111438121	A0A6J1EUQ3_CUCMO	Transcription factor DIVARICATA-like		nucleus [GO:0005634]	DNA binding [GO:0003677]			MYB	0.00974402	-1.06445	0.0165098	-1.02151	0.0195627	-1.06826
CmoCh03G000160	gene-LOC111439881	A0A6J1EY88_CUCMO	Peroxidase (EC 1.11.1.7)	hydrogen peroxide catabolic process [GO:0042744]; response to oxidative stress [GO:0006979]	extracellular region [GO:0005576]; plant-type cell wall [GO:0009505]; plasmodesma [GO:0009506]	heme binding [GO:0020037]; lactoperoxidase activity [GO:0140825]; metal ion binding [GO:0046872]	SUBCELLULAR LOCATION: Secreted {ECO:0000256|RuleBase:RU362060}.	Peroxidase family, Classical plant (class III) peroxidase subfamily		0.0163546	-1.43758	0.00239206	-1.54388	0.035357	-1.62535
CmoCh11G001730	gene-LOC111440830	A0A6J1EYY2_CUCMO	Expansin	anatomical structure morphogenesis [GO:0009653]; plant-type cell wall organization [GO:0009664]	extracellular region [GO:0005576]; membrane [GO:0016020]		SUBCELLULAR LOCATION: Secreted, cell wall {ECO:0000256|RuleBase:RU365023}. Membrane {ECO:0000256|RuleBase:RU365023}; Peripheral membrane protein {ECO:0000256|RuleBase:RU365023}.	Expansin family, Expansin A subfamily		2.2e-07	-2.28011	1.52e-06	-2.48492	8.84e-10	-4.74035
CmoCh11G006360	gene-LOC111440921	A0A6J1EZZ7_CUCMO	Protein SPEAR1-like			DNA-binding transcription factor activity [GO:0003700]				0.00301637	-1.56088	8.04e-06	-2.08134	7e-06	-2.36453
CmoCh14G002770	gene-LOC111441748	A0A6J1F3A6_CUCMO	Dehydration-responsive element-binding protein 1B-like		nucleus [GO:0005634]	DNA binding [GO:0003677]; DNA-binding transcription factor activity [GO:0003700]	SUBCELLULAR LOCATION: Nucleus {ECO:0000256|ARBA:ARBA00004123}.	AP2/ERF transcription factor family, ERF subfamily	ERF	0.0404662	-1.07063	0.039073	-1.44985	0.00182599	-1.54485
CmoCh14G009510	gene-LOC111442027	A0A6J1F4H1_CUCMO	Myb-related protein P-like						MYB	1.82e-05	-1.51516	0.00120932	-1.63118	0.00188015	-1.0428
CmoCh14G002390	gene-LOC111442031	A0A6J1F9G7_CUCMO	Uncharacterized protein At3g50808-like							0.00770768	-1.65237	0.00364608	-1.93963	0.00266706	-1.99368
CmoCh14G002240	gene-LOC111442037	A0A6J1F9G4_CUCMO	Alpha carbonic anhydrase 7-like	one-carbon metabolic process [GO:0006730]	chloroplast stroma [GO:0009570]	carbonate dehydratase activity [GO:0004089]; zinc ion binding [GO:0008270]	SUBCELLULAR LOCATION: Plastid, chloroplast stroma {ECO:0000256|ARBA:ARBA00004470}.	Alpha-class carbonic anhydrase family		7.94e-06	-1.34836	0.000618935	-2.42268	0.0232909	-1.79317
CmoCh14G002960	gene-LOC111442141	A0A6J1F4P8_CUCMO	Protein ABSCISIC ACID-INSENSITIVE 5-like	positive regulation of DNA-templated transcription [GO:0045893]	nucleus [GO:0005634]	DNA-binding transcription factor activity [GO:0003700]	SUBCELLULAR LOCATION: Nucleus {ECO:0000256|ARBA:ARBA00004123}.		bZIP	0.0173649	-1.32689	0.0318619	-1.26865	0.00111795	-2.1558
CmoCh06G015900	gene-LOC111442555	A0A6J1FBH6_CUCMO	Uncharacterized protein LOC111442555							0.00180943	-2.44299	0.0220974	-1.49017	0.0171069	-1.48192
CmoCh09G003880	gene-LOC111442630	A0A6J1FBM7_CUCMO	Histidine kinase 5-like		membrane [GO:0016020]	histidine phosphotransfer kinase activity [GO:0009927]; metal ion binding [GO:0046872]; phosphorelay sensor kinase activity [GO:0000155]				0.0132593	-1.25937	0.00771606	-1.40845	1.54e-05	-2.26472
CmoCh09G001950	gene-LOC111442772	A0A6J1F7C8_CUCMO	Ent-kaurene oxidase, chloroplastic-like	ent-kaurene oxidation to kaurenoic acid [GO:0010241]; gibberellin biosynthetic process [GO:0009686]	chloroplast outer membrane [GO:0009707]; endoplasmic reticulum [GO:0005783]	ent-kaurene oxidase activity [GO:0052615]; heme binding [GO:0020037]; iron ion binding [GO:0005506]		Cytochrome P450 family		0.00350812	-1.4217	0.000273464	-1.27682	2.54e-06	-1.8632
CmoCh09G005290	gene-LOC111443344	A0A6J1FEI0_CUCMO	Gamma-glutamylcyclotransferase 2-1-like	glutathione catabolic process [GO:0006751]	cytoplasm [GO:0005737]	gamma-glutamylcyclotransferase activity [GO:0003839]; glutathione specific gamma-glutamylcyclotransferase activity [GO:0061928]				0.000191059	-2.24901	0.0304191	-1.25883	0.00392166	-1.87809
CmoCh09G008450	gene-LOC111443720	A0A6J1FB51_CUCMO	Protein RICE SALT SENSITIVE 3							2.52e-06	-1.77669	1.4e-05	-1.12212	4.41e-07	-2.3709
CmoCh12G008210	gene-LOC111443929	A0A6J1FH28_CUCMO	Uncharacterized protein At1g08160	defense response to other organism [GO:0098542]	membrane [GO:0016020]; plasmodesma [GO:0009506]					0.000199381	-1.51212	0.00411013	-1.15101	0.0176937	-1.03774
CmoCh15G004330	gene-LOC111444731	A0A6J1FJ41_CUCMO	Dirigent protein	phenylpropanoid biosynthetic process [GO:0009699]	apoplast [GO:0048046]		SUBCELLULAR LOCATION: Secreted, extracellular space, apoplast {ECO:0000256|RuleBase:RU363099}.	Plant dirigent protein family		0.0380327	-1.079	0.0350807	-1.80494	2.82e-06	-2.18201
CmoCh15G003020	gene-LOC111444764	A0A6J1FEE9_CUCMO	Glycosyltransferase (EC 2.4.1.-)			UDP-glucosyltransferase activity [GO:0035251]		UDP-glycosyltransferase family		2.45e-05	-1.40876	3.6e-09	-1.70351	0.000750111	-1.29932
CmoCh15G008650	gene-LOC111445004	A0A6J1FFG9_CUCMO	Two-component response regulator ORR4-like	cytokinin-activated signaling pathway [GO:0009736]; phosphorelay signal transduction system [GO:0000160]						2.02e-06	-2.11	0.0300096	-1.34834	0.0022627	-1.1306
CmoCh15G007130	gene-LOC111445154	A0A6J1FLW2_CUCMO	Thaumatin-like protein	defense response [GO:0006952]	extracellular region [GO:0005576]; membrane [GO:0016020]			Thaumatin family		0.00679943	-1.51433	0.0126566	-1.25249	0.0116338	-1.31258
CmoCh01G020470	gene-LOC111446465	A0A6J1FR21_CUCMO	Uncharacterized protein At5g48480							0.00073012	-1.94277	0.0112482	-1.43402	2.66e-06	-2.67308
CmoCh04G001800	gene-LOC111447699	A0A6J1FVM4_CUCMO	Thioredoxin H1-like					Thioredoxin family, Plant H-type subfamily		1.47e-13	-2.56622	0.00300634	-2.22072	0.0407967	-2.49785
CmoCh20G009130	gene-LOC111448363	A0A6J1FTQ5_CUCMO	Inositol-tetrakisphosphate 1-kinase (EC 2.7.1.134)	inositol trisphosphate metabolic process [GO:0032957]	cytoplasm [GO:0005737]	ATP binding [GO:0005524]; inositol tetrakisphosphate 1-kinase activity [GO:0047325]; inositol-1,3,4-trisphosphate 5-kinase activity [GO:0052726]; inositol-1,3,4-trisphosphate 6-kinase activity [GO:0052725]; magnesium ion binding [GO:0000287]		ITPK1 family		0.000310625	-1.70655	0.00032004	-1.54916	0.00824482	-1.68364
CmoCh20G003130	gene-LOC111448436	A0A6J1FSP6_CUCMO	NAC domain-containing protein 45-like isoform X2	regulation of DNA-templated transcription [GO:0006355]		DNA binding [GO:0003677]			NAC	8.01e-05	-1.58572	0.00237127	-1.45245	0.0257018	-1.70842
CmoCh05G008680	gene-LOC111450554	A0A6J1G435_CUCMO	Myb family transcription factor PHL8-like			DNA binding [GO:0003677]; DNA-binding transcription factor activity [GO:0003700]		MYB-CC family	G2-like	0.00234633	-1.19163	0.00167485	-1.17468	0.00037761	-1.99894
CmoCh05G012540	gene-LOC111450564	A0A6J1G447_CUCMO	AT-hook motif nuclear-localized protein		nucleus [GO:0005634]	DNA-binding transcription factor activity [GO:0003700]; minor groove of adenine-thymine-rich DNA binding [GO:0003680]	SUBCELLULAR LOCATION: Nucleus {ECO:0000256|PIRNR:PIRNR016021}.			0.0233727	-1.07182	0.0111122	-1.19705	0.0339753	-1.63438
CmoCh01G004050	gene-LOC111452450	A0A6J1GAR7_CUCMO	LOB domain-containing protein 41-like	regulation of gene expression [GO:0010468]				LOB domain-containing protein family	LBD	1.89e-29	-4.94602	7.01e-06	-2.12586	0.00356997	-1.18567
CmoCh01G001030	gene-LOC111452553	A0A6J1GB38_CUCMO	GATA transcription factor	cell differentiation [GO:0030154]; positive regulation of DNA-templated transcription [GO:0045893]	nucleus [GO:0005634]	sequence-specific DNA binding [GO:0043565]; zinc ion binding [GO:0008270]	SUBCELLULAR LOCATION: Nucleus {ECO:0000256|PIRNR:PIRNR016992}.	Type IV zinc-finger family, Class A subfamily	GATA	0.00013612	-2.36422	6.33e-05	-2.00726	7.35e-08	-2.05232
CmoCh03G008750	gene-LOC111453634	A0A6J1GF75_CUCMO	B-like cyclin	cell division [GO:0051301]; mitotic cell cycle phase transition [GO:0044772]	cyclin-dependent protein kinase holoenzyme complex [GO:0000307]; cytoplasm [GO:0005737]; nucleus [GO:0005634]	cyclin-dependent protein serine/threonine kinase regulator activity [GO:0016538]		Cyclin family		0.00348192	-1.25068	0.027153	-1.28256	0.00813619	-1.59705
CmoCh12G001260	gene-LOC111454369	A0A6J1GI62_CUCMO	Protein EXORDIUM-like 2		membrane [GO:0016020]		SUBCELLULAR LOCATION: Secreted, extracellular space {ECO:0000256|ARBA:ARBA00004239}.	EXORDIUM family		0.000362109	-1.73809	0.0146466	-1.23105	2.98e-07	-1.56524
CmoCh12G002770	gene-LOC111454402	A0A6J1GJE4_CUCMO	TATA-binding protein-associated factor 2N-like		cytoplasm [GO:0005737]	metal ion binding [GO:0046872]; mRNA binding [GO:0003729]				0.000668284	-1.17178	0.010107	-1.20209	0.0213037	-1.64365
CmoCh19G009180	gene-LOC111455049	A0A6J1GLH7_CUCMO	Trans-resveratrol di-O-methyltransferase-like	melatonin biosynthetic process [GO:0030187]; methylation [GO:0032259]		acetylserotonin O-methyltransferase activity [GO:0017096]; protein dimerization activity [GO:0046983]				9.68e-05	-2.86943	0.034825	-1.99088	1.15e-16	-4.13393
CmoCh19G010270	gene-LOC111455132	A0A6J1GK91_CUCMO	Uncharacterized protein LOC111455132	abscisic acid-activated signaling pathway [GO:0009738]; defense response [GO:0006952]	cytoplasm [GO:0005737]; nucleus [GO:0005634]	abscisic acid binding [GO:0010427]; protein phosphatase inhibitor activity [GO:0004864]; signaling receptor activity [GO:0038023]		BetVI family		1.75e-05	-1.56007	0.0043444	-1.23998	0.00113355	-1.72904
CmoCh19G009750	gene-LOC111455617	A0A6J1GMH6_CUCMO	Xyloglucan endotransglucosylase/hydrolase (EC 2.4.1.207)	cell wall biogenesis [GO:0042546]; cell wall organization [GO:0071555]; xyloglucan metabolic process [GO:0010411]	apoplast [GO:0048046]	hydrolase activity, hydrolyzing O-glycosyl compounds [GO:0004553]; xyloglucan:xyloglucosyl transferase activity [GO:0016762]	SUBCELLULAR LOCATION: Secreted, cell wall {ECO:0000256|RuleBase:RU361120}. Secreted, extracellular space, apoplast {ECO:0000256|RuleBase:RU361120}.	Glycosyl hydrolase 16 family		0.000914107	-1.66708	0.0123925	-1.22908	0.0219649	-1.25786
CmoCh17G010870	gene-LOC111455784	A0A6J1GM85_CUCMO	Nuclear transcription factor Y subunit B-1-like		CCAAT-binding factor complex [GO:0016602]	DNA-binding transcription activator activity, RNA polymerase II-specific [GO:0001228]; protein heterodimerization activity [GO:0046982]; RNA polymerase II cis-regulatory region sequence-specific DNA binding [GO:0000978]		NFYB/HAP3 subunit family	NF-YB	0.00703251	-1.95535	0.00100134	-2.38047	2.53e-07	-3.40531
CmoCh17G013810	gene-LOC111455815	A0A6J1GNZ8_CUCMO	Uncharacterized protein LOC111455815		membrane [GO:0016020]					0.00239186	-1.96802	0.0203805	-1.42753	0.0260217	-1.40195
CmoCh06G014460	gene-LOC111456543	A0A6J1GRY9_CUCMO	Uncharacterized protein LOC111456543		membrane [GO:0016020]					8.59e-06	-1.6249	0.00184445	-1.20976	0.0194888	-1.01573
CmoCh18G004250	gene-LOC111457088	A0A6J1GTY5_CUCMO	Uncharacterized protein LOC111457088		membrane [GO:0016020]					0.000198727	-1.62209	0.00399082	-1.25358	0.00792654	-1.23895
CmoCh18G000530	gene-LOC111457163	A0A6J1GU81_CUCMO	Thaumatin-like protein	defense response [GO:0006952]	extracellular region [GO:0005576]			Thaumatin family		0.00196801	-1.4659	0.0285987	-1.06918	7.85e-05	-1.68433
CmoCh14G013290	gene-LOC111457821	A0A6J1GV45_CUCMO	GATA transcription factor 4-like	cell differentiation [GO:0030154]; regulation of DNA-templated transcription [GO:0006355]	nucleus [GO:0005634]	sequence-specific DNA binding [GO:0043565]; zinc ion binding [GO:0008270]		Type IV zinc-finger family, Class A subfamily	GATA	0.000835981	-1.53165	0.00750256	-1.26699	0.00134204	-1.40034
CmoCh02G015340	gene-LOC111459529	A0A6J1H2Z4_CUCMO	Agamous-like MADS-box protein AGL19	positive regulation of transcription by RNA polymerase II [GO:0045944]	nucleus [GO:0005634]	DNA-binding transcription factor activity, RNA polymerase II-specific [GO:0000981]; protein dimerization activity [GO:0046983]; RNA polymerase II cis-regulatory region sequence-specific DNA binding [GO:0000978]	SUBCELLULAR LOCATION: Nucleus {ECO:0000256|ARBA:ARBA00004123}.		MIKC_MADS	0.0385755	-1.16809	0.00122007	-1.50591	0.0371592	-1.84134
CmoCh02G016240	gene-LOC111459546	A0A6J1H4L3_CUCMO	Uncharacterized protein LOC111459546					FLZ family		0.00588045	-1.10237	0.0220823	-1.02347	0.0295683	-1.04653
CmoCh17G001120	gene-LOC111460140	A0A6J1H4S5_CUCMO	Cytochrome b5-like		endoplasmic reticulum [GO:0005783]; membrane [GO:0016020]	heme binding [GO:0020037]; metal ion binding [GO:0046872]		Cytochrome b5 family		0.0337104	-1.25029	0.00189904	-1.73946	0.00454638	-1.62767
CmoCh08G003530	gene-LOC111460627	A0A6J1H501_CUCMO	Basic 7S globulin 2-like	proteolysis [GO:0006508]		aspartic-type endopeptidase activity [GO:0004190]		Peptidase A1 family		2.74e-08	-1.65309	0.000374099	-1.63686	0.00310817	-1.38341
CmoCh10G009940	gene-LOC111461397	A0A6J1H8A0_CUCMO	Beta-glucosidase 12-like	carbohydrate metabolic process [GO:0005975]		beta-glucosidase activity [GO:0008422]		Glycosyl hydrolase 1 family		0.00646948	-1.99211	1.83e-05	-3.0498	1.52e-05	-2.00304
CmoCh10G008400	gene-LOC111461461	A0A6J1HA05_CUCMO	Pumilio homolog 8, chloroplastic	regulation of translation [GO:0006417]	cytoplasm [GO:0005737]	mRNA binding [GO:0003729]				0.016431	-1.31783	0.023548	-1.1334	0.0317215	-1.26324
CmoCh10G006760	gene-LOC111461853	A0A6J1HDR1_CUCMO	Protein SPEAR3-like			DNA-binding transcription factor activity [GO:0003700]				4.17e-05	-2.83922	0.0041099	-1.90934	0.0424107	-1.61524
CmoCh10G012370	gene-LOC111462079	A0A6J1HAF8_CUCMO	Uncharacterized protein LOC111462079							0.00280532	-1.79706	0.000509396	-1.82282	0.000635674	-2.55934
CmoCh04G021730	gene-LOC111462278	A0A6J1HAM9_CUCMO	Receptor protein kinase-like protein ZAR1		membrane [GO:0016020]	ATP binding [GO:0005524]; protein kinase activity [GO:0004672]		Protein kinase superfamily, Ser/Thr protein kinase family		0.0207355	-1.27984	0.011323	-1.29998	1.23e-08	-2.61198
CmoCh05G000600	gene-LOC111462870	A0A6J1HES2_CUCMO	Protein terminal ear1-like			RNA binding [GO:0003723]				0.000862431	-1.31946	2.64e-05	-1.32375	2.4e-06	-1.44811
CmoCh19G003160	gene-LOC111463788	A0A6J1HI23_CUCMO	UDP-glycosyltransferase 74F2-like	benzoate metabolic process [GO:0018874]; para-aminobenzoic acid metabolic process [GO:0046482]; salicylic acid metabolic process [GO:0009696]		quercetin 3-O-glucosyltransferase activity [GO:0080043]; quercetin 7-O-glucosyltransferase activity [GO:0080044]		UDP-glycosyltransferase family		0.000139017	-1.63718	2.97e-06	-1.4418	1.98e-23	-2.52302
CmoCh19G002570	gene-LOC111463806	A0A6J1HFD9_CUCMO	AT-hook motif nuclear-localized protein		nucleus [GO:0005634]	DNA-binding transcription factor activity [GO:0003700]; minor groove of adenine-thymine-rich DNA binding [GO:0003680]	SUBCELLULAR LOCATION: Nucleus {ECO:0000256|PIRNR:PIRNR016021}.			0.0204418	-1.18944	0.02639	-1.04147	0.000186777	-2.15893
CmoCh19G000410	gene-LOC111463808	A0A6J1HHY5_CUCMO	Uncharacterized protein LOC111463808							0.0013056	-1.60794	0.00446051	-1.26944	0.00678416	-1.3453
CmoCh19G000970	gene-LOC111464002	A0A6J1HH44_CUCMO	Ethylene-responsive transcription factor 1B-like	ethylene-activated signaling pathway [GO:0009873]	nucleus [GO:0005634]	DNA binding [GO:0003677]; DNA-binding transcription factor activity [GO:0003700]	SUBCELLULAR LOCATION: Nucleus {ECO:0000256|ARBA:ARBA00004123}.	AP2/ERF transcription factor family, ERF subfamily	ERF	0.0295883	-1.50119	0.0254054	-1.29768	0.0338001	-1.00414
CmoCh08G006890	gene-LOC111464181	A0A6J1HHR0_CUCMO	GATA transcription factor	cell differentiation [GO:0030154]; positive regulation of DNA-templated transcription [GO:0045893]	nucleus [GO:0005634]	sequence-specific DNA binding [GO:0043565]; zinc ion binding [GO:0008270]	SUBCELLULAR LOCATION: Nucleus {ECO:0000256|PIRNR:PIRNR016992}.	Type IV zinc-finger family, Class A subfamily	GATA	0.00557336	-1.20876	0.0136854	-1.1355	2.13e-06	-2.09524
CmoCh08G007060	gene-LOC111464315	A0A6J1HHA1_CUCMO	Protein IQ-DOMAIN 14-like					IQD family		0.000117546	-2.05089	0.00268764	-1.81038	0.000385998	-2.50721
CmoCh08G009710	gene-LOC111464407	A0A6J1HHM6_CUCMO	Chaperone protein dnaJ 20, chloroplastic-like	chaperone-mediated protein folding [GO:0061077]	chloroplast [GO:0009507]					9.15e-05	-1.43322	5.31e-05	-1.33724	0.000375341	-1.05513
CmoCh04G024520	gene-LOC111464513	A0A6J1HL18_CUCMO	Thaumatin-like protein	defense response [GO:0006952]	extracellular region [GO:0005576]; membrane [GO:0016020]			Thaumatin family		0.000172096	-1.50535	0.00569767	-1.21267	0.0227631	-1.03572

## Sheet: Day4 up
Commonly up-regulated genes in WP-1, WP-2 and WP-3. The list shows a total of 233 genes that were commonly upregulated (Log2FC>1, P<0.05) in WP-1, WP-2, and WP-3 at Day 4. Relative level of transcript compared with WP were colored according to Log2FC values: -2 (blue) to 2 (yellow).
gene_name	gene_id	Entry Name	Protein names	Gene Ontology (biological process)	Gene Ontology (cellular component)	Gene Ontology (molecular function)	Subcellular location [CC]	Protein families	Family	pvalue	WP-1_4-VS-WP_4 Log2FC	pvalue	WP-2_4-VS-WP_4 Log2FC	pvalue	WP-3_4-VS-WP_4 Log2FC
CmoCh10G004360	gene-LOC111429683	A0A6J1E194_CUCMO	Xyloglucan endotransglucosylase/hydrolase (EC 2.4.1.207)	cell wall biogenesis [GO:0042546]; cell wall organization [GO:0071555]; xyloglucan metabolic process [GO:0010411]	apoplast [GO:0048046]	hydrolase activity, hydrolyzing O-glycosyl compounds [GO:0004553]; xyloglucan:xyloglucosyl transferase activity [GO:0016762]	SUBCELLULAR LOCATION: Secreted, cell wall {ECO:0000256|RuleBase:RU361120}. Secreted, extracellular space, apoplast {ECO:0000256|RuleBase:RU361120}.	Glycosyl hydrolase 16 family		0.000425832	2.04879	5.64e-07	3.06561	0.00631886	1.68125
CmoCh10G004640	gene-LOC111430006	A0A6J1E1R7_CUCMO	Protein ECERIFERUM 3-like isoform X2	sterol biosynthetic process [GO:0016126]	endoplasmic reticulum membrane [GO:0005789]	C-4 methylsterol oxidase activity [GO:0000254]; iron ion binding [GO:0005506]		Sterol desaturase family		2.29e-14	2.02353	6.41e-07	1.15798	1.43e-33	2.14143
CmoCh04G028000	gene-LOC111430239	A0A6J1E3F3_CUCMO	E3 ubiquitin-protein ligase RGLG2-like isoform X1	protein K63-linked ubiquitination [GO:0070534]	nucleus [GO:0005634]	ubiquitin protein ligase activity [GO:0061630]				2.11e-15	2.08406	1.99e-08	1.23894	1.47e-51	2.50103
CmoCh16G002120	gene-LOC111430863	A0A6J1E8L8_CUCMO	MDIS1-interacting receptor like kinase 2-like		membrane [GO:0016020]	ATP binding [GO:0005524]; protein kinase activity [GO:0004672]				0.000290943	1.37079	2.19e-09	1.45666	4.87e-08	1.82974
CmoCh16G003990	gene-LOC111430872	A0A6J1E590_CUCMO	Basic blue protein-like			electron transfer activity [GO:0009055]				0.00390596	1.39774	7.33e-07	2.56866	0.000238097	1.93139
CmoCh13G010830	gene-LOC111431388	A0A6J1EAJ9_CUCMO	Uncharacterized protein LOC111431388							0.00681676	1.11328	0.0016611	1.20734	2.6e-07	1.86085
CmoCh13G009750	gene-LOC111431465	A0A6J1EAS9_CUCMO	ABC transporter G family member 11		membrane [GO:0016020]	ABC-type transporter activity [GO:0140359]; ATP binding [GO:0005524]; ATP hydrolysis activity [GO:0016887]	SUBCELLULAR LOCATION: Membrane {ECO:0000256|ARBA:ARBA00004141}; Multi-pass membrane protein {ECO:0000256|ARBA:ARBA00004141}.	ABC transporter superfamily, ABCG family, Eye pigment precursor importer (TC 3.A.1.204) subfamily		0.040569	1.01435	1.84e-05	1.41999	5.44e-05	1.3445
CmoCh13G007990	gene-LOC111431534	A0A6J1EDH2_CUCMO	Pectate lyase (EC 4.2.2.2)	pectin catabolic process [GO:0045490]		metal ion binding [GO:0046872]; pectate lyase activity [GO:0030570]		Polysaccharide lyase 1 family		0.00425491	1.11642	4.46e-06	1.38954	4.19e-05	1.41807
CmoCh14G019920	gene-LOC111431820	A0A6J1EEE1_CUCMO	Uncharacterized protein LOC111431820							2.73e-06	1.62817	6.99e-11	1.60584	4.76e-10	2.02245
CmoCh11G011850	gene-LOC111432132	A0A6J1EFV1_CUCMO	Uncharacterized protein LOC111432132	mitochondrial cytochrome c oxidase assembly [GO:0033617]	mitochondrial respirasome [GO:0005746]					0.000762261	1.22141	0.000539981	1.12661	8.89e-11	2.09207
CmoCh07G013590	gene-LOC111432471	A0A6J1EBD1_CUCMO	Protein POLYCHOME-like	regulation of nuclear division [GO:0051783]	nucleus [GO:0005634]					2.81e-05	1.75969	4.71e-05	1.71872	0.00114133	1.17741
CmoCh03G013530	gene-LOC111433039	A0A6J1ECX6_CUCMO	GDSL esterase/lipase At1g29670-like	lipid catabolic process [GO:0016042]		hydrolase activity, acting on ester bonds [GO:0016788]		'GDSL' lipolytic enzyme family		6.11e-21	3.17091	3.32e-15	2.47488	4.86e-39	4.05613
CmoCh11G008670	gene-LOC111433092	A0A6J1ED55_CUCMO	Protein TRAUCO-like		Set1C/COMPASS complex [GO:0048188]	transcription cis-regulatory region binding [GO:0000976]	SUBCELLULAR LOCATION: Nucleus {ECO:0000256|ARBA:ARBA00004123}.			0.00132692	1.14648	4.19e-05	1.4374	1.33e-06	2.07629
CmoCh03G013120	gene-LOC111433108	A0A6J1ED90_CUCMO	pyruvate decarboxylase (EC 4.1.1.1)	aromatic amino acid family catabolic process to alcohol via Ehrlich pathway [GO:0000949]	cytosol [GO:0005829]	magnesium ion binding [GO:0000287]; pyruvate decarboxylase activity [GO:0004737]; thiamine pyrophosphate binding [GO:0030976]		TPP enzyme family		1.13e-08	1.37236	7.34e-05	1.38278	5e-30	2.73034
CmoCh03G013110	gene-LOC111433110	A0A6J1ED78_CUCMO	GDSL esterase/lipase At5g45920			hydrolase activity, acting on ester bonds [GO:0016788]		'GDSL' lipolytic enzyme family		0.000129045	1.13141	0.00190254	1.16994	5.03e-19	2.77734
CmoCh03G013460	gene-LOC111433187	A0A6J1ECW9_CUCMO	Aquaporin NIP1-1-like		membrane [GO:0016020]	channel activity [GO:0015267]	SUBCELLULAR LOCATION: Membrane {ECO:0000256|ARBA:ARBA00004141}; Multi-pass membrane protein {ECO:0000256|ARBA:ARBA00004141}.	MIP/aquaporin (TC 1.A.8) family		5.12e-08	1.49831	9.92e-10	1.82709	9.93e-05	1.27594
CmoCh03G013740	gene-LOC111433209	A0A6J1ED06_CUCMO	Probable WRKY transcription factor 71		nucleus [GO:0005634]	DNA-binding transcription factor activity [GO:0003700]; sequence-specific DNA binding [GO:0043565]	SUBCELLULAR LOCATION: Nucleus {ECO:0000256|ARBA:ARBA00004123}.		WRKY	3.98e-06	1.25801	5.16e-07	1.39089	5.07e-08	1.94019
CmoCh03G012390	gene-LOC111433285	A0A6J1EJX2_CUCMO	Aquaporin PIP2-2-like		plasma membrane [GO:0005886]	water channel activity [GO:0015250]	SUBCELLULAR LOCATION: Membrane {ECO:0000256|ARBA:ARBA00004141}; Multi-pass membrane protein {ECO:0000256|ARBA:ARBA00004141}.	MIP/aquaporin (TC 1.A.8) family		3.1e-05	2.25552	0.00122372	3.15388	0.000612051	1.83554
CmoCh03G012930	gene-LOC111433316	A0A6J1EDX5_CUCMO	Monothiol glutaredoxin-S9-like					Glutaredoxin family, CC-type subfamily		0.0277672	1.06489	0.0234663	1.16145	0.000603366	1.547
CmoCh01G010230	gene-LOC111433377	A0A6J1EKA9_CUCMO	Uncharacterized protein LOC111433377	DNA repair [GO:0006281]						0.0323903	1.42263	0.0388142	1.23167	0.0162781	1.625
CmoCh07G004220	gene-LOC111433507	A0A6J1EEJ6_CUCMO	Chaperone protein dnaJ 11, chloroplastic							0.0307504	1.17034	0.0454484	1.0956	3.66e-05	1.96458
CmoCh07G003800	gene-LOC111433539	A0A6J1EEC0_CUCMO	B-like cyclin	cell division [GO:0051301]; mitotic cell cycle phase transition [GO:0044772]	cyclin-dependent protein kinase holoenzyme complex [GO:0000307]; cytoplasm [GO:0005737]; nucleus [GO:0005634]	cyclin-dependent protein serine/threonine kinase regulator activity [GO:0016538]		Cyclin family, Cyclin AB subfamily		0.0258973	1.14354	0.000809503	1.24219	0.0271716	1.14482
CmoCh07G002580	gene-LOC111433567	A0A6J1EF08_CUCMO	Uncharacterized protein LOC111433567							8.62e-06	1.8411	1.81e-05	1.51559	5.32e-13	2.07807
CmoCh07G001060	gene-LOC111433728	A0A6J1EF07_CUCMO	Gibberellin 2-beta-dioxygenase-like	gibberellin catabolic process [GO:0045487]; response to light stimulus [GO:0009416]		C-19 gibberellin 2-beta-dioxygenase activity [GO:0052634]; metal ion binding [GO:0046872]		Iron/ascorbate-dependent oxidoreductase family		0.00829802	1.64409	0.00404747	1.64431	1.58e-06	2.52278
CmoCh07G000570	gene-LOC111433741	A0A6J1EFV3_CUCMO	Germin-like protein		apoplast [GO:0048046]	manganese ion binding [GO:0030145]	SUBCELLULAR LOCATION: Secreted, extracellular space, apoplast {ECO:0000256|ARBA:ARBA00004271, ECO:0000256|RuleBase:RU366015}.	Germin family		0.000899979	1.76386	0.0375971	1.18622	1.87e-07	2.71448
CmoCh07G002420	gene-LOC111433815	A0A6J1EFX0_CUCMO	Heat stress transcription factor B-2a-like	regulation of transcription by RNA polymerase II [GO:0006357]	nucleus [GO:0005634]	DNA-binding transcription factor activity [GO:0003700]; RNA polymerase II cis-regulatory region sequence-specific DNA binding [GO:0000978]	SUBCELLULAR LOCATION: Nucleus {ECO:0000256|ARBA:ARBA00004123}.	HSF family	HSF	0.00627318	1.52144	4.66e-05	2.19999	2.26e-07	2.99742
CmoCh07G001960	gene-LOC111433889	A0A6J1EFN7_CUCMO	GDSL esterase/lipase At1g28570-like			hydrolase activity, acting on ester bonds [GO:0016788]		'GDSL' lipolytic enzyme family		0.000477059	1.56375	9.46e-05	1.28526	0.000110285	1.66681
CmoCh07G000360	gene-LOC111433909	A0A6J1EGA6_CUCMO	Patatin (EC 3.1.1.-)	lipid catabolic process [GO:0016042]		hydrolase activity [GO:0016787]		Patatin family		0.000751886	1.311	0.00275002	1.00902	5.34e-06	1.48366
CmoCh07G003890	gene-LOC111433943	A0A6J1EML8_CUCMO	Uncharacterized protein LOC111433943	root development [GO:0048364]; shoot system development [GO:0048367]						0.000556264	1.68059	0.0410636	1.06616	0.0308558	1.35642
CmoCh11G016160	gene-LOC111435121	A0A6J1EJB2_CUCMO	Uncharacterized protein LOC111435121							7.73e-07	1.38093	6.25e-07	1.37001	1.14e-11	2.1076
CmoCh11G016180	gene-LOC111435168	A0A6J1EKG0_CUCMO	Cytochrome P450 94B3-like		membrane [GO:0016020]	heme binding [GO:0020037]; iron ion binding [GO:0005506]; monooxygenase activity [GO:0004497]; oxidoreductase activity, acting on paired donors, with incorporation or reduction of molecular oxygen [GO:0016705]	SUBCELLULAR LOCATION: Membrane {ECO:0000256|ARBA:ARBA00004167}; Single-pass membrane protein {ECO:0000256|ARBA:ARBA00004167}.	Cytochrome P450 family		3.49e-07	1.66616	3.36e-05	1.28508	3.26e-16	2.73646
CmoCh11G017310	gene-LOC111435242	A0A6J1EK94_CUCMO	Myb-related protein 308-like						MYB	0.00277379	1.44475	8.76e-07	2.63428	2.04e-09	3.65793
CmoCh11G017670	gene-LOC111435259	A0A6J1EKB8_CUCMO	Expansin-like A1 isoform X2	anatomical structure morphogenesis [GO:0009653]	extracellular region [GO:0005576]; plant-type cell wall [GO:0009505]; plasmodesma [GO:0009506]					0.00367533	2.18516	0.00934863	2.13506	0.0133745	1.91578
CmoCh11G017200	gene-LOC111435264	A0A6J1EK03_CUCMO	Uncharacterized protein LOC111435264 isoform X4							1.5e-08	2.09208	0.000840126	1.58929	1.98e-06	2.03206
CmoCh11G015780	gene-LOC111435338	A0A6J1EPG1_CUCMO	Mitochondrial phosphate carrier protein 3, mitochondrial-like	mitochondrial phosphate ion transmembrane transport [GO:1990547]	mitochondrial inner membrane [GO:0005743]	phosphate transmembrane transporter activity [GO:0005315]	SUBCELLULAR LOCATION: Membrane {ECO:0000256|ARBA:ARBA00004141}; Multi-pass membrane protein {ECO:0000256|ARBA:ARBA00004141}. Mitochondrion inner membrane {ECO:0000256|ARBA:ARBA00004448}; Multi-pass membrane protein {ECO:0000256|ARBA:ARBA00004448}.	Mitochondrial carrier (TC 2.A.29) family		4.19e-10	1.82524	8.54e-05	1.50214	1.88e-36	2.60413
CmoCh15G013990	gene-LOC111435715	A0A6J1EQP1_CUCMO	Uncharacterized protein LOC111435715							6.26e-05	2.01661	0.0051988	1.59205	3.5e-39	3.88489
CmoCh16G008620	gene-LOC111435872	A0A6J1ETQ9_CUCMO	Uncharacterized protein LOC111435872		membrane [GO:0016020]					0.00184737	1.01457	0.00290975	1.16179	0.0298092	1.16654
CmoCh05G007700	gene-LOC111436256	A0A6J1ENL9_CUCMO	Cytochrome P450 CYP73A100-like		membrane [GO:0016020]	heme binding [GO:0020037]; iron ion binding [GO:0005506]; monooxygenase activity [GO:0004497]; oxidoreductase activity, acting on paired donors, with incorporation or reduction of molecular oxygen [GO:0016705]		Cytochrome P450 family		0.0143381	1.26264	0.000617404	2.74713	6.18e-05	1.96682
CmoCh04G020370	gene-LOC111436455	A0A6J1EP72_CUCMO	Calmodulin-2/4-like			calcium ion binding [GO:0005509]				0.0353583	1.41253	0.000512619	2.35786	0.000144162	2.19052
CmoCh09G012100	gene-LOC111436652	A0A6J1EW52_CUCMO	Probable carboxylesterase 18	pollen tube growth [GO:0009860]		carboxylic ester hydrolase activity [GO:0052689]		'GDXG' lipolytic enzyme family		0.000105239	1.75167	2.66e-05	1.78398	2.23e-09	2.79969
CmoCh08G010860	gene-LOC111436840	A0A6J1EQA3_CUCMO	Magnesium transporter		membrane [GO:0016020]	magnesium ion transmembrane transporter activity [GO:0015095]	SUBCELLULAR LOCATION: Membrane {ECO:0000256|ARBA:ARBA00004141, ECO:0000256|RuleBase:RU366041}; Multi-pass membrane protein {ECO:0000256|ARBA:ARBA00004141, ECO:0000256|RuleBase:RU366041}.	CorA metal ion transporter (MIT) (TC 1.A.35.5) family		1.38e-05	1.41484	4.58e-08	1.1234	1.92e-25	1.97118
CmoCh08G011820	gene-LOC111436921	A0A6J1ER22_CUCMO	Monothiol glutaredoxin-S10-like					Glutaredoxin family, CC-type subfamily		0.0237092	1.5802	0.0125441	2.05414	0.00105254	2.27174
CmoCh11G020600	gene-LOC111437042	A0A6J1EXD9_CUCMO	Uncharacterized protein LOC111437042							1.17e-05	1.60104	0.000565853	1.37654	1.46e-18	2.16362
CmoCh11G019330	gene-LOC111437236	A0A6J1ES53_CUCMO	Uncharacterized protein LOC111437236 isoform X2							0.00377144	1.55378	0.0435475	1.90574	3.28e-09	3.62559
CmoCh11G002460	gene-LOC111437858	A0A6J1EV05_CUCMO	phosphopyruvate hydratase (EC 4.2.1.11)	glycolytic process [GO:0006096]	phosphopyruvate hydratase complex [GO:0000015]	magnesium ion binding [GO:0000287]; phosphopyruvate hydratase activity [GO:0004634]		Enolase family		5.95e-08	1.73501	3.52e-06	1.51906	2.31e-14	2.45322
CmoCh07G010510	gene-LOC111438195	A0A6J1F0S4_CUCMO	L-type lectin-domain containing receptor kinase IV.1-like	defense response to bacterium [GO:0042742]; defense response to oomycetes [GO:0002229]	plasma membrane [GO:0005886]	ATP binding [GO:0005524]; carbohydrate binding [GO:0030246]; transmembrane receptor protein serine/threonine kinase activity [GO:0004675]	SUBCELLULAR LOCATION: Membrane {ECO:0000256|ARBA:ARBA00004479}; Single-pass type I membrane protein {ECO:0000256|ARBA:ARBA00004479}.	Leguminous lectin family; Protein kinase superfamily, Ser/Thr protein kinase family; Leguminous lectin family		0.00427071	1.40136	0.0243884	1.16476	2.78e-06	2.2418
CmoCh20G010390	gene-LOC111438308	A0A6J1EVR5_CUCMO	Defensin-like protein 1	defense response to fungus [GO:0050832]; killing of cells of another organism [GO:0031640]						0.0030228	1.21453	8.69e-06	1.60733	4.74e-05	1.46118
CmoCh09G011530	gene-LOC111439032	A0A6J1EX19_CUCMO	Uncharacterized protein LOC111439032							0.00209848	1.66437	0.0165995	1.19961	3.21e-08	2.54113
CmoCh09G011660	gene-LOC111439041	A0A6J1EXA8_CUCMO	GDSL esterase/lipase At4g16230-like	lipid catabolic process [GO:0016042]		hydrolase activity, acting on ester bonds [GO:0016788]		'GDSL' lipolytic enzyme family		0.0474782	1.13117	0.00100946	1.64295	0.000164352	1.98297
CmoCh06G016190	gene-LOC111439095	A0A6J1EX63_CUCMO	Pirin-like protein	monocyte differentiation [GO:0030224]	nucleus [GO:0005634]	metal ion binding [GO:0046872]; quercetin 2,3-dioxygenase activity [GO:0008127]		Pirin family		0.00187715	1.00791	1.45e-05	1.29543	6.95e-06	1.61133
CmoCh06G017200	gene-LOC111439211	A0A6J1EXX1_CUCMO	GATA transcription factor 12-like	cell differentiation [GO:0030154]; regulation of DNA-templated transcription [GO:0006355]	nucleus [GO:0005634]	sequence-specific DNA binding [GO:0043565]; zinc ion binding [GO:0008270]		Type IV zinc-finger family, Class A subfamily	GATA	0.000993669	1.38792	0.000142538	1.83628	0.000534362	1.57583
CmoCh11G003610	gene-LOC111439385	A0A6J1EXI5_CUCMO	Transcription factor bHLH35-like		nucleus [GO:0005634]	DNA-binding transcription factor activity [GO:0003700]; protein dimerization activity [GO:0046983]; sequence-specific DNA binding [GO:0043565]	SUBCELLULAR LOCATION: Nucleus {ECO:0000256|ARBA:ARBA00004123}.		bHLH	0.0404076	1.17538	0.0131685	1.19645	0.00908769	1.21585
CmoCh11G006490	gene-LOC111440123	A0A6J1EZ61_CUCMO	Ethylene-responsive transcription factor TINY-like		nucleus [GO:0005634]	DNA binding [GO:0003677]; DNA-binding transcription factor activity [GO:0003700]	SUBCELLULAR LOCATION: Nucleus {ECO:0000256|ARBA:ARBA00004123}.		ERF	0.000389991	1.41206	0.0029241	1.36218	9.54e-09	1.79649
CmoCh11G002390	gene-LOC111440875	A0A6J1F4Z3_CUCMO	Uncharacterized protein LOC111440875	cytokinin biosynthetic process [GO:0009691]; cytokinin-activated signaling pathway [GO:0009736]				SOFL plant protein family		0.0364586	1.77999	0.000383366	2.14259	0.00566818	1.75535
CmoCh11G000390	gene-LOC111440917	A0A6J1F533_CUCMO	Cytochrome P450 94B3-like		membrane [GO:0016020]	heme binding [GO:0020037]; iron ion binding [GO:0005506]; monooxygenase activity [GO:0004497]; oxidoreductase activity, acting on paired donors, with incorporation or reduction of molecular oxygen [GO:0016705]		Cytochrome P450 family		0.00167892	1.59518	0.0212391	1.08051	3.81e-10	2.63589
CmoCh11G001610	gene-LOC111440948	A0A6J1F031_CUCMO	Myb-related protein 306-like	response to auxin [GO:0009733]	nucleus [GO:0005634]		SUBCELLULAR LOCATION: Nucleus {ECO:0000256|ARBA:ARBA00004123}.		MYB	3.3e-08	1.99541	1.35e-05	1.15866	6.5e-13	2.49263
CmoCh11G000690	gene-LOC111441029	A0A6J1F5J3_CUCMO	Uncharacterized protein LOC111441029		membrane [GO:0016020]					5.69e-07	1.87547	0.000603635	1.47303	1.16e-09	1.90254
CmoCh11G006000	gene-LOC111441110	A0A6J1F5V4_CUCMO	Probable strigolactone esterase DAD2					AB hydrolase superfamily		4.19e-05	1.88292	0.00136342	1.45346	2.01e-07	2.3563
CmoCh06G004300	gene-LOC111441130	A0A6J1F055_CUCMO	Uncharacterized protein LOC111441130						Trihelix	7.06e-06	1.79789	0.00085843	1.52407	9.39e-32	3.50954
CmoCh14G000800	gene-LOC111441396	A0A6J1F0Z6_CUCMO	BAHD acyltransferase DCR-like			acyltransferase activity [GO:0016746]				0.000228703	1.53904	3.19e-06	1.50558	2.29e-10	1.94709
CmoCh14G001510	gene-LOC111441528	A0A6J1F1I3_CUCMO	ADP-ribosylation factor GTPase-activating protein AGD7-like	vesicle-mediated transport [GO:0016192]		GTPase activator activity [GO:0005096]				0.0022273	1.62606	0.000521412	1.74815	0.00475026	1.49659
CmoCh14G009400	gene-LOC111441539	A0A6J1F1J8_CUCMO	Uncharacterized protein LOC111441539		peroxisome [GO:0005777]	epoxide hydrolase activity [GO:0004301]				0.00105127	1.63047	0.00010433	1.79402	0.000285941	1.58157
CmoCh14G009390	gene-LOC111441540	A0A6J1F2G9_CUCMO	Uncharacterized protein LOC111441540		peroxisome [GO:0005777]	epoxide hydrolase activity [GO:0004301]				1.24e-05	1.94875	0.000430681	2.44922	5.61e-07	2.6193
CmoCh14G000640	gene-LOC111441641	A0A6J1F1X1_CUCMO	Serine/threonine-protein kinase isoform X1			ATP binding [GO:0005524]; protein serine/threonine kinase activity [GO:0004674]		Protein kinase superfamily		7.83e-05	1.14834	2.19e-06	1.47403	3.23e-06	1.36692
CmoCh14G001490	gene-LOC111441690	A0A6J1F238_CUCMO	RING-H2 finger protein ATL33-like	protein ubiquitination [GO:0016567]	membrane [GO:0016020]					0.00132453	1.17779	0.00972354	1.00996	0.000213146	1.36219
CmoCh14G010330	gene-LOC111441935	A0A6J1F3V5_CUCMO	Ras-related protein RGP1-like	exocytosis [GO:0006887]	Golgi apparatus [GO:0005794]; recycling endosome [GO:0055037]	GTP binding [GO:0005525]; GTPase activity [GO:0003924]		Small GTPase superfamily, Rab family		0.000563291	1.73753	0.00813154	1.2824	7.12e-07	2.00267
CmoCh14G007170	gene-LOC111441986	A0A6J1F3B7_CUCMO	Lysine histidine transporter 1-like	auxin-activated signaling pathway [GO:0009734]	membrane [GO:0016020]; plastid [GO:0009536]	acidic amino acid transmembrane transporter activity [GO:0015172]; symporter activity [GO:0015293]		Amino acid/polyamine transporter 2 family, Amino acid/auxin permease (AAAP) (TC 2.A.18.1) subfamily		3.3e-19	1.74504	0.00359124	1.06198	4.57e-15	1.67263
CmoCh06G004020	gene-LOC111441990	A0A6J1F454_CUCMO	Thaumatin-like protein 1b	defense response [GO:0006952]	extracellular region [GO:0005576]			Thaumatin family		0.0193651	1.2794	0.00472599	1.41742	2.38e-06	2.12104
CmoCh14G006930	gene-LOC111442068	A0A6J1F4M4_CUCMO	Serine/threonine-protein kinase HT1-like	signal transduction [GO:0007165]	cytoplasm [GO:0005737]	ATP binding [GO:0005524]; protein serine/threonine kinase activity [GO:0004674]		Protein kinase superfamily		0.000859841	1.05435	0.000147609	1.08265	1.56e-07	1.85658
CmoCh14G000120	gene-LOC111442087	A0A6J1F9Q5_CUCMO	Non-specific lipid-transfer protein	lipid transport [GO:0006869]	membrane [GO:0016020]	lipid binding [GO:0008289]		Plant LTP family		0.00230311	1.61551	1.63e-08	2.61834	0.000139518	1.56555
CmoCh14G007950	gene-LOC111442251	A0A6J1F589_CUCMO	Glyceraldehyde-3-phosphate dehydrogenase (EC 1.2.1.-)	glucose metabolic process [GO:0006006]	apoplast [GO:0048046]; chloroplast [GO:0009507]	glyceraldehyde-3-phosphate dehydrogenase (NAD+) (phosphorylating) activity [GO:0004365]; NAD binding [GO:0051287]; NADP binding [GO:0050661]		Glyceraldehyde-3-phosphate dehydrogenase family		3.52e-05	2.79581	4.82e-06	2.76082	0.00189656	2.61212
CmoCh14G008250	gene-LOC111442325	A0A6J1F4Q5_CUCMO	LOB domain-containing protein 41	regulation of gene expression [GO:0010468]				LOB domain-containing protein family	LBD	1.26e-08	2.18222	9.02e-09	1.93731	4.08e-30	3.23211
CmoCh14G002310	gene-LOC111442363	A0A6J1FAR1_CUCMO	Thaumatin-like protein 1b	defense response [GO:0006952]	extracellular region [GO:0005576]			Thaumatin family		0.002062	2.39549	0.000693675	3.48219	0.0155566	1.56561
CmoCh09G009820	gene-LOC111442984	A0A6J1F805_CUCMO	Pirin-like protein			metal ion binding [GO:0046872]		Pirin family		7.56e-06	1.29052	1.22e-09	1.60399	3.18e-06	1.61046
CmoCh09G000690	gene-LOC111443102	A0A6J1F7P0_CUCMO	4-coumarate--CoA ligase-like 5		membrane [GO:0016020]; peroxisome [GO:0005777]	CoA-ligase activity [GO:0016405]				5.83e-06	1.41921	0.000316595	1.17103	2.54e-24	1.79327
CmoCh09G007220	gene-LOC111443450	A0A6J1FFE3_CUCMO	Myb family transcription factor At1g14600			DNA binding [GO:0003677]; DNA-binding transcription factor activity [GO:0003700]			G2-like	0.00170601	1.66435	0.0205942	1.21611	5.09e-08	3.4512
CmoCh12G008320	gene-LOC111444250	A0A6J1FCX0_CUCMO	WAT1-related protein		plasma membrane [GO:0005886]	transmembrane transporter activity [GO:0022857]	SUBCELLULAR LOCATION: Membrane {ECO:0000256|RuleBase:RU363077}; Multi-pass membrane protein {ECO:0000256|RuleBase:RU363077}.	Drug/metabolite transporter (DMT) superfamily, Plant drug/metabolite exporter (P-DME) (TC 2.A.7.4) family		0.0134978	1.05512	0.00737061	1.14955	2.25e-06	2.27329
CmoCh15G010150	gene-LOC111444672	A0A6J1FD40_CUCMO	21 kDa protein-like			enzyme inhibitor activity [GO:0004857]		PMEI family		4.2e-05	1.75835	1.01e-08	1.90183	0.000253179	1.39287
CmoCh15G008120	gene-LOC111444722	A0A6J1FE83_CUCMO	Calcium-transporting ATPase (EC 7.2.2.10)		intracellular membrane-bounded organelle [GO:0043231]; membrane [GO:0016020]	ATP binding [GO:0005524]; ATP hydrolysis activity [GO:0016887]; calmodulin binding [GO:0005516]; P-type calcium transporter activity [GO:0005388]	SUBCELLULAR LOCATION: Membrane {ECO:0000256|ARBA:ARBA00004141, ECO:0000256|RuleBase:RU361146}; Multi-pass membrane protein {ECO:0000256|ARBA:ARBA00004141, ECO:0000256|RuleBase:RU361146}.	Cation transport ATPase (P-type) (TC 3.A.3) family, Type IIB subfamily		1.48e-08	1.93026	1.79e-05	1.61011	3.37e-22	2.5412
CmoCh15G005930	gene-LOC111444799	A0A6J1FJE3_CUCMO	Ethylene-responsive transcription factor ERF110-like	ethylene-activated signaling pathway [GO:0009873]	nucleus [GO:0005634]	DNA binding [GO:0003677]; DNA-binding transcription factor activity [GO:0003700]	SUBCELLULAR LOCATION: Nucleus {ECO:0000256|ARBA:ARBA00004123}.	AP2/ERF transcription factor family, ERF subfamily	ERF	3.3e-11	2.51791	3.08e-06	1.75582	4.5e-25	2.59457
CmoCh15G002450	gene-LOC111445033	A0A6J1FKF9_CUCMO	Methylesterase 11, chloroplastic	jasmonic acid metabolic process [GO:0009694]; salicylic acid metabolic process [GO:0009696]		methyl indole-3-acetate esterase activity [GO:0080030]; methyl jasmonate esterase activity [GO:0080032]; methyl salicylate esterase activity [GO:0080031]				0.00200264	1.05354	3.59e-07	1.10853	6.79e-07	1.44933
CmoCh15G002030	gene-LOC111445098	A0A6J1FEY8_CUCMO	allene-oxide cyclase (EC 5.3.99.6)	jasmonic acid biosynthetic process [GO:0009695]	chloroplast [GO:0009507]	allene-oxide cyclase activity [GO:0046423]	SUBCELLULAR LOCATION: Plastid, chloroplast {ECO:0000256|ARBA:ARBA00004229}.	Allene oxide cyclase family		4.69e-06	1.33806	5.79e-06	1.30225	1.51e-14	1.79771
CmoCh15G004170	gene-LOC111445244	A0A6J1FGP4_CUCMO	Enoyl-CoA delta isomerase 1, peroxisomal	fatty acid beta-oxidation [GO:0006635]	peroxisome [GO:0005777]	delta(3)-delta(2)-enoyl-CoA isomerase activity [GO:0004165]				0.000661747	1.48015	0.00339472	1.11499	1.05e-08	2.40204
CmoCh15G010360	gene-LOC111445257	A0A6J1FMB4_CUCMO	allene-oxide cyclase (EC 5.3.99.6)	jasmonic acid biosynthetic process [GO:0009695]	chloroplast [GO:0009507]	allene-oxide cyclase activity [GO:0046423]	SUBCELLULAR LOCATION: Plastid, chloroplast {ECO:0000256|ARBA:ARBA00004229}.	Allene oxide cyclase family		0.0120207	2.41041	0.00170974	3.6673	0.00462682	2.87109
CmoCh15G006330	gene-LOC111445427	A0A6J1FH53_CUCMO	Acyl-[acyl-carrier-protein] desaturase (EC 1.14.19.-)	fatty acid biosynthetic process [GO:0006633]	chloroplast stroma [GO:0009570]	acyl-[acyl-carrier-protein] desaturase activity [GO:0045300]; metal ion binding [GO:0046872]		Fatty acid desaturase type 2 family		1.43e-05	1.61641	0.000467803	1.72841	2.09e-45	3.89643
CmoCh15G006640	gene-LOC111445624	A0A6J1FP23_CUCMO	Auxilin-related protein 1-like	clathrin coat disassembly [GO:0072318]; clathrin-dependent endocytosis [GO:0072583]	cytoplasm [GO:0005737]; intracellular membrane-bounded organelle [GO:0043231]; vesicle [GO:0031982]	clathrin binding [GO:0030276]				0.000732545	1.04569	1.99e-06	1.00301	1.9e-15	1.66374
CmoCh15G010350	gene-LOC111445665	A0A6J1FIA5_CUCMO	Caffeoylshikimate esterase-like		membrane [GO:0016020]	lipase activity [GO:0016298]				1.52e-05	1.82367	2.56e-06	1.97772	1.38e-09	2.13331
CmoCh01G013920	gene-LOC111445815	A0A6J1FIN8_CUCMO	VQ motif-containing protein 22-like							0.00177749	1.03338	0.00617976	1.12974	5.28e-07	2.00185
CmoCh01G020290	gene-LOC111445908	A0A6J1FJ01_CUCMO	Gibberellin-regulated protein 1-like					GASA family		0.00030156	1.49499	0.00565284	1.03007	2.7e-14	2.80739
CmoCh01G011450	gene-LOC111446194	A0A6J1FJ50_CUCMO	Pirin-like protein			metal ion binding [GO:0046872]		Pirin family		2.15e-07	1.93469	1.01e-07	1.8925	1.12e-11	2.96449
CmoCh01G019210	gene-LOC111446216	A0A6J1FQ22_CUCMO	Uncharacterized protein LOC111446216							3.87e-06	1.68772	1.21e-06	1.71585	1.13e-07	2.47251
CmoCh01G019250	gene-LOC111446453	A0A6J1FM32_CUCMO	Transcription factor MYB44-like		nucleus [GO:0005634]	DNA-binding transcription factor activity, RNA polymerase II-specific [GO:0000981]; RNA polymerase II cis-regulatory region sequence-specific DNA binding [GO:0000978]			MYB	0.000762472	1.22897	8.9e-06	1.52595	6.12e-10	2.11427
CmoCh01G018410	gene-LOC111446521	A0A6J1FR85_CUCMO	Uncharacterized protein LOC111446521							0.00595406	1.95768	0.000103106	2.38978	1.16e-07	3.07912
CmoCh01G014300	gene-LOC111446750	A0A6J1FS61_CUCMO	NAC domain-containing protein 2-like	regulation of DNA-templated transcription [GO:0006355]		DNA binding [GO:0003677]			NAC	0.000166083	1.08389	0.00422094	1.06589	2.06e-11	1.85099
CmoCh04G002820	gene-LOC111446933	A0A6J1FSN0_CUCMO	cytokinin dehydrogenase (EC 1.5.99.12)	cytokinin metabolic process [GO:0009690]	membrane [GO:0016020]	cytokinin dehydrogenase activity [GO:0019139]; FAD binding [GO:0071949]		Oxygen-dependent FAD-linked oxidoreductase family		3.88e-06	1.66961	5.09e-07	1.85432	4.38e-09	1.45822
CmoCh04G011250	gene-LOC111446942	A0A6J1FP15_CUCMO	Probable WRKY transcription factor 70		nucleus [GO:0005634]	DNA-binding transcription factor activity [GO:0003700]; sequence-specific DNA binding [GO:0043565]	SUBCELLULAR LOCATION: Nucleus {ECO:0000256|ARBA:ARBA00004123}.		WRKY	0.000250693	2.3665	0.00647638	1.52739	0.019186	1.32342
CmoCh04G003470	gene-LOC111446960	A0A6J1FP36_CUCMO	21 kDa protein-like			enzyme inhibitor activity [GO:0004857]		PMEI family		0.000207931	1.35128	3.38e-06	1.15931	3.52e-11	1.75369
CmoCh04G006430	gene-LOC111446961	A0A6J1FUD3_CUCMO	Abscisic acid 8'-hydroxylase 1-like	abscisic acid metabolic process [GO:0009687]; sterol metabolic process [GO:0016125]	membrane [GO:0016020]	(+)-abscisic acid 8'-hydroxylase activity [GO:0010295]; heme binding [GO:0020037]; iron ion binding [GO:0005506]	SUBCELLULAR LOCATION: Membrane {ECO:0000256|ARBA:ARBA00004167}; Single-pass membrane protein {ECO:0000256|ARBA:ARBA00004167}.	Cytochrome P450 family		0.00897234	1.05675	0.000619002	1.21469	0.0190001	1.42293
CmoCh06G001750	gene-LOC111446970	A0A6J1FLS6_CUCMO	Probable WRKY transcription factor 70		nucleus [GO:0005634]	DNA-binding transcription factor activity [GO:0003700]; sequence-specific DNA binding [GO:0043565]	SUBCELLULAR LOCATION: Nucleus {ECO:0000256|ARBA:ARBA00004123}.		WRKY	2.25e-10	2.09271	1.07e-07	1.25258	5.68e-10	1.72998
CmoCh04G010010	gene-LOC111447223	A0A6J1FQ56_CUCMO	Gibberellin 2-beta-dioxygenase 8-like			2-oxoglutarate-dependent dioxygenase activity [GO:0016706]; metal ion binding [GO:0046872]		Iron/ascorbate-dependent oxidoreductase family		4.85e-05	2.31676	0.00163782	1.69291	0.016354	1.38977
CmoCh04G010000	gene-LOC111447224	A0A6J1FMS4_CUCMO	NAD(P)H dehydrogenase (quinone) (EC 1.6.5.2)		membrane [GO:0016020]	FMN binding [GO:0010181]; NAD(P)H dehydrogenase (quinone) activity [GO:0003955]		WrbA family		1.44e-10	2.56625	1.05e-09	1.81143	9.25e-28	3.00271
CmoCh04G010030	gene-LOC111447225	A0A6J1FP47_CUCMO	Uncharacterized protein LOC111447225							1.68e-05	1.89206	0.000375192	1.42945	2.17e-13	3.00186
CmoCh04G001770	gene-LOC111447314	A0A6J1FN41_CUCMO	Proline transporter 1-like	auxin-activated signaling pathway [GO:0009734]; proline transport [GO:0015824]	plasma membrane [GO:0005886]	L-proline transmembrane transporter activity [GO:0015193]; symporter activity [GO:0015293]		Amino acid/polyamine transporter 2 family, Amino acid/auxin permease (AAAP) (TC 2.A.18.1) subfamily		8.37e-09	1.73757	2.65e-09	1.31486	6.14e-22	2.11101
CmoCh06G013410	gene-LOC111447437	A0A6J1FR47_CUCMO	1-aminocyclopropane-1-carboxylate oxidase homolog 1-like	secondary metabolite biosynthetic process [GO:0044550]		dioxygenase activity [GO:0051213]; metal ion binding [GO:0046872]		Iron/ascorbate-dependent oxidoreductase family		3.16e-10	1.79986	2.75e-08	1.6564	1.14e-25	1.86472
CmoCh04G003460	gene-LOC111447624	A0A6J1FPF9_CUCMO	Pentatricopeptide repeat-containing protein At4g25270, chloroplastic							0.000593095	1.70811	3.53e-06	2.01143	0.000454875	1.55506
CmoCh06G012120	gene-LOC111447641	A0A6J1FWR4_CUCMO	Uncharacterized protein LOC111447641							3.55e-06	1.76725	3.51e-07	1.69071	4.6e-15	2.63108
CmoCh04G002770	gene-LOC111447681	A0A6J1FVK4_CUCMO	LOB domain-containing protein 1-like					LOB domain-containing protein family	LBD	0.000570715	1.39183	1.58e-06	1.55543	7.19e-17	2.89085
CmoCh04G010600	gene-LOC111447696	A0A6J1FWV7_CUCMO	MLP-like protein 329	defense response [GO:0006952]				MLP family		0.0194369	1.34151	0.0374124	1.21606	0.000101803	2.69291
CmoCh04G001460	gene-LOC111447744	A0A6J1FSG4_CUCMO	Omega-3 fatty acid desaturase, chloroplastic-like	unsaturated fatty acid biosynthetic process [GO:0006636]	chloroplast envelope [GO:0009941]; membrane [GO:0016020]	omega-3 fatty acid desaturase activity [GO:0042389]; oxidoreductase activity, acting on paired donors, with oxidation of a pair of donors resulting in the reduction of molecular oxygen to two molecules of water [GO:0016717]		Fatty acid desaturase type 1 family		2.38e-06	1.76178	4.09e-06	1.73564	1.67e-12	2.18914
CmoCh04G004340	gene-LOC111447990	A0A6J1FSB3_CUCMO	Protein EXORDIUM-like 2				SUBCELLULAR LOCATION: Secreted, extracellular space {ECO:0000256|ARBA:ARBA00004239}.	EXORDIUM family		0.000426883	1.37772	2.7e-05	1.398	3.52e-10	2.19275
CmoCh06G007510	gene-LOC111448018	A0A6J1FTP2_CUCMO	Protein P21-like	defense response [GO:0006952]	extracellular region [GO:0005576]			Thaumatin family		0.00420223	1.43565	0.00122855	1.51416	0.00179572	1.39281
CmoCh04G001450	gene-LOC111448055	A0A6J1FRA7_CUCMO	Gibberellin 3-beta-dioxygenase 4							0.000138307	1.28184	3.07e-05	1.24812	3.87e-14	1.94274
CmoCh20G003000	gene-LOC111448249	A0A6J1FXV9_CUCMO	Uncharacterized protein LOC111448249							0.000503872	1.66131	0.000205583	1.49206	3.5e-07	1.82953
--	gene-LOC111448602	A0A6J1FUQ3_CUCMO	Alpha carbonic anhydrase 8-like			electron transfer activity [GO:0009055]				0.00068799	4.34168	4.77e-07	6.00452	0.00658464	3.88505
CmoCh20G002990	gene-LOC111448690	A0A6J1FV00_CUCMO	Auxin-responsive protein SAUR71-like	response to auxin [GO:0009733]				ARG7 family		0.000321467	1.31763	0.000737129	1.0468	8.11e-12	1.85251
CmoCh20G004910	gene-LOC111448698	A0A6J1FV16_CUCMO	L-ascorbate peroxidase (EC 1.11.1.11)	cellular response to oxidative stress [GO:0034599]; hydrogen peroxide catabolic process [GO:0042744]; response to reactive oxygen species [GO:0000302]	chloroplast [GO:0009507]	heme binding [GO:0020037]; L-ascorbate peroxidase activity [GO:0016688]; metal ion binding [GO:0046872]		Peroxidase family, Ascorbate peroxidase subfamily		0.00307455	1.46722	0.0105442	1.31762	6.35e-08	2.59548
CmoCh20G003310	gene-LOC111448702	A0A6J1FXS4_CUCMO	Trans-cinnamate 4-monooxygenase (EC 1.14.14.91) (Cinnamic acid 4-hydroxylase) (Cytochrome P450 73) (Cytochrome P450C4H)	lignin metabolic process [GO:0009808]	membrane [GO:0016020]	heme binding [GO:0020037]; iron ion binding [GO:0005506]; trans-cinnamate 4-monooxygenase activity [GO:0016710]		Cytochrome P450 family		0.00148867	1.33947	5.79e-08	2.03127	0.000515916	1.6438
CmoCh20G000450	gene-LOC111448711	A0A6J1FV40_CUCMO	Dirigent protein	phenylpropanoid biosynthetic process [GO:0009699]	apoplast [GO:0048046]		SUBCELLULAR LOCATION: Secreted, extracellular space, apoplast {ECO:0000256|RuleBase:RU363099}.	Plant dirigent protein family		0.0266373	1.10403	0.00395095	1.0356	1.06e-05	2.1186
CmoCh20G008010	gene-LOC111448842	A0A6J1FY01_CUCMO	Auxin-responsive protein SAUR24-like	response to auxin [GO:0009733]				ARG7 family		4.52e-05	1.84354	3.98e-05	1.92491	3.22e-14	2.72115
CmoCh20G009860	gene-LOC111448921	A0A6J1FUI0_CUCMO	Cytochrome P450 81D1-like			heme binding [GO:0020037]; iron ion binding [GO:0005506]; monooxygenase activity [GO:0004497]; oxidoreductase activity, acting on paired donors, with incorporation or reduction of molecular oxygen [GO:0016705]		Cytochrome P450 family		0.00194481	1.55492	0.00132004	1.59811	2.42e-06	2.23753
CmoCh20G000900	gene-LOC111448989	A0A6J1FUS7_CUCMO	Chaperonin-like RbcX protein 2, chloroplastic	carbon fixation [GO:0015977]; photosynthesis [GO:0015979]; ribulose bisphosphate carboxylase complex assembly [GO:0110102]		protein folding chaperone [GO:0044183]				5.7e-13	2.67521	5.39e-06	1.81344	1.8e-32	2.5936
CmoCh20G000970	gene-LOC111448997	A0A6J1FWY8_CUCMO	ABC transporter G family member 15-like		membrane [GO:0016020]	ABC-type transporter activity [GO:0140359]; ATP binding [GO:0005524]; ATP hydrolysis activity [GO:0016887]	SUBCELLULAR LOCATION: Membrane {ECO:0000256|ARBA:ARBA00004141}; Multi-pass membrane protein {ECO:0000256|ARBA:ARBA00004141}.	ABC transporter superfamily, ABCG family, Eye pigment precursor importer (TC 3.A.1.204) subfamily		7.04e-10	2.48663	4.35e-06	1.60509	8e-17	2.30942
CmoCh06G009970	gene-LOC111449111	A0A6J1FYZ4_CUCMO	Uncharacterized protein LOC111449111		cytoplasm [GO:0005737]					1.97e-05	1.63101	0.000747952	1.07747	1.2e-09	2.33124
CmoCh18G010360	gene-LOC111449260	A0A6J1FZ89_CUCMO	Uncharacterized protein LOC111449260	regulation of systemic acquired resistance [GO:0010112]						0.0044622	1.2634	0.0114052	1.03538	0.00347635	1.13832
CmoCh18G012030	gene-LOC111449349	A0A6J1FZI4_CUCMO	Uncharacterized protein LOC111449349		chloroplast [GO:0009507]; membrane [GO:0016020]					0.000120417	1.26921	0.000123786	1.36036	1.62e-06	1.44508
CmoCh18G012040	gene-LOC111449350	A0A6J1FZN4_CUCMO	Homeobox-leucine zipper protein (HD-ZIP protein) (Homeodomain transcription factor)	positive regulation of DNA-templated transcription [GO:0045893]	nucleus [GO:0005634]	DNA-binding transcription factor activity, RNA polymerase II-specific [GO:0000981]; sequence-specific DNA binding [GO:0043565]	SUBCELLULAR LOCATION: Nucleus {ECO:0000256|ARBA:ARBA00004123, ECO:0000256|PROSITE-ProRule:PRU00108, ECO:0000256|RuleBase:RU000682}.	HD-ZIP homeobox family, Class I subfamily	HD-ZIP	0.00627389	1.31089	0.00194691	1.40074	4.94e-08	2.2304
CmoCh18G008750	gene-LOC111449381	A0A6J1FZN9_CUCMO	Annexin	response to stress [GO:0006950]	cytoplasm [GO:0005737]	calcium ion binding [GO:0005509]; calcium-dependent phospholipid binding [GO:0005544]		Annexin family		2.36e-05	1.62579	0.000149384	1.45523	5.91e-14	2.1351
CmoCh18G013290	gene-LOC111449503	A0A6J1G042_CUCMO	Probable WRKY transcription factor 53		nucleus [GO:0005634]	DNA-binding transcription factor activity [GO:0003700]; transcription cis-regulatory region binding [GO:0000976]	SUBCELLULAR LOCATION: Nucleus {ECO:0000256|ARBA:ARBA00004123}.		WRKY	0.000416133	1.60041	0.00177609	1.30997	8.29e-06	1.92874
CmoCh18G010220	gene-LOC111449528	A0A6J1G080_CUCMO	Uncharacterized protein LOC111449528							5.47e-05	1.52301	0.000208317	1.48839	8.38e-11	1.98759
CmoCh18G012540	gene-LOC111449663	A0A6J1G0W3_CUCMO	Methyltransferase (EC 2.1.1.-)	methylation [GO:0032259]	endosome [GO:0005768]; membrane [GO:0016020]; trans-Golgi network [GO:0005802]	methyltransferase activity [GO:0008168]	SUBCELLULAR LOCATION: Membrane {ECO:0000256|RuleBase:RU366043}; Single-pass type II membrane protein {ECO:0000256|RuleBase:RU366043}.	Methyltransferase superfamily		0.0036649	1.19101	0.000509985	1.08154	0.00013644	1.02557
CmoCh18G009720	gene-LOC111449722	A0A6J1G137_CUCMO	Pectinesterase (EC 3.1.1.11)	cell wall modification [GO:0042545]; pectin catabolic process [GO:0045490]		aspartyl esterase activity [GO:0045330]; pectinesterase activity [GO:0030599]; pectinesterase inhibitor activity [GO:0046910]		Pectinesterase family; PMEI family		0.000797963	2.29506	0.0247855	2.33421	3.81e-10	3.66064
CmoCh18G009660	gene-LOC111449728	A0A6J1G134_CUCMO	3-oxo-5-alpha-steroid 4-dehydrogenase 1-like	lipid metabolic process [GO:0006629]	membrane [GO:0016020]	oxidoreductase activity, acting on the CH-CH group of donors [GO:0016627]	SUBCELLULAR LOCATION: Membrane {ECO:0000256|ARBA:ARBA00004141}; Multi-pass membrane protein {ECO:0000256|ARBA:ARBA00004141}.	Steroid 5-alpha reductase family		1.04e-12	2.49715	6.64e-05	1.43701	1.42e-60	2.65578
CmoCh18G011710	gene-LOC111449750	A0A6J1G181_CUCMO	Extracellular ribonuclease LE	RNA catabolic process [GO:0006401]	extracellular region [GO:0005576]	ribonuclease T2 activity [GO:0033897]; RNA binding [GO:0003723]		RNase T2 family		2.27e-07	2.21791	0.000118228	1.55687	4.98e-16	2.52627
CmoCh18G013230	gene-LOC111449782	A0A6J1G1E0_CUCMO	Ethylene-responsive transcription factor CRF4-like		nucleus [GO:0005634]	DNA binding [GO:0003677]; DNA-binding transcription factor activity [GO:0003700]	SUBCELLULAR LOCATION: Nucleus {ECO:0000256|ARBA:ARBA00004123}.		ERF	5.45e-05	1.81613	2.6e-05	1.66687	9.01e-15	2.64717
CmoCh18G010340	gene-LOC111449988	A0A6J1G267_CUCMO	Tetraketide alpha-pyrone reductase 2			oxidoreductase activity, acting on the CH-OH group of donors, NAD or NADP as acceptor [GO:0016616]		NAD(P)-dependent epimerase/dehydratase family, Dihydroflavonol-4-reductase subfamily		0.000139824	1.34102	0.00149397	1.34969	4.47e-05	1.23843
CmoCh06G003110	gene-LOC111450056	A0A6J1G2I1_CUCMO	Short-chain dehydrogenase TIC 32, chloroplastic-like			oxidoreductase activity [GO:0016491]		Short-chain dehydrogenases/reductases (SDR) family		5.2e-07	1.62231	1.54e-13	1.2823	2.89e-32	2.24921
CmoCh05G013580	gene-LOC111450631	A0A6J1G472_CUCMO	Protein SPEAR1-like			DNA-binding transcription factor activity [GO:0003700]				2.73e-06	2.64362	0.0176009	1.6658	1.92e-10	3.10303
CmoCh05G012620	gene-LOC111450662	A0A6J1G4G9_CUCMO	non-specific serine/threonine protein kinase (EC 2.7.11.1)	signal transduction [GO:0007165]		ATP binding [GO:0005524]; protein serine/threonine kinase activity [GO:0004674]		Protein kinase superfamily, CAMK Ser/Thr protein kinase family, SNF1 subfamily		0.00942851	1.07425	7.25e-05	1.111	1.69e-05	1.47384
--	gene-LOC111450711	A0A6J1G4S3_CUCMO	threonine synthase (EC 4.2.3.1)	cysteine biosynthetic process [GO:0019344]; threonine biosynthetic process [GO:0009088]	cytoplasm [GO:0005737]	pyridoxal phosphate binding [GO:0030170]; threonine synthase activity [GO:0004795]		Threonine synthase family		1.28e-06	2.74103	3.97e-10	3.06514	0.000189013	3.33445
CmoCh02G004460	gene-LOC111451078	A0A6J1G5G3_CUCMO	Extensin-like isoform X2			electron transfer activity [GO:0009055]				2.9e-07	2.09271	3.05e-12	2.98261	0.0133045	1.10931
--	gene-LOC111451530	A0A6J1G7D6_CUCMO	Uncharacterized protein LOC111451530 isoform X2							6.13e-09	2.32065	3.72e-12	2.06888	3.17e-28	2.95941
CmoCh02G000950	gene-LOC111451746	A0A6J1G849_CUCMO	Early nodulin-like protein 1		membrane [GO:0016020]	electron transfer activity [GO:0009055]		Early nodulin-like (ENODL) family		0.00207382	1.36406	0.0119436	1.04514	3.47e-08	2.55808
CmoCh01G008740	gene-LOC111452023	A0A6J1G8T9_CUCMO	Transcription repressor MYB6-like						MYB	7.58e-06	1.26405	1.57e-06	1.09881	1.74e-09	1.58547
CmoCh01G006120	gene-LOC111452025	A0A6J1G8X2_CUCMO	Uncharacterized protein LOC111452025		plasma membrane [GO:0005886]		SUBCELLULAR LOCATION: Membrane {ECO:0000256|ARBA:ARBA00004141}; Multi-pass membrane protein {ECO:0000256|ARBA:ARBA00004141}.			6.44e-05	3.30162	0.000498112	2.49992	0.00259901	2.48675
CmoCh01G008230	gene-LOC111452096	A0A6J1G947_CUCMO	Myb-related protein 306-like	response to auxin [GO:0009733]	nucleus [GO:0005634]		SUBCELLULAR LOCATION: Nucleus {ECO:0000256|ARBA:ARBA00004123}.		MYB	1.09e-10	2.80766	4.95e-09	2.40736	1.58e-17	3.40357
CmoCh01G007310	gene-LOC111452101	A0A6J1G950_CUCMO	Cation/H(+) antiporter 24-like	proton transmembrane transport [GO:1902600]; regulation of pH [GO:0006885]	endomembrane system [GO:0012505]; membrane [GO:0016020]	antiporter activity [GO:0015297]		Monovalent cation:proton antiporter 2 (CPA2) transporter (TC 2.A.37) family, CHX (TC 2.A.37.4) subfamily		1.35e-08	2.07299	2.09e-06	1.38741	2.01e-07	1.45728
CmoCh01G007020	gene-LOC111452212	A0A6J1GAA9_CUCMO	Omega-3 fatty acid desaturase, endoplasmic reticulum-like	unsaturated fatty acid biosynthetic process [GO:0006636]	chloroplast envelope [GO:0009941]; membrane [GO:0016020]	omega-3 fatty acid desaturase activity [GO:0042389]; oxidoreductase activity, acting on paired donors, with oxidation of a pair of donors resulting in the reduction of molecular oxygen to two molecules of water [GO:0016717]		Fatty acid desaturase type 1 family		1.67e-05	1.59592	0.000587608	1.64797	5.71e-05	1.72527
CmoCh06G013630	gene-LOC111452262	A0A6J1GAI7_CUCMO	Photosynthetic NDH subunit of subcomplex B 5, chloroplastic	response to oxidative stress [GO:0006979]	chloroplast [GO:0009507]; membrane [GO:0016020]					0.00282253	1.10657	0.00262004	1.09183	0.010206	1.39304
CmoCh01G004050	gene-LOC111452450	A0A6J1GAR7_CUCMO	LOB domain-containing protein 41-like	regulation of gene expression [GO:0010468]				LOB domain-containing protein family	LBD	7.08e-12	3.07273	2.28e-10	2.82348	4.02e-45	4.63377
CmoCh01G002120	gene-LOC111452498	A0A6J1GBN2_CUCMO	Uncharacterized protein LOC111452498	proteolysis [GO:0006508]		aspartic-type endopeptidase activity [GO:0004190]				5.54e-05	1.58545	0.000205562	1.3892	0.000399745	3.03609
CmoCh01G008280	gene-LOC111452592	A0A6J1GC04_CUCMO	Uncharacterized protein LOC111452592							0.0012494	1.26577	1.52e-05	1.42989	6.9e-06	1.6851
CmoCh01G005430	gene-LOC111452608	A0A6J1GC21_CUCMO	Xyloglucan endotransglucosylase/hydrolase (EC 2.4.1.207)	cell wall biogenesis [GO:0042546]; cell wall organization [GO:0071555]; xyloglucan metabolic process [GO:0010411]	apoplast [GO:0048046]	hydrolase activity, hydrolyzing O-glycosyl compounds [GO:0004553]; xyloglucan:xyloglucosyl transferase activity [GO:0016762]	SUBCELLULAR LOCATION: Secreted, cell wall {ECO:0000256|RuleBase:RU361120}. Secreted, extracellular space, apoplast {ECO:0000256|RuleBase:RU361120}.	Glycosyl hydrolase 16 family		3.84e-10	2.82719	0.000754549	2.10942	0.00144581	1.97857
CmoCh03G010100	gene-LOC111453076	A0A6J1GDS1_CUCMO	Salicylic acid-binding protein 2-like	jasmonic acid metabolic process [GO:0009694]; salicylic acid metabolic process [GO:0009696]		methyl indole-3-acetate esterase activity [GO:0080030]; methyl jasmonate esterase activity [GO:0080032]; methyl salicylate esterase activity [GO:0080031]				6.69e-06	1.5174	3.38e-07	1.18366	3.8e-16	2.11758
CmoCh03G005250	gene-LOC111453347	A0A6J1GEY6_CUCMO	Receptor-like serine/threonine-protein kinase (EC 2.7.11.1)	recognition of pollen [GO:0048544]	membrane [GO:0016020]	ATP binding [GO:0005524]; protein serine/threonine kinase activity [GO:0004674]	SUBCELLULAR LOCATION: Membrane {ECO:0000256|ARBA:ARBA00004479}; Single-pass type I membrane protein {ECO:0000256|ARBA:ARBA00004479}.	Protein kinase superfamily, Ser/Thr protein kinase family		0.000240475	1.09055	3.65e-05	1.20524	8.46e-06	1.22404
CmoCh03G002800	gene-LOC111453494	A0A6J1GFM4_CUCMO	Uncharacterized protein LOC111453494		membrane [GO:0016020]					0.0189643	1.22862	0.0384098	1.29606	0.000966468	1.61182
CmoCh03G003100	gene-LOC111453529	A0A6J1GFP4_CUCMO	Transcription repressor (Ovate family protein)	negative regulation of DNA-templated transcription [GO:0045892]	nucleus [GO:0005634]	DNA binding [GO:0003677]	SUBCELLULAR LOCATION: Nucleus {ECO:0000256|RuleBase:RU367028}.			0.0030685	1.33287	2.19e-06	1.61302	6.1e-09	2.23267
CmoCh03G009020	gene-LOC111453577	A0A6J1GEY4_CUCMO	phosphoenolpyruvate carboxykinase (ATP) (EC 4.1.1.49)	gluconeogenesis [GO:0006094]	cytosol [GO:0005829]	ATP binding [GO:0005524]; phosphoenolpyruvate carboxykinase (ATP) activity [GO:0004612]		Phosphoenolpyruvate carboxykinase (ATP) family		0.0243775	1.24107	2.05e-08	2.70103	0.000841496	2.6015
CmoCh03G008160	gene-LOC111453773	A0A6J1GFR1_CUCMO	Cytochrome P450 CYP736A12-like			heme binding [GO:0020037]; iron ion binding [GO:0005506]; monooxygenase activity [GO:0004497]; oxidoreductase activity, acting on paired donors, with incorporation or reduction of molecular oxygen [GO:0016705]		Cytochrome P450 family		0.00530501	1.2607	1.95e-06	1.34899	1.43e-06	2.23037
CmoCh03G002730	gene-LOC111453790	A0A6J1GGQ8_CUCMO	U-box domain-containing protein (EC 2.3.2.27) (RING-type E3 ubiquitin transferase PUB)	protein ubiquitination [GO:0016567]		ubiquitin protein ligase activity [GO:0061630]				0.000253821	1.3478	0.000610412	1.19854	7.46e-06	1.7156
CmoCh03G009260	gene-LOC111453796	A0A6J1GGW6_CUCMO	1-aminocyclopropane-1-carboxylate synthase (EC 4.4.1.14) (S-adenosyl-L-methionine methylthioadenosine-lyase)	ethylene biosynthetic process [GO:0009693]; fruit ripening [GO:0009835]		1-aminocyclopropane-1-carboxylate synthase activity [GO:0016847]; pyridoxal phosphate binding [GO:0030170]; transaminase activity [GO:0008483]		Class-I pyridoxal-phosphate-dependent aminotransferase family		0.0461514	2.11045	0.00153275	2.89242	0.00012141	3.26458
CmoCh03G004260	gene-LOC111453860	A0A6J1GG34_CUCMO	L-type lectin-domain containing receptor kinase S.4-like		plasma membrane [GO:0005886]	ATP binding [GO:0005524]; carbohydrate binding [GO:0030246]; protein kinase activity [GO:0004672]	SUBCELLULAR LOCATION: Membrane {ECO:0000256|ARBA:ARBA00004479}; Single-pass type I membrane protein {ECO:0000256|ARBA:ARBA00004479}.	Leguminous lectin family; Protein kinase superfamily, Ser/Thr protein kinase family; Leguminous lectin family		0.0178761	1.10001	0.00331046	1.15175	0.00267164	1.19752
CmoCh03G008900	gene-LOC111453887	A0A6J1GGA7_CUCMO	Probable mannitol dehydrogenase	lignin biosynthetic process [GO:0009809]		cinnamyl-alcohol dehydrogenase activity [GO:0045551]; zinc ion binding [GO:0008270]		Zinc-containing alcohol dehydrogenase family		4.98e-12	2.83125	4.02e-07	2.40444	3.87e-34	3.60518
CmoCh03G009740	gene-LOC111453889	A0A6J1GGA4_CUCMO	Cytochrome P450 81E8-like			heme binding [GO:0020037]; iron ion binding [GO:0005506]; monooxygenase activity [GO:0004497]; oxidoreductase activity, acting on paired donors, with incorporation or reduction of molecular oxygen [GO:0016705]		Cytochrome P450 family		5.9e-09	2.03188	0.0088176	1.13943	2.03e-24	2.91945
CmoCh12G002150	gene-LOC111453965	A0A6J1GGB0_CUCMO	Uncharacterized protein LOC111453965							0.00229454	1.13131	3.24e-06	1.09283	3.61e-08	1.35911
CmoCh12G001790	gene-LOC111453988	A0A6J1GGG7_CUCMO	Protein DETOXIFICATION (Multidrug and toxic compound extrusion protein)	xenobiotic detoxification by transmembrane export across the plasma membrane [GO:1990961]	membrane [GO:0016020]	antiporter activity [GO:0015297]; xenobiotic transmembrane transporter activity [GO:0042910]	SUBCELLULAR LOCATION: Membrane {ECO:0000256|ARBA:ARBA00004141}; Multi-pass membrane protein {ECO:0000256|ARBA:ARBA00004141}.	Multi antimicrobial extrusion (MATE) (TC 2.A.66.1) family		7.54e-05	1.21639	2.82e-05	1.31057	1.3e-06	1.74054
CmoCh12G006110	gene-LOC111454211	A0A6J1GIG4_CUCMO	Uncharacterized protein LOC111454211 isoform X1	regulation of starch metabolic process [GO:2000904]; starch metabolic process [GO:0005982]	chloroplast stroma [GO:0009570]; starch grain [GO:0043036]	starch binding [GO:2001070]		ESV1 family		0.000877094	1.43726	5.92e-05	2.06925	0.00210205	1.4218
CmoCh19G009930	gene-LOC111454919	A0A6J1GJQ8_CUCMO	Uncharacterized protein LOC111454919							3.48e-05	1.95343	0.0309286	1.93409	4.88e-18	3.96213
CmoCh19G008660	gene-LOC111455026	A0A6J1GLE7_CUCMO	Fasciclin-like arabinogalactan protein 2		plasma membrane [GO:0005886]; side of membrane [GO:0098552]		SUBCELLULAR LOCATION: Cell membrane {ECO:0000256|ARBA:ARBA00004609}; Lipid-anchor, GPI-anchor {ECO:0000256|ARBA:ARBA00004609}. Membrane {ECO:0000256|ARBA:ARBA00004589}; Lipid-anchor, GPI-anchor {ECO:0000256|ARBA:ARBA00004589}.	Fasciclin-like AGP family		8.77e-05	1.06451	0.000240406	1.29007	6.5e-07	1.91358
CmoCh19G008970	gene-LOC111455217	A0A6J1GKL2_CUCMO	Fasciclin-like arabinogalactan protein 7	plant-type secondary cell wall biogenesis [GO:0009834]	plasma membrane [GO:0005886]		SUBCELLULAR LOCATION: Cell membrane {ECO:0000256|ARBA:ARBA00004609}; Lipid-anchor, GPI-anchor {ECO:0000256|ARBA:ARBA00004609}. Membrane {ECO:0000256|ARBA:ARBA00004589}; Lipid-anchor, GPI-anchor {ECO:0000256|ARBA:ARBA00004589}.	Fasciclin-like AGP family		1.4e-05	1.65528	1.25e-06	1.34843	4.41e-22	2.6877
CmoCh19G008990	gene-LOC111455223	A0A6J1GKL6_CUCMO	Glycine-rich protein-like isoform X2							7.9e-05	1.54821	0.000562287	1.04232	8.13e-06	1.42609
CmoCh19G009840	gene-LOC111455304	A0A6J1GMG4_CUCMO	Transcription factor MYB58-like		nucleus [GO:0005634]		SUBCELLULAR LOCATION: Nucleus {ECO:0000256|ARBA:ARBA00004123}.		MYB	0.00063995	1.66876	1.59e-06	2.63371	0.00463479	1.27719
CmoCh19G005890	gene-LOC111455379	A0A6J1GLC5_CUCMO	Uncharacterized protein LOC111455379							0.0438756	1.05328	0.0068332	1.46677	0.00527323	1.73802
CmoCh19G006130	gene-LOC111455428	A0A6J1GMY9_CUCMO	Glycosyltransferase (EC 2.4.1.-)			UDP-glucosyltransferase activity [GO:0035251]		UDP-glycosyltransferase family		0.0013393	1.47585	0.00530395	1.14701	4.95e-05	1.8579
CmoCh19G006570	gene-LOC111455490	A0A6J1GLQ8_CUCMO	Protein TIC 62, chloroplastic							1.57e-06	1.71713	1.63e-05	1.74912	4.44e-05	1.90535
CmoCh19G007560	gene-LOC111455620	A0A6J1GMC3_CUCMO	Transcription factor ABORTED MICROSPORES-like isoform X1		nucleus [GO:0005634]	DNA-binding transcription factor activity [GO:0003700]; protein dimerization activity [GO:0046983]; sequence-specific DNA binding [GO:0043565]	SUBCELLULAR LOCATION: Nucleus {ECO:0000256|ARBA:ARBA00004123}.		bHLH	0.000519355	2.45597	0.0030783	1.7163	0.0206363	1.39063
CmoCh17G007230	gene-LOC111456398	A0A6J1GR88_CUCMO	Uncharacterized protein LOC111456398							0.0207653	1.9792	2.52e-06	2.79259	1.52e-10	3.5749
CmoCh17G008860	gene-LOC111456503	A0A6J1GQ85_CUCMO	Uncharacterized protein LOC111456503							0.00182178	1.1414	0.00291514	1.20683	0.000985053	1.23521
CmoCh18G001470	gene-LOC111456731	A0A6J1GSH4_CUCMO	Transcription factor MYB86-like						MYB	0.0157729	2.10363	0.0102676	1.99069	3.22e-06	2.42564
CmoCh18G004980	gene-LOC111456785	A0A6J1GSQ1_CUCMO	Berberine bridge enzyme-like 8			FAD binding [GO:0071949]; oxidoreductase activity [GO:0016491]		Oxygen-dependent FAD-linked oxidoreductase family		1.09e-05	1.83389	1.27e-05	1.52553	3.69e-05	1.8812
CmoCh18G004990	gene-LOC111456799	A0A6J1GTC1_CUCMO	Berberine bridge enzyme-like 18			FAD binding [GO:0071949]; oxidoreductase activity [GO:0016491]		Oxygen-dependent FAD-linked oxidoreductase family		0.00260831	2.36049	0.0340322	1.45749	0.00713056	1.84065
CmoCh18G000700	gene-LOC111456900	A0A6J1GT85_CUCMO	Probable ADP-ribosylation factor GTPase-activating protein AGD15 isoform X2			GTPase activator activity [GO:0005096]				0.00906232	1.57209	0.00260549	1.61198	0.00446758	1.53987
CmoCh18G002610	gene-LOC111456953	A0A6J1GRW2_CUCMO	Ankyrin repeat-containing protein ITN1-like		membrane [GO:0016020]					0.000410059	1.61618	0.0210682	1.26977	0.00352308	1.46976
CmoCh18G005100	gene-LOC111457042	A0A6J1GS77_CUCMO	UDP-arabinose 4-epimerase 1-like	galactose catabolic process via UDP-galactose [GO:0033499]	cytosol [GO:0005829]	UDP-glucose 4-epimerase activity [GO:0003978]		NAD(P)-dependent epimerase/dehydratase family, Dihydroflavonol-4-reductase subfamily		0.000333666	1.33638	6.31e-05	1.16876	1.64e-21	1.9405
CmoCh18G002940	gene-LOC111457151	A0A6J1GU64_CUCMO	Uncharacterized protein LOC111457151 isoform X2		membrane [GO:0016020]					0.00175958	1.55055	0.00178854	1.56329	3.57e-07	2.53577
CmoCh18G004000	gene-LOC111457300	A0A6J1GTE2_CUCMO	Calmodulin-binding receptor kinase CaMRLK-like		membrane [GO:0016020]	ATP binding [GO:0005524]; protein kinase activity [GO:0004672]				5.75e-06	1.46472	7.15e-07	1.59353	3.67e-10	2.03756
CmoCh14G013440	gene-LOC111457440	A0A6J1GTP3_CUCMO	Mitochondrial arginine transporter BAC2-like	mitochondrial L-ornithine transmembrane transport [GO:1990575]	membrane [GO:0016020]; mitochondrion [GO:0005739]	high-affinity L-arginine transmembrane transporter activity [GO:0005289]	SUBCELLULAR LOCATION: Membrane {ECO:0000256|ARBA:ARBA00004141}; Multi-pass membrane protein {ECO:0000256|ARBA:ARBA00004141}.	Mitochondrial carrier (TC 2.A.29) family		0.00045369	1.67905	0.00011566	1.58387	2.89e-08	1.74946
CmoCh14G015490	gene-LOC111457452	A0A6J1GTW8_CUCMO	Protein ENHANCED DISEASE RESISTANCE 2-like							5.54e-10	2.75668	4.8e-05	1.86103	8.54e-25	3.19934
CmoCh14G013760	gene-LOC111457475	A0A6J1GTZ9_CUCMO	Palmitoyl-monogalactosyldiacylglycerol delta-7 desaturase, chloroplastic-like	unsaturated fatty acid biosynthetic process [GO:0006636]	endoplasmic reticulum membrane [GO:0005789]	16:0 monogalactosyldiacylglycerol desaturase activity [GO:0009979]; iron ion binding [GO:0005506]; stearoyl-CoA 9-desaturase activity [GO:0004768]	SUBCELLULAR LOCATION: Membrane {ECO:0000256|ARBA:ARBA00004141}; Multi-pass membrane protein {ECO:0000256|ARBA:ARBA00004141}.	Fatty acid desaturase type 1 family		0.000259062	1.75616	0.000969577	1.72865	7.39e-08	1.9475
CmoCh14G014520	gene-LOC111457486	A0A6J1GTV1_CUCMO	Uncharacterized protein LOC111457486		membrane [GO:0016020]					0.00298124	1.37639	0.000340511	1.70117	0.000780054	1.80781
CmoCh14G013160	gene-LOC111457647	A0A6J1GX56_CUCMO	Leucine-rich repeat receptor-like protein kinase At2g19210		membrane [GO:0016020]	ATP binding [GO:0005524]; protein serine/threonine kinase activity [GO:0004674]				1.46e-21	1.88318	1.09e-05	1.2731	5.22e-32	2.50857
CmoCh04G029760	gene-LOC111458193	A0A6J1GWN4_CUCMO	allene-oxide cyclase (EC 5.3.99.6)	jasmonic acid biosynthetic process [GO:0009695]	chloroplast [GO:0009507]	allene-oxide cyclase activity [GO:0046423]	SUBCELLULAR LOCATION: Plastid, chloroplast {ECO:0000256|ARBA:ARBA00004229}.	Allene oxide cyclase family		0.000340044	1.30178	0.000805757	1.32241	5.73e-13	1.93394
CmoCh04G017050	gene-LOC111458211	A0A6J1GZ70_CUCMO	Thaumatin-like protein 1	defense response [GO:0006952]	extracellular region [GO:0005576]; membrane [GO:0016020]			Thaumatin family		0.00295788	1.23879	0.000418203	1.55677	0.00278326	1.30915
CmoCh06G000610	gene-LOC111458809	A0A6J1GZ69_CUCMO	Transcription factor CSA-like		nucleus [GO:0005634]	DNA-binding transcription factor activity, RNA polymerase II-specific [GO:0000981]; RNA polymerase II cis-regulatory region sequence-specific DNA binding [GO:0000978]			MYB	0.000951086	1.65869	0.000420739	1.65682	1.13e-08	2.55454
CmoCh04G011940	gene-LOC111458816	A0A6J1H0G1_CUCMO	Probable aquaporin PIP1-4	response to water deprivation [GO:0009414]	plasma membrane [GO:0005886]; plasmodesma [GO:0009506]; vacuole [GO:0005773]	water channel activity [GO:0015250]	SUBCELLULAR LOCATION: Membrane {ECO:0000256|ARBA:ARBA00004141}; Multi-pass membrane protein {ECO:0000256|ARBA:ARBA00004141}.	MIP/aquaporin (TC 1.A.8) family		3.59e-05	1.31869	0.00715159	1.29582	1.61e-06	1.30801
CmoCh04G011950	gene-LOC111458817	A0A6J1GZ44_CUCMO	Probable aquaporin PIP1-4	response to water deprivation [GO:0009414]	plasma membrane [GO:0005886]; plasmodesma [GO:0009506]; vacuole [GO:0005773]	water channel activity [GO:0015250]	SUBCELLULAR LOCATION: Membrane {ECO:0000256|ARBA:ARBA00004141}; Multi-pass membrane protein {ECO:0000256|ARBA:ARBA00004141}.	MIP/aquaporin (TC 1.A.8) family		0.000488636	1.65016	0.0227566	2.17247	4.47e-07	2.16533
CmoCh02G012990	gene-LOC111459324	A0A6J1H1P5_CUCMO	ABC transporter G family member 15-like		membrane [GO:0016020]	ABC-type transporter activity [GO:0140359]; ATP binding [GO:0005524]; ATP hydrolysis activity [GO:0016887]	SUBCELLULAR LOCATION: Membrane {ECO:0000256|ARBA:ARBA00004141}; Multi-pass membrane protein {ECO:0000256|ARBA:ARBA00004141}.	ABC transporter superfamily, ABCG family, Eye pigment precursor importer (TC 3.A.1.204) subfamily		4.89e-05	1.9192	6.51e-07	1.67007	2.9e-05	1.22178
CmoCh02G009350	gene-LOC111459360	A0A6J1H0Q1_CUCMO	GDSL esterase/lipase At4g10955 isoform X2	lipid metabolic process [GO:0006629]						0.0182615	1.06585	0.00193658	1.03828	0.00128977	1.09932
CmoCh02G013830	gene-LOC111459481	A0A6J1H156_CUCMO	Stress-response A/B barrel domain-containing protein At5g22580-like							0.00452025	1.62994	0.000192272	1.86177	0.00912574	2.25773
CmoCh04G029570	gene-LOC111459563	A0A6J1H1H2_CUCMO	6-phosphogluconate dehydrogenase, decarboxylating (EC 1.1.1.44)	D-gluconate catabolic process [GO:0046177]; pentose-phosphate shunt, oxidative branch [GO:0009051]	cytosol [GO:0005829]	NADP binding [GO:0050661]; phosphogluconate dehydrogenase (decarboxylating) activity [GO:0004616]		6-phosphogluconate dehydrogenase family		1.29e-08	1.59472	5.89e-08	1.38521	3.99e-21	2.24358
CmoCh02G012440	gene-LOC111459590	A0A6J1H1K7_CUCMO	Dirigent protein	phenylpropanoid biosynthetic process [GO:0009699]	apoplast [GO:0048046]		SUBCELLULAR LOCATION: Secreted, extracellular space, apoplast {ECO:0000256|RuleBase:RU363099}.	Plant dirigent protein family		2.83e-07	1.58193	4.17e-10	1.53836	5.28e-13	2.28553
CmoCh02G012890	gene-LOC111459633	A0A6J1H2Z6_CUCMO	Chaperonin-like RbcX protein 2, chloroplastic	carbon fixation [GO:0015977]; photosynthesis [GO:0015979]; ribulose bisphosphate carboxylase complex assembly [GO:0110102]		protein folding chaperone [GO:0044183]				0.000202203	4.75311	0.000913768	2.69697	0.00040701	1.57748
CmoCh02G010710	gene-LOC111459824	A0A6J1H454_CUCMO	Protein CDI-like							0.00250561	1.12728	2.79e-06	1.5244	8.39e-11	2.12289
CmoCh17G001160	gene-LOC111460334	A0A6J1H7Q7_CUCMO	Vesicle-associated membrane protein 722-like	vesicle-mediated transport [GO:0016192]	cytoplasm [GO:0005737]; intracellular membrane-bounded organelle [GO:0043231]; membrane [GO:0016020]			Synaptobrevin family		0.000123875	1.32351	2.01e-05	1.25938	7.21e-10	2.18704
CmoCh08G005620	gene-LOC111460975	A0A6J1H6U0_CUCMO	Myosin-12-like	actin filament organization [GO:0007015]; vesicle transport along actin filament [GO:0030050]	cytoplasm [GO:0005737]; myosin complex [GO:0016459]; vesicle [GO:0031982]	actin filament binding [GO:0051015]; ATP binding [GO:0005524]; calmodulin binding [GO:0005516]; microfilament motor activity [GO:0000146]		TRAFAC class myosin-kinesin ATPase superfamily, Myosin family, Plant myosin class XI subfamily		6.65e-06	1.99884	1.31e-05	1.3071	1.99e-06	1.91048
CmoCh08G000020	gene-LOC111461011	A0A6J1H6S8_CUCMO	inorganic diphosphatase (EC 3.6.1.1)	phosphate-containing compound metabolic process [GO:0006796]	cytosol [GO:0005829]	inorganic diphosphate phosphatase activity [GO:0004427]; magnesium ion binding [GO:0000287]		PPase family		0.013098	1.50825	0.00106363	1.87317	0.000427181	1.79666
CmoCh08G004980	gene-LOC111461206	A0A6J1H7J0_CUCMO	Carboxypeptidase (EC 3.4.16.-)	proteolysis [GO:0006508]	extracellular region [GO:0005576]; vacuole [GO:0005773]	serine-type carboxypeptidase activity [GO:0004185]		Peptidase S10 family		0.0111027	1.05068	0.000600167	1.50879	7.89e-06	1.97811
CmoCh10G008480	gene-LOC111461371	A0A6J1H865_CUCMO	glucan endo-1,3-beta-D-glucosidase (EC 3.2.1.39) ((1->3)-beta-glucan endohydrolase) (Beta-1,3-endoglucanase)	carbohydrate metabolic process [GO:0005975]		glucan endo-1,3-beta-D-glucosidase activity [GO:0042973]		Glycosyl hydrolase 17 family		0.00808737	1.81175	1.57e-06	3.02669	0.0272779	1.49013
CmoCh10G007910	gene-LOC111461554	A0A6J1H8V3_CUCMO	12-oxophytodienoate reductase 3-like	jasmonic acid biosynthetic process [GO:0009695]; oxylipin biosynthetic process [GO:0031408]	peroxisome [GO:0005777]	12-oxophytodienoate reductase activity [GO:0016629]; FMN binding [GO:0010181]		NADH:flavin oxidoreductase/NADH oxidase family		0.000174633	1.46458	0.000502432	1.39815	2.24e-08	1.68052
CmoCh10G006390	gene-LOC111461623	A0A6J1HCP8_CUCMO	VIN3-like protein 1	epigenetic regulation of gene expression [GO:0040029]; vernalization response [GO:0010048]	nucleus [GO:0005634]		SUBCELLULAR LOCATION: Nucleus {ECO:0000256|ARBA:ARBA00004123}.			0.000581737	1.48928	0.000387713	1.15473	4.41e-07	1.48731
#N/A	#N/A	#N/A	#N/A	#N/A	#N/A	#N/A	#N/A	#N/A	#N/A	8.18e-05	1.37892	0.000768662	1.1104	3.48e-22	2.42847
CmoCh10G009010	gene-LOC111461732	A0A6J1HD28_CUCMO	U-box domain-containing protein (EC 2.3.2.27) (RING-type E3 ubiquitin transferase PUB)	protein ubiquitination [GO:0016567]		ubiquitin protein ligase activity [GO:0061630]				2.78e-09	1.30259	3.93e-05	1.43615	1.26e-08	1.69662
CmoCh05G006030	gene-LOC111462384	A0A6J1HB27_CUCMO	Uncharacterized protein LOC111462384		nucleus [GO:0005634]		SUBCELLULAR LOCATION: Nucleus {ECO:0000256|ARBA:ARBA00004123}.			0.000137898	1.61798	0.0226009	1.03912	4.1e-05	1.98602
CmoCh05G000760	gene-LOC111462563	A0A6J1HDB5_CUCMO	Uncharacterized protein LOC111462563		membrane [GO:0016020]					0.0377203	1.08393	8.8e-05	1.63605	0.00296684	1.29089
CmoCh05G003360	gene-LOC111462565	A0A6J1HDN3_CUCMO	L-ascorbate oxidase homolog			copper ion binding [GO:0005507]; oxidoreductase activity [GO:0016491]		Multicopper oxidase family		2.5e-05	1.40644	2.29e-06	1.75104	5.04e-11	2.24227
CmoCh05G001560	gene-LOC111462598	A0A6J1HDT0_CUCMO	Peamaclein-like					GASA family		0.000199375	1.00486	0.000182256	1.00384	7.69e-13	1.96542
CmoCh05G003580	gene-LOC111462844	A0A6J1HGX9_CUCMO	U-box domain-containing protein 14-like							0.00557197	1.22082	6.72e-05	1.98231	0.00131751	1.4924
CmoCh05G001740	gene-LOC111462931	A0A6J1HF18_CUCMO	Uncharacterized protein LOC111462931		plasma membrane [GO:0005886]					8.35e-06	1.5646	4.69e-05	1.29283	7.89e-11	2.05388
CmoCh05G006420	gene-LOC111462944	A0A6J1HDK0_CUCMO	Proteasome subunit beta	proteolysis involved in protein catabolic process [GO:0051603]	cytoplasm [GO:0005737]; nucleus [GO:0005634]; proteasome core complex [GO:0005839]	threonine-type endopeptidase activity [GO:0004298]	SUBCELLULAR LOCATION: Cytoplasm {ECO:0000256|RuleBase:RU004203}. Nucleus {ECO:0000256|RuleBase:RU004203}.	Peptidase T1B family		0.00243801	1.17217	0.000134364	1.08813	1.18e-06	1.42991
CmoCh07G006430	gene-LOC111463129	A0A6J1HFL7_CUCMO	ACT domain-containing protein ACR (Protein ACT DOMAIN REPEATS)			amino acid binding [GO:0016597]				0.00783378	1.60016	0.0151635	1.2559	0.00239124	1.24175
CmoCh07G004750	gene-LOC111463164	A0A6J1HDH8_CUCMO	Uncharacterized protein LOC111463164		membrane [GO:0016020]					0.000690711	1.16803	0.000114389	1.05095	1.32e-06	1.32212
CmoCh07G009860	gene-LOC111463281	A0A6J1HEN2_CUCMO	Floral homeotic protein APETALA 2-like		nucleus [GO:0005634]	DNA binding [GO:0003677]; DNA-binding transcription factor activity [GO:0003700]	SUBCELLULAR LOCATION: Nucleus {ECO:0000256|ARBA:ARBA00004123}.		AP2	3.62e-06	2.73343	0.000163196	2.09231	0.00274241	2.95304
CmoCh07G009000	gene-LOC111463434	A0A6J1HH51_CUCMO	Fructose-bisphosphate aldolase (EC 4.1.2.13)	fructose 1,6-bisphosphate metabolic process [GO:0030388]; glycolytic process [GO:0006096]	cytosol [GO:0005829]	fructose-bisphosphate aldolase activity [GO:0004332]		Class I fructose-bisphosphate aldolase family		8.01e-07	1.22097	4.78e-07	1.60404	1.22e-36	2.31609
CmoCh07G007610	gene-LOC111463438	A0A6J1HH54_CUCMO	Uncharacterized protein LOC111463438							0.00080136	1.59877	8.53e-06	1.86318	6.26e-08	2.09948
CmoCh07G005430	gene-LOC111463478	A0A6J1HJD1_CUCMO	Probable xyloglucan galactosyltransferase GT17	protein glycosylation [GO:0006486]	Golgi membrane [GO:0000139]	glycosyltransferase activity [GO:0016757]	SUBCELLULAR LOCATION: Golgi apparatus membrane {ECO:0000256|ARBA:ARBA00004323}; Single-pass type II membrane protein {ECO:0000256|ARBA:ARBA00004323}. Membrane {ECO:0000256|ARBA:ARBA00004606}; Single-pass type II membrane protein {ECO:0000256|ARBA:ARBA00004606}.	Glycosyltransferase 47 family		0.00061547	1.35863	2.05e-05	1.13614	4.24e-13	2.83861
CmoCh07G009070	gene-LOC111463605	A0A6J1HHU5_CUCMO	Pyruvate kinase (EC 2.7.1.40)		cytoplasm [GO:0005737]	ATP binding [GO:0005524]; kinase activity [GO:0016301]; magnesium ion binding [GO:0000287]; potassium ion binding [GO:0030955]; pyruvate kinase activity [GO:0004743]		Pyruvate kinase family		0.0134607	1.19507	2.03e-05	1.78029	1.78e-08	2.19161
CmoCh19G002800	gene-LOC111463796	A0A6J1HI34_CUCMO	Annexin	response to stress [GO:0006950]	cytoplasm [GO:0005737]	calcium ion binding [GO:0005509]; calcium-dependent phospholipid binding [GO:0005544]		Annexin family		2.98e-05	1.74503	3.04e-05	1.68035	9.84e-09	1.65411
CmoCh04G025710	gene-LOC111463966	A0A6J1HG50_CUCMO	Ethylene-responsive transcription factor ERF110-like	ethylene-activated signaling pathway [GO:0009873]	nucleus [GO:0005634]	DNA binding [GO:0003677]; DNA-binding transcription factor activity [GO:0003700]	SUBCELLULAR LOCATION: Nucleus {ECO:0000256|ARBA:ARBA00004123}.	AP2/ERF transcription factor family, ERF subfamily	ERF	0.00388429	2.47055	0.0136936	2.00169	6.05e-05	3.1995
CmoCh08G008390	gene-LOC111464191	A0A6J1HJP1_CUCMO	Glycosyltransferase (EC 2.4.1.-)			quercetin 3-O-glucosyltransferase activity [GO:0080043]; quercetin 7-O-glucosyltransferase activity [GO:0080044]		UDP-glycosyltransferase family		0.00161817	1.99791	0.0351459	1.58068	1.32e-05	3.12275
CmoCh08G006940	gene-LOC111464220	A0A6J1HJS6_CUCMO	Uncharacterized protein LOC111464220							0.0177099	1.13348	0.00589344	1.49168	2.95e-05	2.41942
CmoCh08G008060	gene-LOC111464366	A0A6J1HIK6_CUCMO	RING-type E3 ubiquitin transferase (EC 2.3.2.27)	protein ubiquitination [GO:0016567]		transferase activity [GO:0016740]		RING-type zinc finger family, ATL subfamily		0.000227763	1.40439	8.53e-08	1.87602	0.00188551	1.32675
CmoCh08G006420	gene-LOC111464438	A0A6J1HKQ1_CUCMO	RHOMBOID-like protein (EC 3.4.21.105)	proteolysis [GO:0006508]	membrane [GO:0016020]	serine-type endopeptidase activity [GO:0004252]	SUBCELLULAR LOCATION: Membrane {ECO:0000256|ARBA:ARBA00004141, ECO:0000256|RuleBase:RU362115}; Multi-pass membrane protein {ECO:0000256|ARBA:ARBA00004141, ECO:0000256|RuleBase:RU362115}.	Peptidase S54 family		3.49e-05	1.65934	0.00563713	1.02898	3.88e-08	1.84971
CmoCh13G002640	gene-LOC111464900	A0A6J1HMC0_CUCMO	Protein SENSITIVE TO PROTON RHIZOTOXICITY 2-like	response to acidic pH [GO:0010447]; response to aluminum ion [GO:0010044]					C2H2	0.0411032	1.69108	0.0103608	1.77123	4.75e-05	2.8898
CmoCh10G003390	gene-LOC111464976	A0A6J1HPW3_CUCMO	Protein DETOXIFICATION (Multidrug and toxic compound extrusion protein)	xenobiotic detoxification by transmembrane export across the plasma membrane [GO:1990961]	membrane [GO:0016020]	antiporter activity [GO:0015297]; xenobiotic transmembrane transporter activity [GO:0042910]	SUBCELLULAR LOCATION: Membrane {ECO:0000256|ARBA:ARBA00004141}; Multi-pass membrane protein {ECO:0000256|ARBA:ARBA00004141}.	Multi antimicrobial extrusion (MATE) (TC 2.A.66.1) family		3.61e-07	2.23289	5.67e-05	1.73206	4.51e-11	2.30015

## Sheet: Day4 down
Commonly down-regulated genes in WP-1, WP-2 and WP-3. The list shows a total of 139 genes that were commonly downregulated (Log2FC<-1, P<0.05) in WP-1, WP-2, and WP-3 at Day 4. Relative level of transcript compared with WP were colored according to Log2FC values: -2 (blue) to 2 (yellow).
gene_name	gene_id	Entry Name	Protein names	Gene Ontology (biological process)	Gene Ontology (cellular component)	Gene Ontology (molecular function)	Subcellular location [CC]	Protein families	Family	pvalue	WP-1_4-VS-WP_4 Log2FC	pvalue	WP-2_4-VS-WP_4 Log2FC	pvalue	WP-3_4-VS-WP_4 Log2FC
CmoCh10G003830	gene-LOC111429647	A0A6J1E5E2_CUCMO	Sodium transporter HKT1	intracellular potassium ion homeostasis [GO:0030007]; potassium ion import across plasma membrane [GO:1990573]	plasma membrane [GO:0005886]	high-affinity potassium ion transmembrane transporter activity [GO:0140107]	SUBCELLULAR LOCATION: Membrane {ECO:0000256|ARBA:ARBA00004141}; Multi-pass membrane protein {ECO:0000256|ARBA:ARBA00004141}.	TrkH potassium transport family, HKT (TC 2.A.38.3) subfamily		5.83e-05	-2.0712	1.68e-09	-1.93781	3e-17	-3.61536
CmoCh10G002830	gene-LOC111429661	A0A6J1E3R3_CUCMO	WAT1-related protein At4g08300-like		plasma membrane [GO:0005886]	transmembrane transporter activity [GO:0022857]				1.38e-06	-1.86833	0.00163175	-1.38372	0.000206119	-2.14535
CmoCh10G001170	gene-LOC111429763	A0A6J1E1M1_CUCMO	LRR receptor-like serine/threonine-protein kinase		membrane [GO:0016020]	ATP binding [GO:0005524]; protein kinase activity [GO:0004672]		Protein kinase superfamily, Ser/Thr protein kinase family		5.7e-06	-1.60178	3.44e-08	-1.7206	1.06e-05	-1.77498
CmoCh10G000650	gene-LOC111429954	A0A6J1E2E7_CUCMO	Calcium-binding protein CML19			calcium ion binding [GO:0005509]				0.00669028	-1.40451	0.0425156	-1.02554	0.00315459	-1.46263
CmoCh10G004880	gene-LOC111430151	A0A6J1E2D9_CUCMO	Uncharacterized protein LOC111430151			myosin XI tail binding [GO:0080115]				1.91e-05	-1.19678	2.67e-10	-1.24263	1.29e-16	-2.01114
CmoCh15G010550	gene-LOC111430318	A0A6J1E3R7_CUCMO	Two-component response regulator-like APRR5	cytokinin-activated signaling pathway [GO:0009736]; phosphorelay signal transduction system [GO:0000160]; rhythmic process [GO:0048511]	nucleus [GO:0005634]		SUBCELLULAR LOCATION: Nucleus {ECO:0000256|ARBA:ARBA00004123, ECO:0000256|PROSITE-ProRule:PRU00357}.	ARR-like family		1.88e-05	-1.2451	7.85e-07	-1.24796	2.34e-11	-1.53222
CmoCh15G012360	gene-LOC111430355	A0A6J1E6B2_CUCMO	AT-hook motif nuclear-localized protein	vegetative to reproductive phase transition of meristem [GO:0010228]	nucleus [GO:0005634]	DNA-binding transcription factor activity [GO:0003700]; minor groove of adenine-thymine-rich DNA binding [GO:0003680]	SUBCELLULAR LOCATION: Nucleus {ECO:0000256|PIRNR:PIRNR016021}.			0.00757078	-1.63518	0.00671063	-1.22814	0.00079042	-2.31927
CmoCh16G000880	gene-LOC111430720	A0A6J1E4K2_CUCMO	chitinase (EC 3.2.1.14)	carbohydrate metabolic process [GO:0005975]	extracellular region [GO:0005576]	chitinase activity [GO:0004568]		Glycosyl hydrolase 18 family		0.00404016	-1.33661	5.79e-10	-2.60769	4.54e-05	-1.7954
CmoCh16G011260	gene-LOC111431116	A0A6J1E9L0_CUCMO	Protein NRT1/ PTR FAMILY 7.3-like		membrane [GO:0016020]	transmembrane transporter activity [GO:0022857]	SUBCELLULAR LOCATION: Membrane {ECO:0000256|ARBA:ARBA00004141}; Multi-pass membrane protein {ECO:0000256|ARBA:ARBA00004141}.	Major facilitator superfamily, Proton-dependent oligopeptide transporter (POT/PTR) (TC 2.A.17) family		0.000207206	-1.11192	3.53e-05	-1.56146	2.77e-07	-1.61573
CmoCh16G011680	gene-LOC111431140	A0A6J1E649_CUCMO	Ethylene-responsive transcription factor 5-like	ethylene-activated signaling pathway [GO:0009873]	nucleus [GO:0005634]	DNA binding [GO:0003677]; DNA-binding transcription factor activity [GO:0003700]	SUBCELLULAR LOCATION: Nucleus {ECO:0000256|ARBA:ARBA00004123}.	AP2/ERF transcription factor family, ERF subfamily	ERF	0.00153972	-1.59829	0.00390999	-1.18356	0.00182372	-1.26532
CmoCh13G008210	gene-LOC111431287	A0A6J1E6N8_CUCMO	Uncharacterized protein LOC111431287 isoform X1 (Uncharacterized protein LOC111431287 isoform X2) (Uncharacterized protein LOC111431287 isoform X3)							0.000882501	-1.53384	0.000355014	-1.65003	5.57e-05	-1.65215
CmoCh13G011920	gene-LOC111431399	A0A6J1E7D5_CUCMO	Cyclic dof factor 3-like		nucleus [GO:0005634]	DNA binding [GO:0003677]; DNA-binding transcription factor activity [GO:0003700]	SUBCELLULAR LOCATION: Nucleus {ECO:0000256|PROSITE-ProRule:PRU00071}.		Dof	9.26e-11	-3.79988	4.03e-09	-2.76182	2.56e-08	-3.08876
CmoCh13G008650	gene-LOC111431687	A0A6J1EBL0_CUCMO	LRR receptor-like serine/threonine-protein kinase GSO1		membrane [GO:0016020]	ATP binding [GO:0005524]; protein serine/threonine kinase activity [GO:0004674]		Protein kinase superfamily, Ser/Thr protein kinase family		0.00107875	-1.53874	0.00779018	-1.17459	0.00218396	-1.50205
CmoCh14G018070	gene-LOC111431805	A0A6J1EBZ1_CUCMO	Serine/threonine receptor-like kinase NFP		membrane [GO:0016020]	ATP binding [GO:0005524]; protein kinase activity [GO:0004672]				3.75e-06	-1.5954	0.0019376	-1.07143	2.51e-07	-2.61059
CmoCh14G022230	gene-LOC111431838	A0A6J1E967_CUCMO	Squamosa promoter-binding-like protein 7		nucleus [GO:0005634]	DNA binding [GO:0003677]; metal ion binding [GO:0046872]			SBP	0.00129821	-1.72582	0.000613763	-1.67099	1.31e-06	-2.4327
CmoCh14G020760	gene-LOC111431889	A0A6J1E8R3_CUCMO	BON1-associated protein 2-like	defense response [GO:0006952]						0.0199638	-1.89562	9.02e-05	-1.85991	2.9e-06	-2.44023
CmoCh11G000420	gene-LOC111433200	A0A6J1EJM6_CUCMO	Calcium-binding protein CML19			calcium ion binding [GO:0005509]				0.00111138	-1.59913	0.00381015	-1.39741	0.00299637	-1.49909
CmoCh07G001020	gene-LOC111433499	A0A6J1EE62_CUCMO	9-cis-epoxycarotenoid dioxygenase NCED3, chloroplastic-like	carotene catabolic process [GO:0016121]	chloroplast stroma [GO:0009570]	carotenoid dioxygenase activity [GO:0010436]; metal ion binding [GO:0046872]		Carotenoid oxygenase family		9.43e-06	-1.72426	0.00292972	-1.07995	9.45e-07	-2.12214
CmoCh11G008550	gene-LOC111433796	A0A6J1EFF5_CUCMO	Uncharacterized protein C26H5.04-like isoform X2	proteasome-mediated ubiquitin-dependent protein catabolic process [GO:0043161]	cytoplasm [GO:0005737]; GID complex [GO:0034657]		SUBCELLULAR LOCATION: Cytoplasm {ECO:0000256|ARBA:ARBA00004496}.			0.0283627	-1.06722	0.0022242	-1.48017	9.57e-05	-1.83353
CmoCh13G006640	gene-LOC111434073	A0A6J1EN13_CUCMO	1,3-beta-glucan synthase (EC 2.4.1.34) (1,3-beta-glucan synthase)	(1->3)-beta-D-glucan biosynthetic process [GO:0006075]; cell wall organization [GO:0071555]; regulation of cell shape [GO:0008360]	1,3-beta-D-glucan synthase complex [GO:0000148]	1,3-beta-D-glucan synthase activity [GO:0003843]	SUBCELLULAR LOCATION: Cell membrane {ECO:0000256|ARBA:ARBA00004651}; Multi-pass membrane protein {ECO:0000256|ARBA:ARBA00004651}. Membrane {ECO:0000256|ARBA:ARBA00004141}; Multi-pass membrane protein {ECO:0000256|ARBA:ARBA00004141}.	Glycosyltransferase 48 family		0.000597145	-1.14031	1.77e-05	-1.27088	3.04e-12	-2.11069
CmoCh13G006240	gene-LOC111434173	A0A6J1ENH5_CUCMO	Calmodulin-binding receptor kinase CaMRLK-like		membrane [GO:0016020]	ATP binding [GO:0005524]; protein kinase activity [GO:0004672]				0.00256898	-1.54568	0.00143007	-1.40292	2.95e-11	-2.66929
CmoCh13G004260	gene-LOC111434214	A0A6J1EHH2_CUCMO	Tonoplast dicarboxylate transporter		membrane [GO:0016020]	citrate transmembrane transporter activity [GO:0015137]; malate transmembrane transporter activity [GO:0015140]; succinate transmembrane transporter activity [GO:0015141]	SUBCELLULAR LOCATION: Membrane {ECO:0000256|ARBA:ARBA00004141}; Multi-pass membrane protein {ECO:0000256|ARBA:ARBA00004141}.			0.00208742	-1.11269	0.00211571	-1.07082	4.2e-08	-1.80225
CmoCh11G013610	gene-LOC111434488	A0A6J1EHU3_CUCMO	Abscisic acid 8'-hydroxylase 4-like	sterol metabolic process [GO:0016125]	membrane [GO:0016020]	(+)-abscisic acid 8'-hydroxylase activity [GO:0010295]; heme binding [GO:0020037]; iron ion binding [GO:0005506]	SUBCELLULAR LOCATION: Membrane {ECO:0000256|ARBA:ARBA00004167}; Single-pass membrane protein {ECO:0000256|ARBA:ARBA00004167}.	Cytochrome P450 family		1.97e-06	-3.17005	8.81e-06	-2.93391	7.53e-05	-2.24482
CmoCh11G015010	gene-LOC111434573	A0A6J1ELY5_CUCMO	NAC domain-containing protein 104-like isoform X1	regulation of DNA-templated transcription [GO:0006355]; system development [GO:0048731]		DNA binding [GO:0003677]			NAC	0.00828498	-1.25795	0.0258366	-1.11061	0.00803323	-1.25065
CmoCh11G000930	gene-LOC111435229	A0A6J1EJV2_CUCMO	non-specific serine/threonine protein kinase (EC 2.7.11.1)	DNA repair [GO:0006281]	nucleus [GO:0005634]	ATP binding [GO:0005524]; protein serine/threonine kinase activity [GO:0004674]	SUBCELLULAR LOCATION: Nucleus {ECO:0000256|ARBA:ARBA00004123}.			0.0208341	-1.37083	0.0207621	-1.48114	5.87e-09	-4.04059
CmoCh15G014220	gene-LOC111435582	A0A6J1ELR7_CUCMO	Ethylene-responsive transcription factor ERF105-like	ethylene-activated signaling pathway [GO:0009873]	nucleus [GO:0005634]	DNA binding [GO:0003677]; DNA-binding transcription factor activity [GO:0003700]	SUBCELLULAR LOCATION: Nucleus {ECO:0000256|ARBA:ARBA00004123}.	AP2/ERF transcription factor family, ERF subfamily	ERF	0.000443576	-1.6567	0.000279916	-1.23536	1.57e-14	-2.18825
CmoCh15G013800	gene-LOC111435639	A0A6J1EM17_CUCMO	Probable lysophospholipase BODYGUARD 3							1.83e-06	-2.09366	0.00650574	-1.36673	4.11e-15	-2.93573
CmoCh15G013340	gene-LOC111435736	A0A6J1ET08_CUCMO	Ethylene-responsive transcription factor CRF2-like		nucleus [GO:0005634]	DNA binding [GO:0003677]; DNA-binding transcription factor activity [GO:0003700]	SUBCELLULAR LOCATION: Nucleus {ECO:0000256|ARBA:ARBA00004123}.		ERF	0.00935307	-1.18999	0.000647919	-1.38908	0.00674247	-1.32467
CmoCh15G013910	gene-LOC111435766	A0A6J1EM23_CUCMO	Uncharacterized protein LOC111435766							0.0196938	-1.238	0.00340007	-1.3457	0.0338949	-1.03181
CmoCh16G007130	gene-LOC111435912	A0A6J1ETZ0_CUCMO	Scarecrow-like protein 4		nucleus [GO:0005634]	DNA-binding transcription factor activity [GO:0003700]; sequence-specific DNA binding [GO:0043565]		GRAS family	GRAS	0.000186503	-1.18335	0.000573676	-1.19145	4.49e-05	-1.50297
CmoCh16G007220	gene-LOC111436081	A0A6J1EP22_CUCMO	Glycosyltransferase (EC 2.4.1.-)			UDP-glycosyltransferase activity [GO:0008194]		UDP-glycosyltransferase family		2.6e-07	-3.3901	0.0016584	-2.07618	0.00207016	-2.08946
CmoCh17G005420	gene-LOC111436339	A0A6J1EQ02_CUCMO	Probable WRKY transcription factor 46		nucleus [GO:0005634]	DNA-binding transcription factor activity [GO:0003700]; transcription cis-regulatory region binding [GO:0000976]	SUBCELLULAR LOCATION: Nucleus {ECO:0000256|ARBA:ARBA00004123}.		WRKY	5.1e-05	-1.46657	0.0045202	-1.03659	2.53e-07	-1.37515
CmoCh08G012110	gene-LOC111436829	A0A6J1EWQ2_CUCMO	Protein DETOXIFICATION (Multidrug and toxic compound extrusion protein)	xenobiotic detoxification by transmembrane export across the plasma membrane [GO:1990961]	membrane [GO:0016020]	antiporter activity [GO:0015297]; xenobiotic transmembrane transporter activity [GO:0042910]	SUBCELLULAR LOCATION: Membrane {ECO:0000256|ARBA:ARBA00004141}; Multi-pass membrane protein {ECO:0000256|ARBA:ARBA00004141}.	Multi antimicrobial extrusion (MATE) (TC 2.A.66.1) family		0.00385803	-1.12174	0.0068822	-1.0345	0.0031745	-1.2219
CmoCh11G008710	gene-LOC111436932	A0A6J1EQS0_CUCMO	Zinc finger CCCH domain-containing protein 55			DNA binding [GO:0003677]; metal ion binding [GO:0046872]; RNA binding [GO:0003723]				9.64e-05	-1.52303	1.94e-05	-1.43845	4.22e-10	-2.14657
CmoCh19G004060	gene-LOC111438068	A0A6J1F0F5_CUCMO	Expansin-like B1	anatomical structure morphogenesis [GO:0009653]	extracellular region [GO:0005576]			Expansin family		0.0371882	-2.32071	0.000567469	-2.60165	0.0061918	-1.16619
CmoCh07G010710	gene-LOC111438229	A0A6J1EV17_CUCMO	Uncharacterized protein LOC111438229							7.71e-07	-1.73282	2.65e-07	-1.54321	2.88e-08	-1.73006
CmoCh19G003850	gene-LOC111439584	A0A6J1EY93_CUCMO	Cleavage and polyadenylation specificity factor subunit 1 isoform X1		mRNA cleavage and polyadenylation specificity factor complex [GO:0005847]	nucleic acid binding [GO:0003676]				0.0396228	-1.0435	0.0215663	-1.23705	4.27e-06	-2.60538
CmoCh11G005560	gene-LOC111440975	A0A6J1EZI1_CUCMO	Cytochrome P450 734A1-like	brassinosteroid homeostasis [GO:0010268]; brassinosteroid metabolic process [GO:0016131]	membrane [GO:0016020]	heme binding [GO:0020037]; iron ion binding [GO:0005506]; monooxygenase activity [GO:0004497]; oxidoreductase activity, acting on paired donors, with incorporation or reduction of molecular oxygen [GO:0016705]	SUBCELLULAR LOCATION: Membrane {ECO:0000256|ARBA:ARBA00004167}; Single-pass membrane protein {ECO:0000256|ARBA:ARBA00004167}.	Cytochrome P450 family		0.00755603	-1.70906	1.58e-05	-2.89603	0.000734538	-2.12187
CmoCh11G002310	gene-LOC111441205	A0A6J1F696_CUCMO	Dof zinc finger protein		nucleus [GO:0005634]	DNA binding [GO:0003677]; DNA-binding transcription factor activity [GO:0003700]; metal ion binding [GO:0046872]	SUBCELLULAR LOCATION: Nucleus {ECO:0000256|PROSITE-ProRule:PRU00071, ECO:0000256|RuleBase:RU369094}.		Dof	1.45e-09	-1.60083	0.000473595	-1.15631	3.89e-09	-1.41229
CmoCh14G005960	gene-LOC111441338	A0A6J1F1I0_CUCMO	Aquaporin NIP2-1-like		membrane [GO:0016020]	channel activity [GO:0015267]	SUBCELLULAR LOCATION: Membrane {ECO:0000256|ARBA:ARBA00004141}; Multi-pass membrane protein {ECO:0000256|ARBA:ARBA00004141}.	MIP/aquaporin (TC 1.A.8) family		0.00114477	-1.78288	0.0312527	-1.1136	0.000270624	-2.03315
CmoCh14G001960	gene-LOC111441380	A0A6J1F1R6_CUCMO	Protein indeterminate-domain 9-like		nucleus [GO:0005634]	DNA-binding transcription factor activity [GO:0003700]			C2H2	0.0157611	-1.228	0.0252349	-1.06622	0.0135606	-1.23829
CmoCh14G007420	gene-LOC111441554	A0A6J1F7G2_CUCMO	Protein LAZY 1-like	gravitropism [GO:0009630]; regulation of auxin polar transport [GO:2000012]						4.52e-06	-2.91022	0.0341945	-1.62074	0.0162109	-1.47654
CmoCh14G007500	gene-LOC111441559	A0A6J1F2D6_CUCMO	Major pollen allergen Ole e 1-like							0.00774041	-1.06684	0.00397123	-1.07245	0.0181658	-1.15342
CmoCh14G005280	gene-LOC111442056	A0A6J1F4D9_CUCMO	Regulatory protein NPR5-like isoform X1	induced systemic resistance, jasmonic acid mediated signaling pathway [GO:0009864]; plant organ development [GO:0099402]; regulation of DNA-templated transcription [GO:0006355]	nucleus [GO:0005634]	transcription cis-regulatory region binding [GO:0000976]		Plant 'ANKYRIN-BTB/POZ' family, 'NOOT-BOP-COCH-like' (NBCL) subfamily		0.0141495	-1.43678	0.00558333	-1.08686	0.0242498	-1.15374
CmoCh14G006350	gene-LOC111442343	A0A6J1FAN2_CUCMO	Protein NRT1/ PTR FAMILY 5.8-like		membrane [GO:0016020]	transmembrane transporter activity [GO:0022857]	SUBCELLULAR LOCATION: Membrane {ECO:0000256|ARBA:ARBA00004141}; Multi-pass membrane protein {ECO:0000256|ARBA:ARBA00004141}.	Major facilitator superfamily, Proton-dependent oligopeptide transporter (POT/PTR) (TC 2.A.17) family		0.00681452	-1.14078	0.00245419	-1.8692	1.95e-08	-2.35669
CmoCh09G006150	gene-LOC111442834	A0A6J1FCT9_CUCMO	GATA transcription factor	cell differentiation [GO:0030154]; positive regulation of DNA-templated transcription [GO:0045893]	nucleus [GO:0005634]	sequence-specific DNA binding [GO:0043565]; zinc ion binding [GO:0008270]	SUBCELLULAR LOCATION: Nucleus {ECO:0000256|PIRNR:PIRNR016992}.	Type IV zinc-finger family, Class A subfamily	GATA	0.0157761	-1.38192	0.0312798	-2.15	2.32e-05	-2.2777
CmoCh09G010640	gene-LOC111442889	A0A6J1F6X0_CUCMO	Cysteine proteinase inhibitor 1-like			cysteine-type endopeptidase inhibitor activity [GO:0004869]				0.00756524	-2.24361	0.0044885	-2.21518	0.000998921	-2.12589
CmoCh09G007380	gene-LOC111442907	A0A6J1FD24_CUCMO	Probable membrane-associated kinase regulator 3			kinase activity [GO:0016301]				0.000303408	-1.15533	2.11e-06	-1.19041	0.000271425	-1.06394
CmoCh09G002330	gene-LOC111443150	A0A6J1F8Q8_CUCMO	Heat stress transcription factor B-4-like	regulation of transcription by RNA polymerase II [GO:0006357]	nucleus [GO:0005634]	DNA-binding transcription factor activity [GO:0003700]; RNA polymerase II cis-regulatory region sequence-specific DNA binding [GO:0000978]	SUBCELLULAR LOCATION: Nucleus {ECO:0000256|ARBA:ARBA00004123}.	HSF family	HSF	0.000125569	-2.34199	7.75e-07	-2.39069	4.08e-05	-2.27785
CmoCh09G010890	gene-LOC111443267	A0A6J1FEQ0_CUCMO	Vacuolar iron transporter	intracellular manganese ion homeostasis [GO:0030026]; intracellular sequestering of iron ion [GO:0006880]	vacuolar membrane [GO:0005774]	iron ion transmembrane transporter activity [GO:0005381]; manganese ion transmembrane transporter activity [GO:0005384]	SUBCELLULAR LOCATION: Membrane {ECO:0000256|ARBA:ARBA00004141}; Multi-pass membrane protein {ECO:0000256|ARBA:ARBA00004141}. Vacuole membrane {ECO:0000256|ARBA:ARBA00004128, ECO:0000256|RuleBase:RU369115}; Multi-pass membrane protein {ECO:0000256|ARBA:ARBA00004128, ECO:0000256|RuleBase:RU369115}.	CCC1 family		9.59e-09	-2.32367	5.71e-05	-2.09592	3.39e-14	-3.15107
CmoCh09G005950	gene-LOC111443410	A0A6J1F906_CUCMO	Uncharacterized protein At5g65660-like		membrane [GO:0016020]					0.000192019	-1.13939	0.0144041	-1.00852	0.00015891	-1.64568
CmoCh09G002760	gene-LOC111443688	A0A6J1FFX7_CUCMO	Zinc finger protein ZAT10-like		nucleus [GO:0005634]	DNA-binding transcription factor activity [GO:0003700]; transcription cis-regulatory region binding [GO:0000976]			C2H2	0.000368371	-1.59609	6.28e-06	-1.56683	9.98e-08	-2.09988
CmoCh12G013190	gene-LOC111443876	A0A6J1FG51_CUCMO	Zinc finger CCCH domain-containing protein 20-like			metal ion binding [GO:0046872]			C3H	0.000315707	-1.21693	8.74e-05	-1.10394	1.47e-06	-1.5194
CmoCh12G009890	gene-LOC111444291	A0A6J1FIQ8_CUCMO	Protein ILITYHIA	cellular response to amino acid starvation [GO:0034198]; regulation of translation [GO:0006417]	cytosol [GO:0005829]	protein kinase regulator activity [GO:0019887]		GCN1 family		0.0361704	-1.15751	0.00560477	-1.61967	2.64e-06	-3.429
CmoCh12G009850	gene-LOC111444293	A0A6J1FD39_CUCMO	Ammonium transporter	ammonium homeostasis [GO:0097272]	plasma membrane [GO:0005886]	ammonium transmembrane transporter activity [GO:0008519]	SUBCELLULAR LOCATION: Cell membrane {ECO:0000256|RuleBase:RU362002}; Multi-pass membrane protein {ECO:0000256|RuleBase:RU362002}. Membrane {ECO:0000256|ARBA:ARBA00004141}; Multi-pass membrane protein {ECO:0000256|ARBA:ARBA00004141}.	Ammonia transporter channel (TC 1.A.11.2) family		1e-06	-1.76323	0.000197423	-1.85479	0.0369446	-1.50355
CmoCh12G009200	gene-LOC111444452	A0A6J1FCT5_CUCMO	Transcription factor bHLH35-like		nucleus [GO:0005634]	DNA-binding transcription factor activity [GO:0003700]; protein dimerization activity [GO:0046983]; sequence-specific DNA binding [GO:0043565]	SUBCELLULAR LOCATION: Nucleus {ECO:0000256|ARBA:ARBA00004123}.		bHLH	0.0123245	-1.00363	0.00589592	-1.01155	6.4e-06	-2.3017
CmoCh15G010300	gene-LOC111444644	A0A6J1FIQ3_CUCMO	Zinc finger protein CONSTANS-LIKE 16-like	regulation of DNA-templated transcription [GO:0006355]	nucleus [GO:0005634]	zinc ion binding [GO:0008270]	SUBCELLULAR LOCATION: Nucleus {ECO:0000256|ARBA:ARBA00004123, ECO:0000256|PROSITE-ProRule:PRU00357}.	CONSTANS family	CO-like	0.0203951	-1.23665	0.0198679	-1.00095	2.49e-05	-1.59826
CmoCh15G009480	gene-LOC111444749	A0A6J1FK32_CUCMO	Transcription factor HHO3-like			DNA binding [GO:0003677]; DNA-binding transcription factor activity [GO:0003700]			G2-like	0.0346282	-1.02096	0.000272762	-1.10861	0.000456101	-1.44727
CmoCh15G000940	gene-LOC111444813	A0A6J1FJH0_CUCMO	Serine/threonine-protein phosphatase 6 regulatory ankyrin repeat subunit C-like							0.00555889	-1.03093	0.00207957	-1.11866	0.00200172	-1.48186
CmoCh15G009320	gene-LOC111444911	A0A6J1FF67_CUCMO	Vacuolar iron transporter (VIT)	intracellular manganese ion homeostasis [GO:0030026]; intracellular sequestering of iron ion [GO:0006880]	vacuolar membrane [GO:0005774]	iron ion transmembrane transporter activity [GO:0005381]; manganese ion transmembrane transporter activity [GO:0005384]; metal ion binding [GO:0046872]	SUBCELLULAR LOCATION: Membrane {ECO:0000256|ARBA:ARBA00004141}; Multi-pass membrane protein {ECO:0000256|ARBA:ARBA00004141}. Vacuole membrane {ECO:0000256|ARBA:ARBA00004128, ECO:0000256|RuleBase:RU369115}; Multi-pass membrane protein {ECO:0000256|ARBA:ARBA00004128, ECO:0000256|RuleBase:RU369115}.	CCC1 family		2.74e-11	-3.56226	2.66e-08	-2.84441	6.52e-10	-3.25834
CmoCh15G001500	gene-LOC111444955	A0A6J1FL27_CUCMO	Protein SMAX1-LIKE 7-like			ATP binding [GO:0005524]; ATP hydrolysis activity [GO:0016887]				0.00993221	-1.23069	0.000739112	-1.24095	8.69e-16	-2.95856
CmoCh15G000810	gene-LOC111445094	A0A6J1FG30_CUCMO	Chloride channel protein		plant-type vacuole membrane [GO:0009705]	nitrate:proton symporter activity [GO:0009671]; voltage-gated chloride channel activity [GO:0005247]	SUBCELLULAR LOCATION: Membrane {ECO:0000256|ARBA:ARBA00004141, ECO:0000256|RuleBase:RU361221}; Multi-pass membrane protein {ECO:0000256|ARBA:ARBA00004141, ECO:0000256|RuleBase:RU361221}.	Chloride channel (TC 2.A.49) family		0.0207258	-1.01167	2.39e-06	-1.4331	0.000276711	-1.11537
CmoCh15G002750	gene-LOC111445127	A0A6J1FKT4_CUCMO	Probable calcium-binding protein CML45			calcium ion binding [GO:0005509]				0.0067507	-2.12876	0.000191889	-1.86842	4.7e-05	-2.16115
CmoCh15G007290	gene-LOC111445293	A0A6J1FMH1_CUCMO	Nitrate reductase	nitrate assimilation [GO:0042128]; nitric oxide biosynthetic process [GO:0006809]; sulfur compound metabolic process [GO:0006790]	mitochondrion [GO:0005739]	heme binding [GO:0020037]; molybdenum ion binding [GO:0030151]; molybdopterin cofactor binding [GO:0043546]; nitrate reductase (NADPH) activity [GO:0050464]; sulfite oxidase activity [GO:0008482]		Nitrate reductase family		1.01e-06	-1.03934	2.45e-18	-1.18818	5.92e-10	-1.05822
CmoCh15G008320	gene-LOC111445476	A0A6J1FGI4_CUCMO	non-specific serine/threonine protein kinase (EC 2.7.11.1)		membrane [GO:0016020]	ATP binding [GO:0005524]; protein kinase activity [GO:0004672]				0.000196153	-1.34944	0.000221585	-1.29571	0.000190038	-1.36719
CmoCh15G005350	gene-LOC111445536	A0A6J1FGS4_CUCMO	Cationic amino acid transporter 6, chloroplastic-like		plasma membrane [GO:0005886]	amino acid transmembrane transporter activity [GO:0015171]	SUBCELLULAR LOCATION: Membrane {ECO:0000256|ARBA:ARBA00004141}; Multi-pass membrane protein {ECO:0000256|ARBA:ARBA00004141}.	Amino acid-polyamine-organocation (APC) superfamily, Cationic amino acid transporter (CAT) (TC 2.A.3.3) family		0.0004493	-1.72642	0.000141359	-1.95289	6.44e-06	-2.27639
CmoCh01G017340	gene-LOC111445954	A0A6J1FQ44_CUCMO	Histidine kinase 5-like		membrane [GO:0016020]	histidine phosphotransfer kinase activity [GO:0009927]; metal ion binding [GO:0046872]; phosphorelay sensor kinase activity [GO:0000155]				0.0079299	-1.6908	0.00341527	-1.2711	0.00310424	-1.7785
CmoCh01G012260	gene-LOC111446633	A0A6J1FKQ3_CUCMO	Histone H3.v1-like			zinc ion binding [GO:0008270]				4.25e-14	-1.79471	1.12e-09	-1.50993	4.18e-21	-1.94412
CmoCh01G015290	gene-LOC111446662	A0A6J1FTD5_CUCMO	Serine/threonine-protein kinase CTR1-like	signal transduction [GO:0007165]	cytoplasm [GO:0005737]	ATP binding [GO:0005524]; protein serine/threonine kinase activity [GO:0004674]				0.00475873	-1.36268	0.0210158	-1.11708	0.0249581	-1.07602
CmoCh04G005890	gene-LOC111446923	A0A6J1FSL5_CUCMO	Glycosyltransferase (EC 2.4.1.-)			UDP-glycosyltransferase activity [GO:0008194]		UDP-glycosyltransferase family		4.14e-05	-1.3026	3.84e-07	-1.67868	1.54e-06	-1.43767
CmoCh04G002040	gene-LOC111446980	A0A6J1FN78_CUCMO	Ribulose bisphosphate carboxylase/oxygenase activase, chloroplastic (RA) (RuBisCO activase)		chloroplast stroma [GO:0009570]; thylakoid [GO:0009579]	ATP binding [GO:0005524]; ATP hydrolysis activity [GO:0016887]; ribulose-1,5-bisphosphate carboxylase/oxygenase activator activity [GO:0046863]	SUBCELLULAR LOCATION: Plastid, chloroplast stroma {ECO:0000256|ARBA:ARBA00004470, ECO:0000256|RuleBase:RU369045}.	RuBisCO activase family		0.000146905	-1.97218	1.85e-05	-2.01497	0.0149166	-1.08821
CmoCh04G002030	gene-LOC111446983	A0A6J1FLU4_CUCMO	LOB domain-containing protein 33-like	hormone-mediated signaling pathway [GO:0009755]; positive regulation of DNA-templated transcription [GO:0045893]	nucleus [GO:0005634]			LOB domain-containing protein family	LBD	0.000263928	-2.1381	0.00453577	-1.90616	0.00111614	-1.243
CmoCh04G007860	gene-LOC111447036	A0A6J1FT15_CUCMO	B3 domain-containing protein Os03g0120900-like			DNA binding [GO:0003677]; DNA-binding transcription factor activity [GO:0003700]			B3	0.00411144	-1.53308	0.00158492	-1.39411	0.000773252	-1.59935
CmoCh04G001010	gene-LOC111447069	A0A6J1FNJ0_CUCMO	Probable LRR receptor-like serine/threonine-protein kinase IRK		membrane [GO:0016020]	ATP binding [GO:0005524]; protein kinase activity [GO:0004672]				0.00239653	-1.39358	0.00963367	-1.10787	0.00534693	-1.43545
CmoCh04G001480	gene-LOC111447451	A0A6J1FQ40_CUCMO	Zinc finger CCCH domain-containing protein 29-like			metal ion binding [GO:0046872]			C3H	5.18e-05	-1.69257	3.96e-07	-1.45841	4.39e-15	-2.53645
CmoCh04G007810	gene-LOC111447923	A0A6J1FS17_CUCMO	5-amino-6-(5-phospho-D-ribitylamino)uracil phosphatase, chloroplastic-like							0.000551076	-1.26193	0.00275939	-1.16307	2.32e-07	-1.4487
CmoCh04G008280	gene-LOC111447938	A0A6J1FTB2_CUCMO	Homeobox-leucine zipper protein (HD-ZIP protein) (Homeodomain transcription factor)	positive regulation of DNA-templated transcription [GO:0045893]	nucleus [GO:0005634]	DNA-binding transcription factor activity, RNA polymerase II-specific [GO:0000981]; sequence-specific DNA binding [GO:0043565]	SUBCELLULAR LOCATION: Nucleus {ECO:0000256|ARBA:ARBA00004123, ECO:0000256|PROSITE-ProRule:PRU00108, ECO:0000256|RuleBase:RU000682}.	HD-ZIP homeobox family, Class I subfamily	HD-ZIP	0.0300948	-3.44923	8.55e-07	-4.59204	8.63e-07	-3.89925
CmoCh20G009550	gene-LOC111448187	A0A6J1FRN1_CUCMO	Growth-regulating factor	DNA-templated transcription [GO:0006351]; plant organ development [GO:0099402]; regulation of DNA-templated transcription [GO:0006355]	nucleus [GO:0005634]	ATP binding [GO:0005524]	SUBCELLULAR LOCATION: Nucleus {ECO:0000256|ARBA:ARBA00004123, ECO:0000256|PROSITE-ProRule:PRU01002, ECO:0000256|RuleBase:RU367127}.	GRF family	GRF	0.00213166	-1.22727	0.000141047	-1.42548	0.00170639	-1.35176
CmoCh20G008520	gene-LOC111448509	A0A6J1FXI5_CUCMO	Uncharacterized protein LOC111448509	regulation of photomorphogenesis [GO:0010099]						0.00357458	-1.08301	0.000495043	-1.29346	6.63e-06	-1.85754
CmoCh20G001640	gene-LOC111448550	A0A6J1FVR8_CUCMO	BEL1-like homeodomain protein 1		nucleus [GO:0005634]	DNA-binding transcription factor activity, RNA polymerase II-specific [GO:0000981]; RNA polymerase II cis-regulatory region sequence-specific DNA binding [GO:0000978]	SUBCELLULAR LOCATION: Nucleus {ECO:0000256|ARBA:ARBA00004123, ECO:0000256|PROSITE-ProRule:PRU00108}.	TALE/BELL homeobox family	TALE	0.000198233	-1.27216	6.41e-07	-1.44558	8.6e-06	-1.59298
CmoCh18G012420	gene-LOC111449327	A0A6J1FZK1_CUCMO	Protein DETOXIFICATION (Multidrug and toxic compound extrusion protein)	xenobiotic detoxification by transmembrane export across the plasma membrane [GO:1990961]	membrane [GO:0016020]	antiporter activity [GO:0015297]; xenobiotic transmembrane transporter activity [GO:0042910]	SUBCELLULAR LOCATION: Membrane {ECO:0000256|ARBA:ARBA00004141}; Multi-pass membrane protein {ECO:0000256|ARBA:ARBA00004141}.	Multi antimicrobial extrusion (MATE) (TC 2.A.66.1) family		0.000859798	-1.03836	3.86e-05	-1.18968	2.96e-07	-2.13491
CmoCh18G012380	gene-LOC111449410	A0A6J1FZV6_CUCMO	Post-GPI attachment to proteins factor 3	GPI anchor biosynthetic process [GO:0006506]	Golgi membrane [GO:0000139]	hydrolase activity, acting on ester bonds [GO:0016788]	SUBCELLULAR LOCATION: Golgi apparatus membrane {ECO:0000256|RuleBase:RU365066}; Multi-pass membrane protein {ECO:0000256|RuleBase:RU365066}. Membrane {ECO:0000256|ARBA:ARBA00004141}; Multi-pass membrane protein {ECO:0000256|ARBA:ARBA00004141}.	PGAP3 family		2.17e-05	-1.0592	0.00323967	-1.00133	2.19e-11	-1.66579
CmoCh18G007710	gene-LOC111449535	A0A6J1G090_CUCMO	Uncharacterized protein LOC111449535 isoform X2							5.92e-06	-1.0467	4.75e-09	-1.44979	5.43e-13	-1.82353
CmoCh18G007210	gene-LOC111449705	A0A6J1G128_CUCMO	Protein JINGUBANG-like							4.23e-06	-1.81387	3.11e-07	-1.71888	1.97e-13	-2.12957
CmoCh18G010170	gene-LOC111449965	A0A6J1G252_CUCMO	Zinc finger protein GIS3-like	cytokinin-activated signaling pathway [GO:0009736]; gibberellic acid mediated signaling pathway [GO:0009740]; trichome morphogenesis [GO:0010090]	nucleus [GO:0005634]	DNA-binding transcription factor activity [GO:0003700]; transcription cis-regulatory region binding [GO:0000976]				2.72e-05	-1.40171	3.67e-05	-1.3058	4.63e-05	-1.84906
CmoCh05G011630	gene-LOC111450413	A0A6J1G3D2_CUCMO	RING-type E3 ubiquitin transferase (EC 2.3.2.27)		membrane [GO:0016020]	transferase activity [GO:0016740]		RING-type zinc finger family, ATL subfamily		0.00038966	-1.69934	4.14e-05	-1.41392	3.22e-11	-1.85887
CmoCh02G008530	gene-LOC111451079	A0A6J1G5G8_CUCMO	non-specific serine/threonine protein kinase (EC 2.7.11.1)		cytoplasm [GO:0005737]; nucleus [GO:0005634]; plasma membrane [GO:0005886]	ATP binding [GO:0005524]; blue light photoreceptor activity [GO:0009882]; protein serine/threonine kinase activity [GO:0004674]		Protein kinase superfamily, AGC Ser/Thr protein kinase family		0.00675778	-1.08513	0.000795613	-1.14182	0.000262135	-1.29977
CmoCh01G008290	gene-LOC111452058	A0A6J1G910_CUCMO	Cyclic dof factor 1-like		nucleus [GO:0005634]	DNA binding [GO:0003677]; DNA-binding transcription factor activity [GO:0003700]	SUBCELLULAR LOCATION: Nucleus {ECO:0000256|PROSITE-ProRule:PRU00071}.		Dof	5.76e-09	-2.04312	3.31e-06	-2.09917	1.27e-06	-1.86501
CmoCh01G001530	gene-LOC111452281	A0A6J1GAM5_CUCMO	Protein LURP-one-related 5-like					LOR family		0.000226868	-1.41743	0.000227356	-1.20989	1.85e-07	-1.95211
CmoCh01G000080	gene-LOC111452314	A0A6J1GAR0_CUCMO	Uncharacterized protein LOC111452314							0.0015401	-1.08418	1.03e-05	-1.14754	0.00012254	-1.2408
CmoCh01G007060	gene-LOC111452730	A0A6J1GBS6_CUCMO	protein-serine/threonine phosphatase (EC 3.1.3.16)			metal ion binding [GO:0046872]; myosin phosphatase activity [GO:0017018]		PP2C family		0.000317509	-1.2314	0.00068423	-1.14462	3.38e-07	-1.90886
CmoCh01G008110	gene-LOC111452896	A0A6J1GCI9_CUCMO	Protein REVEILLE 7-like	chromatin remodeling [GO:0006338]; positive regulation of transcription by RNA polymerase II [GO:0045944]		DNA binding [GO:0003677]; histone binding [GO:0042393]; transcription coactivator activity [GO:0003713]			MYB_related	1.92e-09	-1.74745	7.09e-08	-1.51185	4.23e-11	-1.87317
CmoCh06G008250	gene-LOC111453520	A0A6J1GES4_CUCMO	Ethylene-responsive transcription factor 5-like	ethylene-activated signaling pathway [GO:0009873]	nucleus [GO:0005634]	DNA binding [GO:0003677]; DNA-binding transcription factor activity [GO:0003700]	SUBCELLULAR LOCATION: Nucleus {ECO:0000256|ARBA:ARBA00004123}.	AP2/ERF transcription factor family, ERF subfamily	ERF	0.000117379	-1.41853	9.46e-05	-1.3128	0.000945755	-1.06181
CmoCh12G002910	gene-LOC111454260	A0A6J1GHM6_CUCMO	Uncharacterized protein LOC111454260		membrane [GO:0016020]	glycosyltransferase activity [GO:0016757]	SUBCELLULAR LOCATION: Membrane {ECO:0000256|ARBA:ARBA00004606}; Single-pass type II membrane protein {ECO:0000256|ARBA:ARBA00004606}.			0.00184637	-2.27847	0.00707198	-2.06252	0.00595014	-1.97765
CmoCh06G005260	gene-LOC111455050	A0A6J1GKE4_CUCMO	U-box domain-containing protein (EC 2.3.2.27) (RING-type E3 ubiquitin transferase PUB)	protein ubiquitination [GO:0016567]		ubiquitin protein ligase activity [GO:0061630]				0.000227386	-1.76076	0.000734563	-1.48184	2.19e-08	-1.92983
CmoCh19G006490	gene-LOC111455498	A0A6J1GNC7_CUCMO	Transmembrane protein 45B-like		membrane [GO:0016020]		SUBCELLULAR LOCATION: Membrane {ECO:0000256|ARBA:ARBA00004141}; Multi-pass membrane protein {ECO:0000256|ARBA:ARBA00004141}.	TMEM45 family		0.00966347	-1.49099	0.00491797	-1.26716	0.0292391	-1.27766
CmoCh19G010380	gene-LOC111455632	A0A6J1GM68_CUCMO	Ethylene-responsive transcription factor 4-like		nucleus [GO:0005634]	DNA binding [GO:0003677]; DNA-binding transcription factor activity [GO:0003700]	SUBCELLULAR LOCATION: Nucleus {ECO:0000256|ARBA:ARBA00004123}.		ERF	0.000483961	-1.41459	0.00659082	-1.1152	0.000133252	-1.35936
CmoCh17G011940	gene-LOC111455854	A0A6J1GP39_CUCMO	Auxin-responsive protein	auxin-activated signaling pathway [GO:0009734]; regulation of DNA-templated transcription [GO:0006355]	nucleus [GO:0005634]		SUBCELLULAR LOCATION: Nucleus {ECO:0000256|RuleBase:RU004549}.	Aux/IAA family		0.000822757	-1.2325	0.00358771	-1.41942	1.94e-06	-1.77
CmoCh04G025820	gene-LOC111456477	A0A6J1GQ80_CUCMO	non-specific serine/threonine protein kinase (EC 2.7.11.1)		membrane [GO:0016020]	ATP binding [GO:0005524]; protein kinase activity [GO:0004672]		Protein kinase superfamily, Ser/Thr protein kinase family		0.00390224	-1.80095	0.0114205	-2.52514	0.0221731	-1.56099
CmoCh17G011680	gene-LOC111456488	A0A6J1GQ92_CUCMO	Protein MARD1-like					FLZ family		0.00359299	-1.17364	0.00702566	-1.17315	4.8e-05	-1.02055
CmoCh14G015340	gene-LOC111457472	A0A6J1GTZ4_CUCMO	Extensin-2-like	plant-type cell wall organization [GO:0009664]		structural constituent of cell wall [GO:0005199]				0.0073145	-1.20588	0.000121666	-1.56906	0.000429559	-1.61455
CmoCh14G017580	gene-LOC111457807	A0A6J1GVH2_CUCMO	Uncharacterized protein LOC111457807							0.00738953	-1.60117	0.0482457	-1.0683	0.00128047	-1.75005
CmoCh04G016750	gene-LOC111458141	A0A6J1GW66_CUCMO	Two-component response regulator ARR5	cytokinin-activated signaling pathway [GO:0009736]; phosphorelay signal transduction system [GO:0000160]						2e-06	-1.34024	6.12e-06	-1.21017	9.57e-08	-1.75972
CmoCh04G018710	gene-LOC111458147	A0A6J1GWF5_CUCMO	Cytochrome P450 71B26-like			heme binding [GO:0020037]; iron ion binding [GO:0005506]; monooxygenase activity [GO:0004497]; oxidoreductase activity, acting on paired donors, with incorporation or reduction of molecular oxygen [GO:0016705]		Cytochrome P450 family		0.020863	-1.12002	0.000347505	-1.18162	3.65e-05	-1.55518
CmoCh04G016210	gene-LOC111458217	A0A6J1GWQ7_CUCMO	Phosphate transporter PHO1 homolog 1-like	phosphate ion transport [GO:0006817]	membrane [GO:0016020]		SUBCELLULAR LOCATION: Membrane {ECO:0000256|ARBA:ARBA00004141}; Multi-pass membrane protein {ECO:0000256|ARBA:ARBA00004141}.	SYG1 (TC 2.A.94) family		0.0340913	-1.07754	0.000749649	-1.19501	0.000234117	-2.31998
CmoCh04G015080	gene-LOC111458230	A0A6J1GX25_CUCMO	Uncharacterized protein LOC111458230							0.0045644	-1.11524	3.14e-05	-1.12797	0.00100292	-1.19065
CmoCh04G016710	gene-LOC111458285	A0A6J1GY76_CUCMO	Zinc finger protein 5-like	cytokinin-activated signaling pathway [GO:0009736]; gibberellic acid mediated signaling pathway [GO:0009740]; trichome morphogenesis [GO:0010090]	nucleus [GO:0005634]	DNA-binding transcription factor activity [GO:0003700]; transcription cis-regulatory region binding [GO:0000976]			C2H2	0.00168151	-1.33192	2.94e-05	-1.06857	4.74e-08	-1.8281
CmoCh04G011780	gene-LOC111458435	A0A6J1GYZ7_CUCMO	Zinc finger CCCH domain-containing protein 29-like			metal ion binding [GO:0046872]			C3H	0.000951426	-1.47066	9.19e-05	-1.22668	7.21e-16	-2.37013
CmoCh02G009910	gene-LOC111459116	A0A6J1H143_CUCMO	Ethylene-responsive transcription factor ERF105-like	ethylene-activated signaling pathway [GO:0009873]	nucleus [GO:0005634]	DNA binding [GO:0003677]; DNA-binding transcription factor activity [GO:0003700]	SUBCELLULAR LOCATION: Nucleus {ECO:0000256|ARBA:ARBA00004123}.	AP2/ERF transcription factor family, ERF subfamily	ERF	0.000429667	-1.70224	4.84e-05	-1.55594	1.54e-18	-3.30395
CmoCh02G016150	gene-LOC111459193	A0A6J1H2V1_CUCMO	Cationic amino acid transporter 6, chloroplastic-like		plasma membrane [GO:0005886]	amino acid transmembrane transporter activity [GO:0015171]	SUBCELLULAR LOCATION: Membrane {ECO:0000256|ARBA:ARBA00004141}; Multi-pass membrane protein {ECO:0000256|ARBA:ARBA00004141}.	Amino acid-polyamine-organocation (APC) superfamily, Cationic amino acid transporter (CAT) (TC 2.A.3.3) family		0.00160918	-1.60226	0.000191902	-1.52059	2.35e-09	-3.18524
CmoCh02G013150	gene-LOC111459511	A0A6J1H2U0_CUCMO	Protein LATERAL ROOT PRIMORDIUM 1-like	auxin biosynthetic process [GO:0009851]; auxin-activated signaling pathway [GO:0009734]; positive regulation of DNA-templated transcription [GO:0045893]	nucleus [GO:0005634]	DNA binding [GO:0003677]; DNA-binding transcription factor activity [GO:0003700]	SUBCELLULAR LOCATION: Nucleus {ECO:0000256|ARBA:ARBA00004123}.	SHI protein family	SRS	5.05e-05	-2.24284	0.0413034	-1.72323	4.93e-07	-2.3263
CmoCh02G013560	gene-LOC111459674	A0A6J1H553_CUCMO	NAC domain-containing protein 90	regulation of DNA-templated transcription [GO:0006355]; system development [GO:0048731]		DNA binding [GO:0003677]			NAC	0.0154815	-1.04034	0.00107034	-1.20839	3.01e-07	-1.89654
CmoCh02G013450	gene-LOC111459697	A0A6J1H3K0_CUCMO	BEL1-like homeodomain protein 1		nucleus [GO:0005634]	DNA-binding transcription factor activity, RNA polymerase II-specific [GO:0000981]; RNA polymerase II cis-regulatory region sequence-specific DNA binding [GO:0000978]	SUBCELLULAR LOCATION: Nucleus {ECO:0000256|ARBA:ARBA00004123, ECO:0000256|PROSITE-ProRule:PRU00108}.	TALE/BELL homeobox family	TALE	7.84e-05	-1.37032	3.29e-06	-1.21738	1.85e-10	-1.70556
CmoCh02G009490	gene-LOC111459724	A0A6J1H298_CUCMO	Uncharacterized protein LOC111459724							0.000132767	-1.29124	0.00138281	-1.02941	0.00012105	-1.24031
CmoCh17G004250	gene-LOC111460105	A0A6J1H3M2_CUCMO	Pollen-specific leucine-rich repeat extensin-like protein 1							0.0203792	-1.24097	0.0410235	-1.44497	1.01e-06	-4.21091
CmoCh04G021690	gene-LOC111460309	A0A6J1H5I1_CUCMO	MAG2-interacting protein 2-like	retrograde vesicle-mediated transport, Golgi to endoplasmic reticulum [GO:0006890]	Dsl1/NZR complex [GO:0070939]	SNARE binding [GO:0000149]				0.0119838	-2.02748	0.0248628	-1.41433	7.33e-05	-4.72566
CmoCh17G001200	gene-LOC111460310	A0A6J1H5V4_CUCMO	non-specific serine/threonine protein kinase (EC 2.7.11.1)		membrane [GO:0016020]	ATP binding [GO:0005524]; protein serine/threonine kinase activity [GO:0004674]		Protein kinase superfamily, Ser/Thr protein kinase family		0.00932218	-1.48739	0.000175206	-2.50477	3.12e-05	-2.48578
--	gene-LOC111460352	A0A6J1H619_CUCMO	Uncharacterized protein LOC111460352 isoform X2							9.41e-05	-3.87835	0.0100594	-3.75385	0.000295313	-3.59921
CmoCh04G031040	gene-LOC111460897	A0A6J1H6I0_CUCMO	Scarecrow-like protein 23		nucleus [GO:0005634]	DNA-binding transcription factor activity [GO:0003700]; sequence-specific DNA binding [GO:0043565]		GRAS family	GRAS	0.0381172	-2.76009	0.0264388	-1.16966	0.000300382	-2.27905
CmoCh08G001940	gene-LOC111461013	A0A6J1HA95_CUCMO	Peroxidase (EC 1.11.1.7)	hydrogen peroxide catabolic process [GO:0042744]; response to oxidative stress [GO:0006979]	extracellular region [GO:0005576]; plant-type cell wall [GO:0009505]; plasmodesma [GO:0009506]	heme binding [GO:0020037]; lactoperoxidase activity [GO:0140825]; metal ion binding [GO:0046872]	SUBCELLULAR LOCATION: Secreted {ECO:0000256|RuleBase:RU362060}.	Peroxidase family, Ascorbate peroxidase subfamily; Peroxidase family, Classical plant (class III) peroxidase subfamily		0.00210728	-2.14326	0.00159822	-1.35137	0.00390038	-1.96852
CmoCh10G008710	gene-LOC111461381	A0A6J1H814_CUCMO	Uncharacterized protein LOC111461381 isoform X1	late endosome to vacuole transport [GO:0045324]; lipid transport [GO:0006869]; mitochondrion organization [GO:0007005]; protein retention in Golgi apparatus [GO:0045053]; protein targeting to vacuole [GO:0006623]	extrinsic component of membrane [GO:0019898]			VPS13 family		0.00811473	-1.48508	0.00164972	-1.805	5.02e-06	-3.17337
CmoCh10G009940	gene-LOC111461397	A0A6J1H8A0_CUCMO	Beta-glucosidase 12-like	carbohydrate metabolic process [GO:0005975]		beta-glucosidase activity [GO:0008422]		Glycosyl hydrolase 1 family		0.0280465	-1.13138	0.00165346	-2.38049	9.41e-05	-2.52227
CmoCh10G006520	gene-LOC111461514	A0A6J1H8H5_CUCMO	Heat stress transcription factor C-1-like	cellular response to heat [GO:0034605]; regulation of transcription by RNA polymerase II [GO:0006357]	nucleus [GO:0005634]	DNA-binding transcription factor activity [GO:0003700]; RNA polymerase II cis-regulatory region sequence-specific DNA binding [GO:0000978]	SUBCELLULAR LOCATION: Nucleus {ECO:0000256|ARBA:ARBA00004123}.	HSF family	HSF	0.000490996	-1.26058	0.000213321	-1.56274	4.9e-08	-2.30378
CmoCh10G006870	gene-LOC111461655	A0A6J1H980_CUCMO	Probable glycosyltransferase At5g03795	protein glycosylation [GO:0006486]	Golgi membrane [GO:0000139]	glycosyltransferase activity [GO:0016757]	SUBCELLULAR LOCATION: Golgi apparatus membrane {ECO:0000256|ARBA:ARBA00004323}; Single-pass type II membrane protein {ECO:0000256|ARBA:ARBA00004323}. Membrane {ECO:0000256|ARBA:ARBA00004606}; Single-pass type II membrane protein {ECO:0000256|ARBA:ARBA00004606}.	Glycosyltransferase 47 family		0.0356013	-1.00886	0.00122738	-1.3178	4.24e-07	-2.569
CmoCh04G024210	gene-LOC111461756	A0A6J1HB31_CUCMO	Low affinity sulfate transporter 3-like		membrane [GO:0016020]	monoatomic anion transmembrane transporter activity [GO:0008509]; secondary active sulfate transmembrane transporter activity [GO:0008271]	SUBCELLULAR LOCATION: Membrane {ECO:0000256|ARBA:ARBA00004141, ECO:0000256|RuleBase:RU362052}; Multi-pass membrane protein {ECO:0000256|ARBA:ARBA00004141, ECO:0000256|RuleBase:RU362052}.	SLC26A/SulP transporter (TC 2.A.53) family		0.00501209	-1.29849	0.0019878	-1.28549	0.000103432	-1.45648
CmoCh10G012420	gene-LOC111461990	A0A6J1HC54_CUCMO	Transcription factor bHLH149-like	regulation of DNA-templated transcription [GO:0006355]	nucleus [GO:0005634]	protein dimerization activity [GO:0046983]; transcription cis-regulatory region binding [GO:0000976]	SUBCELLULAR LOCATION: Nucleus {ECO:0000256|ARBA:ARBA00004123}.			0.00673522	-1.15494	1.45e-06	-1.96051	0.00585767	-1.13317
CmoCh04G025610	gene-LOC111462602	A0A6J1HFM1_CUCMO	Vacuolar iron transporter	intracellular manganese ion homeostasis [GO:0030026]; intracellular sequestering of iron ion [GO:0006880]	vacuolar membrane [GO:0005774]	iron ion transmembrane transporter activity [GO:0005381]; manganese ion transmembrane transporter activity [GO:0005384]	SUBCELLULAR LOCATION: Membrane {ECO:0000256|ARBA:ARBA00004141}; Multi-pass membrane protein {ECO:0000256|ARBA:ARBA00004141}. Vacuole membrane {ECO:0000256|ARBA:ARBA00004128, ECO:0000256|RuleBase:RU369115}; Multi-pass membrane protein {ECO:0000256|ARBA:ARBA00004128, ECO:0000256|RuleBase:RU369115}.	CCC1 family		0.000105137	-1.8924	1.8e-05	-1.46909	2.02e-12	-1.59744
CmoCh05G003800	gene-LOC111462702	A0A6J1HBZ8_CUCMO	Uncharacterized protein LOC111462702		membrane [GO:0016020]	glycosyltransferase activity [GO:0016757]	SUBCELLULAR LOCATION: Membrane {ECO:0000256|ARBA:ARBA00004606}; Single-pass type II membrane protein {ECO:0000256|ARBA:ARBA00004606}.			0.0303065	-1.07029	0.0101738	-1.13415	0.0175082	-1.145
CmoCh05G003690	gene-LOC111462741	A0A6J1HE78_CUCMO	Uncharacterized protein LOC111462741							7.04e-05	-1.20319	1.74e-05	-1.18575	6.87e-10	-1.78603
CmoCh06G010500	gene-LOC111462774	A0A6J1HEG8_CUCMO	Glycosyltransferase (EC 2.4.1.-)			UDP-glycosyltransferase activity [GO:0008194]		UDP-glycosyltransferase family		0.0499005	-1.51851	0.0357538	-1.72152	0.0421682	-1.54586
CmoCh05G002460	gene-LOC111462781	A0A6J1HEM1_CUCMO	Protein RADIALIS-like 6			DNA-binding transcription factor activity [GO:0003700]			MYB_related	0.00409393	-1.34431	0.00635349	-1.69377	0.000140676	-2.70526
CmoCh05G002220	gene-LOC111462889	A0A6J1HF46_CUCMO	Wall-associated receptor kinase-like 14		membrane [GO:0016020]	ATP binding [GO:0005524]; protein kinase activity [GO:0004672]				4.61e-05	-1.276	0.000194509	-1.01396	3.45e-05	-1.25487
CmoCh04G021950	gene-LOC111463121	A0A6J1HFW4_CUCMO	Probable calcium-binding protein CML31			calcium ion binding [GO:0005509]				0.00955204	-1.29832	0.00272616	-1.49539	0.0403428	-1.15497
CmoCh07G007890	gene-LOC111463437	A0A6J1HJ87_CUCMO	non-specific serine/threonine protein kinase (EC 2.7.11.1)		membrane [GO:0016020]	ATP binding [GO:0005524]; protein serine/threonine kinase activity [GO:0004674]		Protein kinase superfamily, Ser/Thr protein kinase family		0.00153473	-1.27087	0.00177321	-1.26445	0.0111308	-1.08006
CmoCh04G023720	gene-LOC111463934	A0A6J1HIM3_CUCMO	15-cis-phytoene synthase (EC 2.5.1.32)	carotenoid biosynthetic process [GO:0016117]	plastid [GO:0009536]	15-cis-phytoene synthase activity [GO:0046905]; farnesyltranstransferase activity [GO:0004311]; geranylgeranyl-diphosphate geranylgeranyltransferase activity [GO:0016767]		Phytoene/squalene synthase family		0.00475396	-1.39889	0.00432721	-1.52719	0.035517	-1.13673
CmoCh19G002610	gene-LOC111464033	A0A6J1HJ53_CUCMO	Glycosyltransferase (EC 2.4.1.-)			quercetin 3-O-glucosyltransferase activity [GO:0080043]; quercetin 7-O-glucosyltransferase activity [GO:0080044]		UDP-glycosyltransferase family		0.000465523	-2.35928	0.0451434	-3.39523	3.24e-10	-4.35252
CmoCh08G010070	gene-LOC111464267	A0A6J1HMB3_CUCMO	Receptor-like protein kinase 2		membrane [GO:0016020]	ATP binding [GO:0005524]; protein serine/threonine kinase activity [GO:0004674]		Protein kinase superfamily, Ser/Thr protein kinase family		0.0209111	-1.29137	0.00332451	-1.43722	0.0370744	-1.29465
CmoCh13G000470	gene-LOC111464681	A0A6J1HLK5_CUCMO	protein-serine/threonine phosphatase (EC 3.1.3.16)			metal ion binding [GO:0046872]; myosin phosphatase activity [GO:0017018]		PP2C family		9.87e-06	-1.39837	1.78e-06	-1.36888	2.33e-08	-2.0819
CmoCh13G000510	gene-LOC111464725	A0A6J1HJS4_CUCMO	Protein SMAX1-LIKE 6-like			ATP binding [GO:0005524]; ATP hydrolysis activity [GO:0016887]				0.00555233	-1.02321	6.46e-05	-1.49588	3.56e-06	-1.97752

## Sheet: Day6 up
Commonly up-regulated genes in WP-1, WP-2 and WP-3. The list shows a total of 85 genes that were commonly upregulated (Log2FC>1, P<0.05) in WP-1, WP-2, and WP-3 at Day 6. Relative level of transcript compared with WP were colored according to Log2FC values: -2 (blue) to 2 (yellow).
gene_name	gene_id	Entry Name	Protein names	Gene Ontology (biological process)	Gene Ontology (cellular component)	Gene Ontology (molecular function)	Subcellular location [CC]	Protein families	Family	pvalue	WP-1_6-VS-WP_6 Log2FC	pvalue	WP-2_6-VS-WP_6 Log2FC	pvalue	WP-3_6-VS-WP_6 Log2FC
CmoCh10G000320	gene-LOC111429712	A0A6J1E3W4_CUCMO	Uncharacterized protein LOC111429712							0.00228519	1.79181	0.00226005	2.36108	0.046255	1.5003
CmoCh10G003620	gene-LOC111429917	A0A6J1E2A0_CUCMO	Uncharacterized protein LOC111429917							3.45e-06	1.18847	4.62e-06	1.21617	4.6e-07	1.89107
CmoCh15G010610	gene-LOC111430396	A0A6J1E387_CUCMO	Uncharacterized protein LOC111430396							0.0069117	1.4506	0.000164058	1.75464	5.02e-05	2.02772
CmoCh16G001900	gene-LOC111430584	A0A6J1E4N0_CUCMO	Protein EXORDIUM-like 3				SUBCELLULAR LOCATION: Secreted, extracellular space {ECO:0000256|ARBA:ARBA00004239}.	EXORDIUM family		2.33e-06	1.68521	7.17e-17	2.11475	6.38e-15	1.9793
CmoCh16G000680	gene-LOC111430899	A0A6J1E8T0_CUCMO	protein-serine/threonine phosphatase (EC 3.1.3.16)		nucleus [GO:0005634]	metal ion binding [GO:0046872]; myosin phosphatase activity [GO:0017018]		PP2C family		0.000736512	1.07036	0.00093626	1.20894	2.01e-07	1.75822
CmoCh14G018060	gene-LOC111431801	A0A6J1E941_CUCMO	non-specific serine/threonine protein kinase (EC 2.7.11.1)	signal transduction [GO:0007165]		ATP binding [GO:0005524]; protein serine/threonine kinase activity [GO:0004674]		Protein kinase superfamily, CAMK Ser/Thr protein kinase family, SNF1 subfamily		0.00982833	1.33542	0.0152314	1.04066	0.003004	1.44372
CmoCh14G022240	gene-LOC111432109	A0A6J1ED69_CUCMO	Uncharacterized protein LOC111432109							0.00441787	1.5331	0.004415	1.54484	0.000272861	2.43557
--	gene-LOC111432506	A0A6J1EB45_CUCMO	Protein DOG1-like 4	DNA-templated transcription [GO:0006351]		sequence-specific DNA binding [GO:0043565]				0.00630483	1.38962	0.0122691	1.82998	2.07e-09	3.43003
CmoCh11G002970	gene-LOC111432842	A0A6J1EBX8_CUCMO	Uncharacterized protein LOC111432842							0.00151092	1.48201	5.46e-08	1.83521	0.000175539	2.08891
CmoCh03G013530	gene-LOC111433039	A0A6J1ECX6_CUCMO	GDSL esterase/lipase At1g29670-like	lipid catabolic process [GO:0016042]		hydrolase activity, acting on ester bonds [GO:0016788]		'GDSL' lipolytic enzyme family		0.000462425	1.21288	0.000619295	1.11719	2.73e-10	3.09026
CmoCh11G011140	gene-LOC111433514	A0A6J1EKU1_CUCMO	Purple acid phosphatase (EC 3.1.3.2)			acid phosphatase activity [GO:0003993]; metal ion binding [GO:0046872]		Metallophosphoesterase superfamily, Purple acid phosphatase family		0.0188938	1.29542	0.00484347	2.37296	3.01e-08	2.25978
CmoCh13G005730	gene-LOC111434154	A0A6J1EKH2_CUCMO	Chlorophyll a-b binding protein, chloroplastic	photosynthesis, light harvesting in photosystem I [GO:0009768]; response to light stimulus [GO:0009416]	chloroplast envelope [GO:0009941]; chloroplast thylakoid membrane [GO:0009535]; photosystem I [GO:0009522]; photosystem II [GO:0009523]; plastoglobule [GO:0010287]	chlorophyll binding [GO:0016168]	SUBCELLULAR LOCATION: Plastid, chloroplast thylakoid membrane {ECO:0000256|RuleBase:RU363080}.	Light-harvesting chlorophyll a/b-binding (LHC) protein family		2.75e-05	2.21959	0.0041468	1.72062	0.0268356	1.6256
CmoCh11G018080	gene-LOC111435272	A0A6J1EKY5_CUCMO	Fasciclin-like arabinogalactan protein 2		plasma membrane [GO:0005886]; side of membrane [GO:0098552]		SUBCELLULAR LOCATION: Cell membrane {ECO:0000256|ARBA:ARBA00004609}; Lipid-anchor, GPI-anchor {ECO:0000256|ARBA:ARBA00004609}. Membrane {ECO:0000256|ARBA:ARBA00004589}; Lipid-anchor, GPI-anchor {ECO:0000256|ARBA:ARBA00004589}.	Fasciclin-like AGP family		0.000177648	1.34339	3.37e-05	1.47369	4.36e-12	2.93228
CmoCh03G000640	gene-LOC111435456	A0A6J1EPI4_CUCMO	Uncharacterized protein LOC111435456				SUBCELLULAR LOCATION: Secreted, cell wall {ECO:0000256|ARBA:ARBA00004191}.			0.00126807	1.42127	0.00019715	1.17536	9.31e-06	1.40656
CmoCh11G020630	gene-LOC111437047	A0A6J1ES22_CUCMO	Auxin-responsive protein SAUR71-like	response to auxin [GO:0009733]				ARG7 family		0.0316312	1.03544	0.000467122	1.22552	0.0105126	1.12081
CmoCh11G018760	gene-LOC111437189	A0A6J1ES00_CUCMO	Fasciclin-like arabinogalactan protein 13	plant-type secondary cell wall biogenesis [GO:0009834]	plasma membrane [GO:0005886]		SUBCELLULAR LOCATION: Cell membrane {ECO:0000256|ARBA:ARBA00004609}; Lipid-anchor, GPI-anchor {ECO:0000256|ARBA:ARBA00004609}. Membrane {ECO:0000256|ARBA:ARBA00004589}; Lipid-anchor, GPI-anchor {ECO:0000256|ARBA:ARBA00004589}.	Fasciclin-like AGP family		0.0181898	1.47962	0.000833279	1.7063	3.98e-06	2.54738
CmoCh16G006480	gene-LOC111437667	A0A6J1EYW1_CUCMO	Uncharacterized protein LOC111437667							1.23e-08	2.63721	4.13e-05	1.99254	0.0287478	1.43425
CmoCh11G002390	gene-LOC111440875	A0A6J1F4Z3_CUCMO	Uncharacterized protein LOC111440875	cytokinin biosynthetic process [GO:0009691]; cytokinin-activated signaling pathway [GO:0009736]				SOFL plant protein family		6.73e-05	2.07481	0.0107472	1.5579	5.27e-06	2.00092
CmoCh06G004300	gene-LOC111441130	A0A6J1F055_CUCMO	Uncharacterized protein LOC111441130						Trihelix	0.00997738	1.0741	1.36e-24	2.76678	1.79e-12	3.00757
CmoCh11G004000	gene-LOC111441219	A0A6J1F6B2_CUCMO	Xyloglucan endotransglucosylase/hydrolase (EC 2.4.1.207)	cell wall biogenesis [GO:0042546]; cell wall organization [GO:0071555]; xyloglucan metabolic process [GO:0010411]	apoplast [GO:0048046]	hydrolase activity, hydrolyzing O-glycosyl compounds [GO:0004553]; xyloglucan:xyloglucosyl transferase activity [GO:0016762]	SUBCELLULAR LOCATION: Secreted, cell wall {ECO:0000256|RuleBase:RU361120}. Secreted, extracellular space, apoplast {ECO:0000256|RuleBase:RU361120}.	Glycosyl hydrolase 16 family		2e-06	2.75675	0.00131776	1.70006	0.000497588	1.42319
CmoCh14G006410	gene-LOC111441388	A0A6J1F0Y7_CUCMO	Gibberellin-regulated protein 14					GASA family		1.63e-13	2.11845	2.8e-08	1.84351	8.91e-10	2.59579
CmoCh14G003770	gene-LOC111441630	A0A6J1F7R3_CUCMO	Fasciclin-like arabinogalactan protein 17					Fasciclin-like AGP family		4.36e-05	1.00945	1.47e-05	1.11042	2.15e-06	1.39304
CmoCh14G008250	gene-LOC111442325	A0A6J1F4Q5_CUCMO	LOB domain-containing protein 41	regulation of gene expression [GO:0010468]				LOB domain-containing protein family	LBD	0.0365282	1.06511	6.79e-16	3.14123	7.6e-13	3.14382
CmoCh09G008790	gene-LOC111442577	A0A6J1F6B3_CUCMO	Receptor-like protein kinase THESEUS 1		membrane [GO:0016020]	ATP binding [GO:0005524]; protein serine/threonine kinase activity [GO:0004674]; transmembrane receptor protein tyrosine kinase activity [GO:0004714]				1.49e-07	1.5097	1.11e-09	1.20329	1.82e-23	1.72146
CmoCh09G003880	gene-LOC111442630	A0A6J1FBM7_CUCMO	Histidine kinase 5-like		membrane [GO:0016020]	histidine phosphotransfer kinase activity [GO:0009927]; metal ion binding [GO:0046872]; phosphorelay sensor kinase activity [GO:0000155]				0.00623375	1.32707	0.0321059	1.12544	0.0125397	1.60106
CmoCh09G007760	gene-LOC111442827	A0A6J1F6P3_CUCMO	Aldehyde dehydrogenase	cellular aldehyde metabolic process [GO:0006081]	cytoplasm [GO:0005737]	3-chloroallyl aldehyde dehydrogenase activity [GO:0004028]; aldehyde dehydrogenase (NAD+) activity [GO:0004029]		Aldehyde dehydrogenase family		0.00419392	1.55885	9.1e-05	2.05669	1.85e-05	2.25296
CmoCh09G002750	gene-LOC111443315	A0A6J1FEE1_CUCMO	LOB domain-containing protein 38-like	regulation of gene expression [GO:0010468]				LOB domain-containing protein family	LBD	0.00278135	1.57098	2.68e-08	1.67039	5.36e-06	2.29167
CmoCh09G003110	gene-LOC111443401	A0A6J1F8Z5_CUCMO	Probable xyloglucan glycosyltransferase 12		Golgi membrane [GO:0000139]	glycosyltransferase activity [GO:0016757]	SUBCELLULAR LOCATION: Golgi apparatus membrane {ECO:0000256|ARBA:ARBA00004653}; Multi-pass membrane protein {ECO:0000256|ARBA:ARBA00004653}.			0.00825418	1.15108	0.00178499	1.42556	0.0276647	1.01966
CmoCh09G002720	gene-LOC111443593	A0A6J1FFL3_CUCMO	Uncharacterized protein At2g23090-like							1.86e-05	1.38177	0.000162051	1.17654	3.39e-07	1.42934
CmoCh15G008650	gene-LOC111445004	A0A6J1FFG9_CUCMO	Two-component response regulator ORR4-like	cytokinin-activated signaling pathway [GO:0009736]; phosphorelay signal transduction system [GO:0000160]						0.000293824	1.68342	2.13e-13	2.09921	1.64e-05	1.26839
CmoCh15G001230	gene-LOC111445269	A0A6J1FMC8_CUCMO	UDP-glycosyltransferase 76C4-like	salicylic acid mediated signaling pathway [GO:0009863]		quercetin 3-O-glucosyltransferase activity [GO:0080043]; quercetin 7-O-glucosyltransferase activity [GO:0080044]		UDP-glycosyltransferase family		0.00106086	1.46431	6.44e-06	1.5862	1.57e-09	2.23761
CmoCh15G001240	gene-LOC111445270	A0A6J1FFJ4_CUCMO	17.4 kDa class I heat shock protein-like	protein complex oligomerization [GO:0051259]; protein folding [GO:0006457]; response to heat [GO:0009408]; response to hydrogen peroxide [GO:0042542]; response to salt stress [GO:0009651]		unfolded protein binding [GO:0051082]		Small heat shock protein (HSP20) family		0.00104025	1.4149	6.01e-09	1.61963	4.3e-18	2.30441
CmoCh15G006330	gene-LOC111445427	A0A6J1FH53_CUCMO	Acyl-[acyl-carrier-protein] desaturase (EC 1.14.19.-)	fatty acid biosynthetic process [GO:0006633]	chloroplast stroma [GO:0009570]	acyl-[acyl-carrier-protein] desaturase activity [GO:0045300]; metal ion binding [GO:0046872]		Fatty acid desaturase type 2 family		0.00880281	1.45506	1.17e-10	3.17067	2.13e-09	3.61347
CmoCh01G018660	gene-LOC111445770	A0A6J1FHB8_CUCMO	Transcription factor MYB44-like		nucleus [GO:0005634]	DNA-binding transcription factor activity, RNA polymerase II-specific [GO:0000981]; RNA polymerase II cis-regulatory region sequence-specific DNA binding [GO:0000978]			MYB	1.56e-10	1.28992	1.03e-07	1.09202	6.17e-06	1.18746
CmoCh01G020290	gene-LOC111445908	A0A6J1FJ01_CUCMO	Gibberellin-regulated protein 1-like					GASA family		0.00077637	1.2224	0.000767325	1.42238	3.42e-09	2.48188
CmoCh01G016690	gene-LOC111446073	A0A6J1FIN2_CUCMO	Homeobox-leucine zipper protein (HD-ZIP protein) (Homeodomain transcription factor)	positive regulation of DNA-templated transcription [GO:0045893]	nucleus [GO:0005634]	DNA-binding transcription factor activity, RNA polymerase II-specific [GO:0000981]; sequence-specific DNA binding [GO:0043565]	SUBCELLULAR LOCATION: Nucleus {ECO:0000256|ARBA:ARBA00004123, ECO:0000256|PROSITE-ProRule:PRU00108, ECO:0000256|RuleBase:RU000682}.	HD-ZIP homeobox family, Class I subfamily	HD-ZIP	1.59e-05	1.04287	0.00143431	1.05772	1.7e-08	1.87529
CmoCh01G018680	gene-LOC111446743	A0A6J1FND2_CUCMO	Probable isoaspartyl peptidase/L-asparaginase 2			hydrolase activity [GO:0016787]				0.00231179	1.28604	1.4e-05	1.75366	7.09e-08	2.41571
CmoCh01G013100	gene-LOC111446776	A0A6J1FNH9_CUCMO	Protein GRAVITROPIC IN THE LIGHT 1-like	negative gravitropism [GO:0009959]; response to red or far red light [GO:0009639]						1.04e-12	1.99185	2.99e-05	1.1505	1.07e-06	1.6049
CmoCh04G002820	gene-LOC111446933	A0A6J1FSN0_CUCMO	cytokinin dehydrogenase (EC 1.5.99.12)	cytokinin metabolic process [GO:0009690]	membrane [GO:0016020]	cytokinin dehydrogenase activity [GO:0019139]; FAD binding [GO:0071949]		Oxygen-dependent FAD-linked oxidoreductase family		0.000171058	1.4885	1.03e-13	2.58894	5.54e-07	3.09887
CmoCh04G006870	gene-LOC111447281	A0A6J1FVL9_CUCMO	Glutathione S-transferase (EC 2.5.1.18)	glutathione metabolic process [GO:0006749]	cytosol [GO:0005829]	glutathione transferase activity [GO:0004364]	SUBCELLULAR LOCATION: Cytoplasm, cytosol {ECO:0000256|RuleBase:RU369102}.	GST superfamily		0.00315166	1.42861	0.00162831	1.44997	0.00431765	1.4963
CmoCh04G010570	gene-LOC111447418	A0A6J1FUL1_CUCMO	MLP-like protein 328	defense response [GO:0006952]				MLP family		0.00430131	1.82352	0.000113341	1.55159	5.21e-05	1.82032
CmoCh04G007880	gene-LOC111447587	A0A6J1FQQ8_CUCMO	Uncharacterized protein LOC111447587							8.37e-09	2.98541	4.08e-09	2.50479	0.00680166	2.06789
CmoCh04G010590	gene-LOC111447676	A0A6J1FPQ4_CUCMO	MLP-like protein 329	defense response [GO:0006952]				MLP family		6.68e-05	2.1324	1.76e-12	2.9012	0.00243579	1.72565
CmoCh20G007050	gene-LOC111448133	A0A6J1FRF7_CUCMO	Uncharacterized protein LOC111448133							4.92e-08	1.43294	8.74e-10	1.45389	2.69e-12	2.27705
CmoCh20G007090	gene-LOC111449095	A0A6J1FYV7_CUCMO	Protein EXORDIUM-like 5				SUBCELLULAR LOCATION: Secreted, extracellular space {ECO:0000256|ARBA:ARBA00004239}.	EXORDIUM family		3.39e-12	3.2534	2.61e-06	1.70907	3.64e-16	2.3853
CmoCh06G010180	gene-LOC111449836	A0A6J1G1L2_CUCMO	DNA-directed RNA polymerase II subunit 1-like		DNA-directed RNA polymerase complex [GO:0000428]					4.22e-13	2.64196	2.38e-06	2.25809	0.00796153	1.40223
CmoCh01G004450	gene-LOC111452360	A0A6J1GB04_CUCMO	Receptor-like protein kinase FERONIA		plasma membrane [GO:0005886]; plasmodesma [GO:0009506]	ATP binding [GO:0005524]; protein serine/threonine kinase activity [GO:0004674]; transmembrane receptor protein tyrosine kinase activity [GO:0004714]				0.000991282	1.25396	0.000404194	1.09929	1.4e-05	1.92564
CmoCh01G004050	gene-LOC111452450	A0A6J1GAR7_CUCMO	LOB domain-containing protein 41-like	regulation of gene expression [GO:0010468]				LOB domain-containing protein family	LBD	0.00112511	1.47107	2.69e-30	3.79143	4.79e-28	3.86695
CmoCh01G008960	gene-LOC111452674	A0A6J1GCA4_CUCMO	Ethylene-responsive transcription factor ERF022-like		nucleus [GO:0005634]	DNA binding [GO:0003677]; DNA-binding transcription factor activity [GO:0003700]	SUBCELLULAR LOCATION: Nucleus {ECO:0000256|ARBA:ARBA00004123}.		ERF	0.0248925	1.64157	0.00239752	2.26616	0.00984223	1.93925
CmoCh03G009390	gene-LOC111453474	A0A6J1GEK8_CUCMO	BZIP transcription factor RISBZ2-like	positive regulation of DNA-templated transcription [GO:0045893]	nucleus [GO:0005634]	DNA-binding transcription factor activity [GO:0003700]; transcription cis-regulatory region binding [GO:0000976]			bZIP	0.000643471	1.31807	0.013973	1.16294	0.00465391	1.33195
CmoCh03G008430	gene-LOC111453594	A0A6J1GG04_CUCMO	Uncharacterized protein LOC111453594							0.0272883	1.45846	1.85e-05	2.20132	3.58e-08	3.00639
CmoCh03G003950	gene-LOC111453724	A0A6J1GGI0_CUCMO	glutathione transferase (EC 2.5.1.18)	glutathione metabolic process [GO:0006749]	cytoplasm [GO:0005737]	glutathione transferase activity [GO:0004364]		GST superfamily		4.26e-05	1.64012	2.15e-06	1.31224	0.000909548	1.77474
CmoCh03G003940	gene-LOC111453725	A0A6J1GFK9_CUCMO	glutathione transferase (EC 2.5.1.18)	glutathione metabolic process [GO:0006749]	cytoplasm [GO:0005737]	glutathione transferase activity [GO:0004364]		GST superfamily		0.000905315	1.40219	1.15e-06	1.26582	0.000174026	2.22986
CmoCh12G000050	gene-LOC111454108	A0A6J1GGV5_CUCMO	Polygalacturonase 1 beta-like protein 3		apoplast [GO:0048046]		SUBCELLULAR LOCATION: Secreted, cell wall {ECO:0000256|ARBA:ARBA00004191}. Secreted, extracellular space, apoplast {ECO:0000256|ARBA:ARBA00004271}.			3.22e-05	1.15066	1.57e-05	1.237	7.3e-05	1.19891
CmoCh06G010190	gene-LOC111454206	A0A6J1GHE5_CUCMO	Sulfated surface glycoprotein 185-like							4.98e-13	3.13268	1.46e-05	2.48157	0.0237693	1.54235
CmoCh12G002950	gene-LOC111454269	A0A6J1GHR6_CUCMO	PEARLI1-like lipid transfer protein 1					Plant LTP family, PEARLI1 subfamily		0.00300685	1.23207	0.00194074	1.19686	0.00107522	2.14701
CmoCh12G000300	gene-LOC111454275	A0A6J1GIV3_CUCMO	Protein SIEVE ELEMENT OCCLUSION B-like	phloem development [GO:0010088]						0.0199093	1.08178	0.00404162	1.25564	0.0248039	1.07086
CmoCh12G001130	gene-LOC111454349	A0A6J1GJ67_CUCMO	Pollen-specific protein C13-like					Ole e I family		0.000283751	1.22092	5.7e-06	1.65182	1.12e-07	1.94332
CmoCh19G009770	gene-LOC111454951	A0A6J1GJX5_CUCMO	Fasciclin-like arabinogalactan protein 21		membrane [GO:0016020]			Fasciclin-like AGP family		2.64e-10	1.44054	1.62e-05	1.74016	0.00022158	2.03647
CmoCh19G010940	gene-LOC111455010	A0A6J1GJZ9_CUCMO	Xyloglucan endotransglucosylase/hydrolase (EC 2.4.1.207)	cell wall biogenesis [GO:0042546]; cell wall organization [GO:0071555]; xyloglucan metabolic process [GO:0010411]	apoplast [GO:0048046]	hydrolase activity, hydrolyzing O-glycosyl compounds [GO:0004553]; xyloglucan:xyloglucosyl transferase activity [GO:0016762]	SUBCELLULAR LOCATION: Secreted, cell wall {ECO:0000256|RuleBase:RU361120}. Secreted, extracellular space, apoplast {ECO:0000256|RuleBase:RU361120}.	Glycosyl hydrolase 16 family		0.00343521	1.24913	0.000839113	1.36586	0.00842282	1.28085
CmoCh19G008660	gene-LOC111455026	A0A6J1GLE7_CUCMO	Fasciclin-like arabinogalactan protein 2		plasma membrane [GO:0005886]; side of membrane [GO:0098552]		SUBCELLULAR LOCATION: Cell membrane {ECO:0000256|ARBA:ARBA00004609}; Lipid-anchor, GPI-anchor {ECO:0000256|ARBA:ARBA00004609}. Membrane {ECO:0000256|ARBA:ARBA00004589}; Lipid-anchor, GPI-anchor {ECO:0000256|ARBA:ARBA00004589}.	Fasciclin-like AGP family		7.64e-14	1.43669	5.97e-13	1.31969	3.13e-08	2.65164
CmoCh19G009240	gene-LOC111455042	A0A6J1GK97_CUCMO	Glycosyltransferase (EC 2.4.1.-)			UDP-glycosyltransferase activity [GO:0008194]		UDP-glycosyltransferase family		0.00363866	1.42085	2.5e-05	2.10561	0.01277	1.56224
CmoCh19G009390	gene-LOC111455196	A0A6J1GLZ4_CUCMO	Mitogen-activated protein kinase kinase kinase 17-like	signal transduction [GO:0007165]		ATP binding [GO:0005524]; protein serine/threonine kinase activity [GO:0004674]		Protein kinase superfamily		0.00604666	2.12154	1.16e-06	3.85421	4.66e-06	4.20988
CmoCh04G022980	gene-LOC111456248	A0A6J1GPD5_CUCMO	Two-component response regulator ORR4-like	cytokinin-activated signaling pathway [GO:0009736]; phosphorelay signal transduction system [GO:0000160]						7.61e-06	1.53875	4.11e-15	1.93273	7.01e-25	2.02916
CmoCh17G010220	gene-LOC111456316	A0A6J1GPN1_CUCMO	Uncharacterized protein LOC111456316							0.0446369	1.10423	0.0134678	1.3099	0.0243322	1.37723
CmoCh18G001470	gene-LOC111456731	A0A6J1GSH4_CUCMO	Transcription factor MYB86-like						MYB	0.00523136	1.05025	0.00323774	1.37377	1.2e-16	2.59565
--	gene-LOC111457550	A0A6J1GU15_CUCMO	Glycine-rich cell wall structural protein 1.8-like isoform X3							8.61e-06	6.90258	3.25e-06	6.51431	6.18e-09	6.79314
CmoCh14G016120	gene-LOC111457825	A0A6J1GV49_CUCMO	Probable WRKY transcription factor 48		nucleus [GO:0005634]	DNA-binding transcription factor activity [GO:0003700]; sequence-specific DNA binding [GO:0043565]	SUBCELLULAR LOCATION: Nucleus {ECO:0000256|ARBA:ARBA00004123}.		WRKY	0.00293632	1.0602	9.38e-05	1.4539	3.59e-07	2.24179
CmoCh04G017370	gene-LOC111458606	A0A6J1H135_CUCMO	Extracellular ribonuclease LE-like	RNA catabolic process [GO:0006401]	extracellular region [GO:0005576]	ribonuclease T2 activity [GO:0033897]; RNA binding [GO:0003723]		RNase T2 family		0.000748754	1.47767	1.25e-08	1.93784	4.52e-05	1.80937
CmoCh04G017400	gene-LOC111458688	A0A6J1GZN8_CUCMO	Beta-1,3-galactosyltransferase GALT1-like	protein glycosylation [GO:0006486]	Golgi membrane [GO:0000139]	carbohydrate binding [GO:0030246]; UDP-galactose:N-glycan beta-1,3-galactosyltransferase activity [GO:0010488]	SUBCELLULAR LOCATION: Golgi apparatus membrane {ECO:0000256|ARBA:ARBA00004323}; Single-pass type II membrane protein {ECO:0000256|ARBA:ARBA00004323}. Membrane {ECO:0000256|ARBA:ARBA00004606}; Single-pass type II membrane protein {ECO:0000256|ARBA:ARBA00004606}.	Glycosyltransferase 31 family		0.000167196	3.04408	3.11e-13	3.67889	0.046078	2.20128
CmoCh04G023420	gene-LOC111459752	A0A6J1H2D8_CUCMO	GEM-like protein 4					GEM family		0.00149861	1.69229	7.83e-06	2.08729	0.0153876	1.36348
CmoCh17G002240	gene-LOC111460084	A0A6J1H379_CUCMO	non-specific serine/threonine protein kinase (EC 2.7.11.1)	intracellular signal transduction [GO:0035556]	cytoplasm [GO:0005737]	ATP binding [GO:0005524]; protein serine/threonine kinase activity [GO:0004674]				5.33e-06	1.65453	0.00362498	1.20047	7.18e-07	1.84948
CmoCh17G001800	gene-LOC111460154	A0A6J1H4U0_CUCMO	Protein SIEVE ELEMENT OCCLUSION B-like	phloem development [GO:0010088]						6.76e-11	3.19334	2.37e-08	2.76438	0.00799996	1.79832
CmoCh08G004860	gene-LOC111461252	A0A6J1HBC0_CUCMO	Peroxidase (EC 1.11.1.7)	hydrogen peroxide catabolic process [GO:0042744]; response to oxidative stress [GO:0006979]	extracellular region [GO:0005576]; plant-type cell wall [GO:0009505]; plasmodesma [GO:0009506]	heme binding [GO:0020037]; lactoperoxidase activity [GO:0140825]; metal ion binding [GO:0046872]	SUBCELLULAR LOCATION: Secreted {ECO:0000256|RuleBase:RU362060}.	Peroxidase family, Ascorbate peroxidase subfamily; Peroxidase family, Classical plant (class III) peroxidase subfamily		0.000349167	2.27704	5.68e-06	2.91176	1.52e-05	3.45323
CmoCh10G005920	gene-LOC111461672	A0A6J1H926_CUCMO	Protein NRT1/ PTR FAMILY 6.2-like	oligopeptide transport [GO:0006857]	membrane [GO:0016020]	transmembrane transporter activity [GO:0022857]	SUBCELLULAR LOCATION: Membrane {ECO:0000256|ARBA:ARBA00004141}; Multi-pass membrane protein {ECO:0000256|ARBA:ARBA00004141}.	Major facilitator superfamily, Proton-dependent oligopeptide transporter (POT/PTR) (TC 2.A.17) family		0.023948	1.28137	0.000741088	1.11872	0.00150144	1.60834
CmoCh10G012240	gene-LOC111462019	A0A6J1HC79_CUCMO	Calmodulin-binding protein 60 A-like	regulation of salicylic acid biosynthetic process [GO:0080142]	nucleus [GO:0005634]	calmodulin binding [GO:0005516]; DNA-binding transcription factor activity [GO:0003700]; sequence-specific DNA binding [GO:0043565]				0.00269234	3.04107	0.00168027	3.65069	0.010695	3.32633
CmoCh05G003360	gene-LOC111462565	A0A6J1HDN3_CUCMO	L-ascorbate oxidase homolog			copper ion binding [GO:0005507]; oxidoreductase activity [GO:0016491]		Multicopper oxidase family		0.0365939	1.13191	0.00595584	1.52075	0.000171868	2.42111
--	gene-LOC111462763	A0A6J1HCM0_CUCMO	Protein DOG1-like 4	DNA-templated transcription [GO:0006351]		sequence-specific DNA binding [GO:0043565]				0.0256724	1.14119	0.000510243	1.88615	7.91e-05	2.12962
CmoCh05G004170	gene-LOC111462994	A0A6J1HDP5_CUCMO	Probable boron transporter 7	monoatomic anion transport [GO:0006820]; monoatomic ion homeostasis [GO:0050801]	plasma membrane [GO:0005886]	solute:inorganic anion antiporter activity [GO:0005452]	SUBCELLULAR LOCATION: Membrane {ECO:0000256|ARBA:ARBA00004141}; Multi-pass membrane protein {ECO:0000256|ARBA:ARBA00004141}.	Anion exchanger (TC 2.A.31.3) family		0.0141062	1.14085	0.00522152	1.29113	0.00151864	1.63821
CmoCh04G030560	gene-LOC111463057	A0A6J1HD74_CUCMO	Uncharacterized protein LOC111463057	systemic acquired resistance [GO:0009627]		fatty acid binding [GO:0005504]				0.0025548	1.28209	0.016943	1.15692	0.00518656	1.57243
CmoCh07G007230	gene-LOC111463448	A0A6J1HGX3_CUCMO	Ethylene-responsive transcription factor ERF109-like	ethylene-activated signaling pathway [GO:0009873]	nucleus [GO:0005634]	DNA binding [GO:0003677]; DNA-binding transcription factor activity [GO:0003700]	SUBCELLULAR LOCATION: Nucleus {ECO:0000256|ARBA:ARBA00004123}.	AP2/ERF transcription factor family, ERF subfamily	ERF	4.54e-13	1.53101	1.71e-14	1.53073	0.00168631	1.28575
CmoCh08G008040	gene-LOC111464176	A0A6J1HLX5_CUCMO	alanine transaminase (EC 2.6.1.2)	biosynthetic process [GO:0009058]; L-alanine catabolic process [GO:0042853]		L-alanine:2-oxoglutarate aminotransferase activity [GO:0004021]; pyridoxal phosphate binding [GO:0030170]		Class-I pyridoxal-phosphate-dependent aminotransferase family, Alanine aminotransferase subfamily		7.55e-12	1.41685	2.51e-06	1.57384	3.7e-19	2.62215
CmoCh08G007490	gene-LOC111464234	A0A6J1HGX0_CUCMO	Uncharacterized protein LOC111464234							1.48e-08	1.11996	2.23e-14	1.47669	2.45e-07	1.82296
CmoCh08G009700	gene-LOC111464405	A0A6J1HIQ6_CUCMO	Protein ECERIFERUM 26-like			acyltransferase activity, transferring groups other than amino-acyl groups [GO:0016747]		Plant acyltransferase family		0.00212361	1.07325	8.69e-05	2.01974	1.39e-05	2.37957
CmoCh04G024610	gene-LOC111464522	A0A6J1HNG9_CUCMO	Ethylene-responsive transcription factor ERF014		nucleus [GO:0005634]	DNA binding [GO:0003677]; DNA-binding transcription factor activity [GO:0003700]	SUBCELLULAR LOCATION: Nucleus {ECO:0000256|ARBA:ARBA00004123}.		ERF	0.00196942	1.88339	0.00509875	1.79987	0.000503651	1.94455

## Sheet: Day6 down
Commonly down-regulated genes in WP-1, WP-2 and WP-3. The list shows a total of 26 genes that were commonly downregulated (Log2FC<-1, P<0.05) in WP-1, WP-2, and WP-3 at Day 6. Relative level of transcript compared with WP were colored according to Log2FC values: -2 (blue) to 2 (yellow).
gene_name	gene_id	Entry Name	Protein names	Gene Ontology (biological process)	Gene Ontology (cellular component)	Gene Ontology (molecular function)	Subcellular location [CC]	Protein families	Family	pvalue	WP-1_6-VS-WP_6 Log2FC	pvalue	WP-2_6-VS-WP_6 Log2FC	pvalue	WP-3_6-VS-WP_6 Log2FC
CmoCh07G012110	gene-LOC111432380	A0A6J1EAL0_CUCMO	Uncharacterized protein LOC111432380		membrane [GO:0016020]					0.0145643	-1.24244	0.00112906	-1.30433	0.00326688	-1.44242
CmoCh07G002060	gene-LOC111433929	A0A6J1EGN9_CUCMO	Ethylene-responsive transcription factor ERF091-like	ethylene-activated signaling pathway [GO:0009873]	nucleus [GO:0005634]	DNA binding [GO:0003677]; DNA-binding transcription factor activity [GO:0003700]	SUBCELLULAR LOCATION: Nucleus {ECO:0000256|ARBA:ARBA00004123}.	AP2/ERF transcription factor family, ERF subfamily	ERF	0.00283406	-1.51443	0.0317841	-1.20055	0.000335257	-2.12208
CmoCh13G003780	gene-LOC111434357	A0A6J1ELC4_CUCMO	Secoisolariciresinol dehydrogenase-like			oxidoreductase activity [GO:0016491]		Short-chain dehydrogenases/reductases (SDR) family		0.0112511	-1.18678	3.15e-12	-1.66843	5.37e-07	-1.46005
CmoCh16G008520	gene-LOC111435928	A0A6J1EMS0_CUCMO	NAC domain-containing protein 72-like	regulation of DNA-templated transcription [GO:0006355]; system development [GO:0048731]		DNA binding [GO:0003677]			NAC	0.00199092	-1.48957	0.000372481	-1.43381	0.000435494	-1.59156
CmoCh00G000140	gene-LOC111438095	A0A6J1EUN9_CUCMO	Disease resistance protein RGA3	defense response to other organism [GO:0098542]		ADP binding [GO:0043531]				0.00131214	-1.48518	0.0199784	-1.23062	0.0029009	-1.36241
CmoCh11G002090	gene-LOC111440983	A0A6J1EZJ2_CUCMO	Respiratory burst oxidase homolog protein A-like		plasma membrane [GO:0005886]	calcium ion binding [GO:0005509]; NAD(P)H oxidase H2O2-forming activity [GO:0016174]; peroxidase activity [GO:0004601]	SUBCELLULAR LOCATION: Membrane {ECO:0000256|ARBA:ARBA00004141}; Multi-pass membrane protein {ECO:0000256|ARBA:ARBA00004141}.			0.011546	-1.43647	7.79e-08	-1.91856	0.00785427	-1.26978
CmoCh14G009510	gene-LOC111442027	A0A6J1F4H1_CUCMO	Myb-related protein P-like						MYB	0.000441034	-1.04247	8.37e-07	-2.12735	0.00216796	-2.66053
CmoCh09G010270	gene-LOC111442796	A0A6J1FCM5_CUCMO	E3 ubiquitin-protein ligase At1g63170-like		membrane [GO:0016020]					0.00119038	-1.36589	0.000198106	-1.41833	0.00125442	-1.41957
CmoCh06G005070	gene-LOC111446128	A0A6J1FJZ6_CUCMO	Transcription repressor (Ovate family protein)	negative regulation of DNA-templated transcription [GO:0045892]	nucleus [GO:0005634]		SUBCELLULAR LOCATION: Nucleus {ECO:0000256|RuleBase:RU367028}.			0.0336039	-1.04829	0.0128008	-1.36764	0.00281439	-1.34506
CmoCh04G003040	gene-LOC111447017	A0A6J1FLY1_CUCMO	WAT1-related protein		plasma membrane [GO:0005886]	transmembrane transporter activity [GO:0022857]	SUBCELLULAR LOCATION: Membrane {ECO:0000256|RuleBase:RU363077}; Multi-pass membrane protein {ECO:0000256|RuleBase:RU363077}.	Drug/metabolite transporter (DMT) superfamily, Plant drug/metabolite exporter (P-DME) (TC 2.A.7.4) family		1.72e-06	-2.51402	8.05e-09	-2.52155	4.98e-10	-3.70822
CmoCh05G011830	gene-LOC111450406	A0A6J1G3A0_CUCMO	TMV resistance protein N-like	defense response [GO:0006952]; signal transduction [GO:0007165]		ADP binding [GO:0043531]; ATP hydrolysis activity [GO:0016887]				0.000139779	-1.29189	1.6e-05	-1.23263	4.1e-13	-2.12886
CmoCh02G005910	gene-LOC111451464	A0A6J1G7I5_CUCMO	WAT1-related protein		plasma membrane [GO:0005886]	transmembrane transporter activity [GO:0022857]	SUBCELLULAR LOCATION: Membrane {ECO:0000256|RuleBase:RU363077}; Multi-pass membrane protein {ECO:0000256|RuleBase:RU363077}.	Drug/metabolite transporter (DMT) superfamily, Plant drug/metabolite exporter (P-DME) (TC 2.A.7.4) family		0.0381329	-1.10366	0.000327534	-1.88172	0.00412906	-1.61521
CmoCh02G001480	gene-LOC111451836	A0A6J1G945_CUCMO	BTB/POZ domain-containing protein At3g22104-like	protein ubiquitination [GO:0016567]				NPH3 family		0.0296608	-1.01969	0.0118861	-1.0758	0.00788415	-1.37799
CmoCh01G000150	gene-LOC111452773	A0A6J1GCS2_CUCMO	Dormancy-associated protein homolog 4-like					DRM1/ARP family		5.98e-05	-1.25313	1.35e-06	-1.76845	3.03e-05	-1.51174
CmoCh03G005580	gene-LOC111453370	A0A6J1GE59_CUCMO	Uncharacterized protein LOC111453370	leaf senescence [GO:0010150]				Senescence regulator S40 family		0.00507441	-1.08916	0.00705896	-1.0527	0.0122538	-1.03156
CmoCh03G002230	gene-LOC111453700	A0A6J1GGE9_CUCMO	Choline transporter-like protein		plasma membrane [GO:0005886]	transmembrane transporter activity [GO:0022857]	SUBCELLULAR LOCATION: Cell membrane {ECO:0000256|RuleBase:RU368066}; Multi-pass membrane protein {ECO:0000256|RuleBase:RU368066}. Membrane {ECO:0000256|ARBA:ARBA00004141}; Multi-pass membrane protein {ECO:0000256|ARBA:ARBA00004141}.	CTL (choline transporter-like) family		0.00914199	-1.00452	2.02e-05	-1.24921	0.00458159	-1.0552
CmoCh19G007160	gene-LOC111455254	A0A6J1GKR4_CUCMO	Auxin-induced protein 6B-like	response to auxin [GO:0009733]				ARG7 family		0.00292782	-2.52293	0.0101526	-2.12803	0.013468	-2.16423
CmoCh14G015470	gene-LOC111458003	A0A6J1GW19_CUCMO	Phospholipase A1-Ialpha2, chloroplastic-like	jasmonic acid biosynthetic process [GO:0009695]	chloroplast [GO:0009507]	galactolipase activity [GO:0047714]; phospholipase A1 activity [GO:0008970]				0.00549277	-3.39796	0.0113575	-2.7907	0.00536661	-2.45356
CmoCh04G017500	gene-LOC111458912	A0A6J1GZE5_CUCMO	NAC transcription factor 29-like	regulation of DNA-templated transcription [GO:0006355]		DNA binding [GO:0003677]			NAC	0.00107177	-1.40367	7.89e-05	-1.18087	0.00257922	-1.03393
CmoCh02G010500	gene-LOC111459589	A0A6J1H4T5_CUCMO	Glycerol-3-phosphate transporter 1	phosphate ion homeostasis [GO:0055062]	membrane [GO:0016020]	transmembrane transporter activity [GO:0022857]	SUBCELLULAR LOCATION: Membrane {ECO:0000256|ARBA:ARBA00004141}; Multi-pass membrane protein {ECO:0000256|ARBA:ARBA00004141}.	Major facilitator superfamily, Organophosphate:Pi antiporter (OPA) (TC 2.A.1.4) family		0.00350047	-1.40569	0.0167604	-1.00859	0.00336003	-1.31385
CmoCh17G004250	gene-LOC111460105	A0A6J1H3M2_CUCMO	Pollen-specific leucine-rich repeat extensin-like protein 1							0.00368381	-1.57898	0.00607219	-1.24309	1.18e-08	-3.21418
CmoCh08G002930	gene-LOC111460681	A0A6J1H5I2_CUCMO	Ethylene-responsive transcription factor ERF098-like	ethylene-activated signaling pathway [GO:0009873]	nucleus [GO:0005634]	DNA binding [GO:0003677]; DNA-binding transcription factor activity [GO:0003700]	SUBCELLULAR LOCATION: Nucleus {ECO:0000256|ARBA:ARBA00004123}.	AP2/ERF transcription factor family, ERF subfamily	ERF	0.024201	-1.11016	0.00429737	-1.5053	0.00174941	-1.76923
CmoCh10G006940	gene-LOC111461331	A0A6J1H7V6_CUCMO	Uncharacterized protein LOC111461331							3.03e-08	-2.00141	1.67e-15	-2.48817	1.44e-21	-3.08825
CmoCh10G007420	gene-LOC111461444	A0A6J1H8F2_CUCMO	Beta-galactosidase (EC 3.2.1.23)	carbohydrate metabolic process [GO:0005975]	vacuole [GO:0005773]	beta-galactosidase activity [GO:0004565]		Glycosyl hydrolase 35 family		7.07e-12	-1.7367	3.94e-12	-1.52351	1.42e-06	-1.08979
CmoCh10G008120	gene-LOC111461693	A0A6J1HAY8_CUCMO	Ethylene-responsive transcription factor ERF017		nucleus [GO:0005634]	DNA binding [GO:0003677]; DNA-binding transcription factor activity [GO:0003700]	SUBCELLULAR LOCATION: Nucleus {ECO:0000256|ARBA:ARBA00004123}.		ERF	0.0107719	-1.14692	6.92e-05	-1.70336	1.03e-07	-2.53367
CmoCh07G008920	gene-LOC111463159	A0A6J1HI12_CUCMO	GDSL esterase/lipase At5g03610-like			hydrolase activity, acting on ester bonds [GO:0016788]		'GDSL' lipolytic enzyme family		0.0180426	-1.14352	0.0019394	-1.17471	0.00321069	-1.32809
