# Supplementary material for: Scion organ removal alters hormone levels and gene expression associated with adventitious root development in grafted watermelon seedlings
Source: Plant Signal Behav. 2025 Sep 12;20(1):2556300. doi: 10.1080/15592324.2025.2556300 (PMC12439556; doi:10.1080/15592324.2025.2556300)
Supplement: Supplementary material — Data S1 Transcript level of 32,462 genes in WP, WP-1, WP-2 and WP-3 by RNA deep sequencing. [file KPSB_A_2556300_SM5838.xlsx]

## Sheet: Data S1 Transcript level of 32,
Data S1 Transcript level of 32,462 genes in WP, WP-1, WP-2 and WP-3 by RNA deep sequencing.
gene_name	gene_id	Entry Name	Protein name	Gene Ontology (biological process)	Gene Ontology (cellular component)	Gene Ontology (molecular function)	Subcellular location [CC]	Protein families	TF Family	pvalue	WP-1_2-VS-WP_2 Log2FC	pvalue	WP-2_2-VS-WP_2 Log2FC	pvalue	WP-3_2-VS-WP_2 Log2FC	pvalue	WP-1_4-VS-WP_4 Log2FC	pvalue	WP-2_4-VS-WP_4 Log2FC	pvalue	WP-3_4-VS-WP_4 Log2FC	pvalue	WP-1_6-VS-WP_6 Log2FC	pvalue	WP-2_6-VS-WP_6 Log2FC	pvalue	WP-3_6-VS-WP_6 Log2FC
CmoCh00G000010																				0.02	-4.66
CmoCh00G000020	gene-LOC111437905	A0A6J1EUH8_CUCMO	60S ribosomal protein L26	cytoplasmic translation [GO:0002181]; ribosomal large subunit biogenesis [GO:0042273]	cytosolic large ribosomal subunit [GO:0022625]	RNA binding [GO:0003723]; structural constituent of ribosome [GO:0003735]		Universal ribosomal protein uL24 family		0.17	-0.25	0.89	-0.02	0.83	-0.04	0.98	-0.01	0.46	0.15	0.02	0.52	0.61	-0.07	0.94	-0.01	0.37	0.18
CmoCh00G000030										0.03	-0.66	0.7	-0.15	0.19	-0.5	0.05	0.59	0	0.84	0	0.94	0.07	0.32	0.06	0.31	0.05	0.43
CmoCh00G000040												0.09	-5.11
CmoCh00G000050										0.19	1.26	0.2	1.06	0.86	-0.18	0.87	-0.1	0.23	-0.53	0.03	-1.39	0.39	-0.62	0.13	-1.22	0.04	-2.14
CmoCh00G000060
CmoCh00G000070	gene-LOC111436712	A0A6J1EWA8_CUCMO	pectinesterase inhibitor-like			pectinesterase inhibitor activity [GO:0046910]		PMEI family
CmoCh00G000080
CmoCh00G000090	gene-LOC111436728	A0A6J1EQX2_CUCMO	Protein kinase superfamily protein			ATP binding [GO:0005524]; protein kinase activity [GO:0004672]		Protein kinase superfamily, ADCK protein kinase family		0.13	0.57	0.84	0.09	0.1	0.83	0.83	0.07	0.66	-0.13	0.53	-0.25	0.51	-0.19	0.11	0.55	0.83	0.14
CmoCh00G000100	gene-LOC111436729	A0A6J1EQB2_CUCMO	ras-related protein Rab7-like		vacuolar membrane [GO:0005774]	GTP binding [GO:0005525]; GTPase activity [GO:0003924]	SUBCELLULAR LOCATION: Membrane {ECO:0000256|ARBA:ARBA00004423}; Lipid-anchor {ECO:0000256|ARBA:ARBA00004423}; Cytoplasmic side {ECO:0000256|ARBA:ARBA00004423}.	Small GTPase superfamily, Rab family		0.81	0.04	0.74	0.07	0.74	-0.08	0.15	0.26	0.22	0.2	0.37	0.17	0.57	-0.09	0.72	-0.06	0.92	-0.02
CmoCh00G000110
CmoCh00G000120
CmoCh00G000130										0.5	-0.37	0.2	-0.86	0.29	0.54	0.04	1.03	0	1.19	0.01	1.08	0.24	-0.46	0.41	-0.35	0.52	-0.25
CmoCh00G000140	gene-LOC111438095	A0A6J1EUN9_CUCMO	disease resistance protein RGA2-like	defense response to other organism [GO:0098542]		ADP binding [GO:0043531]				0.79	-0.15	0.63	-0.32	0.14	-0.79	0.87	-0.05	0.91	0.05	0.03	-0.83	0	-1.49	0.02	-1.23	0	-1.36
CmoCh00G000150	gene-LOC111438108		cucumber peeling cupredoxin-like							0.16	-1.19	0.06	-1.33	0.33	-0.78					0.76	-0.23	0.53	0.65			0.56	0.42
CmoCh00G000160
CmoCh00G000170	gene-LOC111438106	A0A6J1EUS0_CUCMO	rho GDP-dissociation inhibitor 1-like	Rho protein signal transduction [GO:0007266]	cytosol [GO:0005829]; membrane [GO:0016020]	Rho GDP-dissociation inhibitor activity [GO:0005094]	SUBCELLULAR LOCATION: Cytoplasm {ECO:0000256|ARBA:ARBA00004496}.	Rho GDI family		0.15	-0.48	0.31	-0.39	0.03	-0.75	0.69	0.15	0.45	0.23	0.56	-0.19	0.43	0.25	0.31	-0.43	0.65	0.13
CmoCh00G000180	gene-LOC111438097	A0A6J1EUR5_CUCMO	agamous-like MADS-box protein AGL80	positive regulation of transcription by RNA polymerase II [GO:0045944]	nucleus [GO:0005634]	DNA-binding transcription factor activity, RNA polymerase II-specific [GO:0000981]; protein dimerization activity [GO:0046983]; RNA polymerase II cis-regulatory region sequence-specific DNA binding [GO:0000978]	SUBCELLULAR LOCATION: Nucleus {ECO:0000256|ARBA:ARBA00004123}.		M-type_MADS
CmoCh00G000190										0.17	-1.22	0.2	-0.95	0.81	-0.19	0.09	-1.48			0.98	0.02	0.24	1.35			0.35	0.78
CmoCh00G000200
CmoCh00G000210
CmoCh00G000220
CmoCh00G000230
CmoCh00G000240
CmoCh00G000250
CmoCh00G000260
CmoCh00G000270
CmoCh00G000280
CmoCh00G000290	gene-LOC111438513	A0A6J1EWC1_CUCMO	Transmembrane 9 superfamily member	protein localization to membrane [GO:0072657]	endosome membrane [GO:0010008]; Golgi membrane [GO:0000139]		SUBCELLULAR LOCATION: Endosome membrane {ECO:0000256|ARBA:ARBA00004337}; Multi-pass membrane protein {ECO:0000256|ARBA:ARBA00004337}. Golgi apparatus membrane {ECO:0000256|ARBA:ARBA00004653}; Multi-pass membrane protein {ECO:0000256|ARBA:ARBA00004653}. Membrane {ECO:0000256|ARBA:ARBA00004141}; Multi-pass membrane protein {ECO:0000256|ARBA:ARBA00004141}.	Nonaspanin (TM9SF) (TC 9.A.2) family		0.85	-0.05	0.69	0.13	0.76	-0.08	0.98	0.01	0.35	0.17	0.92	0.02	0.59	0.1	0.65	0.08	0.79	0.05
CmoCh00G000300	gene-LOC111438515	A0A6J1EVZ1_CUCMO	Ribosomal protein	maturation of LSU-rRNA [GO:0000470]; translation [GO:0006412]	cytosolic large ribosomal subunit [GO:0022625]	RNA binding [GO:0003723]; structural constituent of ribosome [GO:0003735]		Universal ribosomal protein uL1 family		0	-0.84	0.65	-0.16	0.07	-0.65	0.18	0.33	0.02	0.54	0	0.95	0.01	0.46	0.02	0.33	0.01	0.35
CmoCh00G000310	gene-LOC111438506	A0A6J1EVN7_CUCMO	berberine bridge enzyme-like 18			FAD binding [GO:0071949]; oxidoreductase activity [GO:0016491]		Oxygen-dependent FAD-linked oxidoreductase family
CmoCh00G000320	gene-LOC111438527	A0A6J1EVQ9_CUCMO	Mitotic spindle checkpoint protein MAD2
CmoCh00G000330										0.31	0.32	0.47	-0.29	0.89	0.06	0.6	-0.14	0.09	-0.36	0	-0.81	0.23	-0.22	0.74	-0.07	0.07	-0.4
CmoCh00G000340										0.11	-0.48	0.6	-0.14	0.26	-0.29	0.51	0.22	0.36	0.29	0.27	0.37	0.69	0.1	0.93	0.02	0.47	0.22
CmoCh00G000350	gene-LOC111429662		Unknown protein
CmoCh00G000360										0.37	0.23	0.27	0.29	0.64	0.12	0.24	-0.3	0.39	-0.16	0.03	-0.46	0.83	0.04	0.89	-0.02	0.56	-0.11
CmoCh00G000370	gene-LOC111438517	A0A6J1EVZ6_CUCMO	Calcium-binding EF-hand family protein			calcium ion binding [GO:0005509]				0.29	0.39	0.71	0.14	0.5	0.23	0.14	-0.39	0.02	-0.62	0.3	-0.32	0.92	-0.02	0.64	0.1	1	0
CmoCh00G000380
CmoCh00G000390										0.48	-0.18	0.84	-0.06	0.25	-0.35	0.42	0.23	0.1	0.38	0.75	0.08	0.9	-0.03	0.57	-0.14	0.09	-0.42
CmoCh00G000400										0	4.15	0	-1.08	0.1	-0.83	0.34	-1.03	0	-2.16	0.1	-1.04	0.01	1.47	0.82	0.08	0	1.75
CmoCh00G000410	gene-LOC111438508	A0A6J1F0Z1_CUCMO	alpha/beta-Hydrolases superfamily protein
CmoCh00G000420
CmoCh00G000430
CmoCh00G000440	gene-LOC111438510	A0A6J1F1J0_CUCMO	alpha/beta-Hydrolases superfamily protein		membrane [GO:0016020]
CmoCh00G000450	gene-LOC111438511	A0A6J1EVY6_CUCMO	alpha/beta-Hydrolases superfamily protein									0.45	1.82							0.87	0.33
CmoCh00G000460	gene-LOC111438500	A0A6J1EVY1_CUCMO	zinc finger protein WIP3-like		nucleus [GO:0005634]	DNA-binding transcription factor activity [GO:0003700]		WIP C2H2-type zinc-finger protein family	C2H2	0.29	-0.42	0.89	0.05	0.79	0.08	0.07	0.41	0	0.91	0.35	0.24	0.88	-0.05	0.37	0.23	0.04	0.84
CmoCh00G000470	gene-LOC111438701	A0A6J1F1V6_CUCMO	J domain-containing protein		membrane [GO:0016020]					0.34	0.46	0.82	0.11	0.26	0.67	0.07	-0.53	0.03	-0.67	0	-1.04	0.3	-0.25	0.4	0.24	0.64	-0.12
CmoCh00G000480
CmoCh00G000490												0.86	0.3							0.01	-4.99
CmoCh00G000500	gene-LOC111439300	A0A6J1EXV8_CUCMO	amino acid permease 4-like	auxin-activated signaling pathway [GO:0009734]	membrane [GO:0016020]	amino acid transmembrane transporter activity [GO:0015171]; symporter activity [GO:0015293]		Amino acid/polyamine transporter 2 family, Amino acid/auxin permease (AAAP) (TC 2.A.18.1) subfamily		0.51	-0.2	0.3	-0.41	0.38	-0.29	0.25	-0.34	0.31	0.27	0	-1.03	0.31	-0.41	0.04	-0.96	0	-1.4
CmoCh00G000510										0.61	-0.15	0.24	-0.42	0.18	-0.47	0.95	-0.03	0.7	-0.17	0.61	0.22	0.86	-0.07	0.41	-0.34	0.64	0.17
CmoCh00G000520	gene-LOC111449271	A0A6J1FZA4_CUCMO	mRNA (guanine-N(7)-)-methyltransferase		nucleus [GO:0005634]	mRNA 5'-cap (guanine-N7-)-methyltransferase activity [GO:0004482]; RNA binding [GO:0003723]		DsDNA virus mRNA guanylyltransferase family				0.86	0.34	0.97	-0.06	0.14	-1.7			0.07	-2.04	0.82	-0.37
CmoCh00G000530
CmoCh00G000540										0	3.7	0.81	-0.12	0.08	0.83	0.07	-1.21	0.02	-1.51	0.12	-1.09	0.74	0.13	0.06	0.62	0.02	1.16
CmoCh00G000550										0	5.32	0.73	0.25	0.93	-0.05	0.32	-0.85	0.01	-2.25	0.07	-1.4	0.83	0.14			0	1.98
CmoCh00G000560												0.71	1.01							0.52	1.21
CmoCh00G000570										0.03	1.4	0.34	0.62	0.4	0.57	0.58	-0.33	0.21	-0.72	0.01	-1.59	0.25	-0.69			0.07	-0.9
CmoCh00G000580										0.01	1.49	0.58	0.37	0.29	0.69	0.16	-0.79	0.01	-1.46	0	-2.18	0.07	-0.79	0.44	-0.35	0.16	-0.61
CmoCh00G000590
CmoCh00G000600
CmoCh00G000610
CmoCh00G000620	gene-LOC111439861	A0A6J1F3Q6_CUCMO	Germin-like protein		apoplast [GO:0048046]	manganese ion binding [GO:0030145]	SUBCELLULAR LOCATION: Secreted, extracellular space, apoplast {ECO:0000256|ARBA:ARBA00004271, ECO:0000256|RuleBase:RU366015}.	Germin family
CmoCh00G000630
CmoCh00G000640
CmoCh00G000650										0	4.6	0.85	0.2	0.22	1.18					0.31	-0.98	0.12	1.42
CmoCh00G000660										0	5.1
CmoCh00G000670										0	4.28	0.12	-0.68	0.97	-0.02							0.15	0.83	0.04	-1.09	0.52	0.35
CmoCh00G000680										0	5.22									0.21	-3.11
CmoCh00G000690
CmoCh00G000700										0	4.3	0.5	-1.01	0.9	0.13	0.77	-0.41			0.51	-0.65	0.67	0.33
CmoCh00G000710										0	4.14	0.54	-0.21	0.39	-0.36	0.07	-1.26	0	-2.02	0.02	-1.59	0.07	0.81	0.81	0.11	0	1.16
CmoCh00G000720
CmoCh00G000730
CmoCh00G000740
CmoCh00G000750
CmoCh00G000760
CmoCh00G000770	gene-LOC111439998	A0A6J1EYZ1_CUCMO	Thioredoxin-like protein YLS8	mRNA splicing, via spliceosome [GO:0000398]	spliceosomal complex [GO:0005681]; U4/U6 x U5 tri-snRNP complex [GO:0046540]; U5 snRNP [GO:0005682]		SUBCELLULAR LOCATION: Nucleus {ECO:0000256|ARBA:ARBA00004123}.	DIM1 family		0.47	-0.21	0.21	0.4	0.07	0.53	0.95	0.03	0.72	0.1	0.15	0.42	0.19	0.38	0.01	0.75	0.01	0.69
CmoCh00G000780												0.91	0.07	0.28	-0.92					0.78	-0.27	0.79	0.27
CmoCh00G000790												0.39	0.85	0.79	0.31					0.01	-2.77	0.66	-0.41
CmoCh00G000800
CmoCh00G000810
CmoCh00G000820										0.04	8.1
CmoCh00G000830
CmoCh00G000840
CmoCh00G000850										0.04	7.62									0.37	-2.33
CmoCh00G000860										0.02	9.05
CmoCh00G000870										0	4.18	0.66	-0.61	0.62	-0.7					0.46	-0.83
CmoCh00G000880										0.04	2.51	0.3	-0.78	0.03	-1.71					0.96	-0.05
CmoCh00G000890	gene-LOC111440022	A0A6J1F471_CUCMO	ribosomal protein L5	translation [GO:0006412]	cytosolic large ribosomal subunit [GO:0022625]; mitochondrion [GO:0005739]	RNA binding [GO:0003723]; structural constituent of ribosome [GO:0003735]	SUBCELLULAR LOCATION: Mitochondrion {ECO:0000256|ARBA:ARBA00004173}.	Universal ribosomal protein uL5 family		0	6.82	0.57	1.42			0.9	-0.18			0.33	-1.69
CmoCh00G000900										0	5.19	0.48	-0.96	0.78	0.22	0.32	-1.04	0.01	-3.34	0.03	-2.17	0.18	1.74			0.12	1.94
CmoCh00G000910										0	7.16	0.41	2.15							0.51	-0.94
CmoCh00G000920	gene-LOC111440132		defensin-like protein 2
CmoCh00G000930
CmoCh00G000940
CmoCh00G000950
CmoCh00G000960
CmoCh00G000970
CmoCh00G000980
CmoCh00G000990										0.36	-0.42	0.14	-0.82	0.15	0.61	0.04	0.86	0.01	0.9	0	0.89	0	-0.87	0.16	-0.52	0.23	-0.4
CmoCh00G001000										0	4.87	0.56	-0.37	0.91	0.07							0.12	0.77	0.09	-0.79	0.02	1.18
CmoCh00G001010										0.21	-0.62	0.16	-0.99	0.47	0.35	0.05	1.1	0	1.46	0.01	1.23	0.07	-0.72	0.27	-0.49	0.36	-0.35
CmoCh00G001020
CmoCh00G001030										0	5.54	0.69	0.31	0.8	0.18	0.05	-1.2	0	-1.97	0	-2.3	0.87	0.12			0	1.87
CmoCh00G001040										0	4.39	0.51	-0.45	0.31	-0.76	0.11	-1.35			0.12	-1.27	0.67	0.4			0	2.3
CmoCh00G001050	new_gene95		ATP synthase subunit alpha, chloroplastic							0	4.74	0.76	0.21	0.79	-0.18	0.69	0.3			0.84	-0.15	0.66	-0.41			0.08	1.38
CmoCh00G001060										0	4.6	0.69	0.37	0.99	-0.01					0.39	-0.81
CmoCh00G001070										0	5.37
CmoCh00G001080										0.01	5.38	0.99	0.01	1	0					0.03	-2.1
CmoCh00G001090
CmoCh00G001100
CmoCh00G001110
CmoCh00G001120
CmoCh00G001130
CmoCh00G001140
CmoCh00G001150
CmoCh00G001160
CmoCh00G001170
CmoCh00G001180
CmoCh00G001190
CmoCh00G001200
CmoCh00G001210
CmoCh00G001220
CmoCh00G001230
CmoCh00G001240
CmoCh00G001250
CmoCh00G001260										0	2.65	0.34	-0.54	0.33	-0.5	0.21	-0.93	0.2	-0.95	0.02	-1.8	0.71	-0.23			0.73	-0.25
CmoCh00G001270										0	4.62
CmoCh00G001280	gene-LOC111440424	A0A6J1EZC3_CUCMO	Peroxidase	hydrogen peroxide catabolic process [GO:0042744]; response to oxidative stress [GO:0006979]	extracellular region [GO:0005576]	heme binding [GO:0020037]; lactoperoxidase activity [GO:0140825]; metal ion binding [GO:0046872]	SUBCELLULAR LOCATION: Secreted {ECO:0000256|RuleBase:RU362060}.	Peroxidase family, Ascorbate peroxidase subfamily; Peroxidase family, Classical plant (class III) peroxidase subfamily		0	1.87	0.01	1.6	0.08	-1.25	0.31	0.51	0.5	-0.4	0.01	-0.92	0.32	-1.26	0.13	-1.02	0.32	-0.78
CmoCh00G001290	gene-LOC111436580	A0A6J1EPY8_CUCMO	Pyrimidine-specific ribonucleoside hydrolase RihA	purine nucleoside catabolic process [GO:0006152]	cytosol [GO:0005829]	purine nucleosidase activity [GO:0008477]		IUNH family		0.5	0.49	0.22	0.58	0.5	0.32	0.69	-0.17	0.15	-0.69	0.86	-0.08	1	0	0.6	-0.17	0.48	-0.33
CmoCh00G001300												0.29	0.69	0.53	-0.54	0.35	-0.65			0.04	-1.59	0.2	-0.89
CmoCh00G001310												0.89	0.5	0.2	2.07	0.65	-0.46	0.03	1.63	0.44	-0.69	0.16	-1.95	0.7	0.39	0.24	-1.48
CmoCh00G001320												0.65	0.5	0.86	0.23					0.06	-1.85	0.96	-0.05
CmoCh00G001330
CmoCh00G001340
CmoCh00G001350	gene-LOC111440468		zinc transporter 3-like									0.28	-1.09	0.87	0.19					0.99	-0.01	0.41	0.56
CmoCh00G001360
CmoCh00G001370
CmoCh00G001380
CmoCh00G001390
CmoCh00G001400
CmoCh00G001410	gene-LOC111436418		lysosomal Pro-X carboxypeptidase-like									0.29	2.02	0.38	1.71					0.53	-0.98
CmoCh00G001420
CmoCh00G001430
CmoCh00G001440
CmoCh00G001450
CmoCh00G001460										0	4.63	0.36	-0.61	0.74	-0.23			0	-3.3			0.32	0.7			0.3	0.83
CmoCh00G001470										0.02	-9.34	0.01	-9.67	0.01	-9.81
CmoCh00G001480
CmoCh00G001490	gene-LOC111440517	A0A6J1EYP7_CUCMO	21.7 kDa class VI heat shock protein							0.11	-0.44	0.23	-0.35	0.29	-0.44	0.31	0.26	0.2	0.3	0.63	0.18	0.51	-0.17	0.72	-0.09	0.19	-0.4
CmoCh00G001500	gene-LOC111439277	A0A6J1EXF6_CUCMO	Mannan endo-1,4-beta-mannosidase			mannan endo-1,4-beta-mannosidase activity [GO:0016985]		Glycosyl hydrolase 5 (cellulase A) family
CmoCh00G001510	gene-LOC111440539	A0A6J1EYQ7_CUCMO	Peroxidase	hydrogen peroxide catabolic process [GO:0042744]; response to oxidative stress [GO:0006979]	extracellular region [GO:0005576]	heme binding [GO:0020037]; lactoperoxidase activity [GO:0140825]; metal ion binding [GO:0046872]	SUBCELLULAR LOCATION: Secreted {ECO:0000256|RuleBase:RU362060}.	Peroxidase family, Ascorbate peroxidase subfamily; Peroxidase family, Classical plant (class III) peroxidase subfamily		0.03	0.39	0.49	0.14	0.22	0.23	0.29	0.25	0.74	0.14	0	0.85	0.9	0.05	0.01	0.94	0	1.22
CmoCh00G001520	gene-LOC111440537	A0A6J1F4J8_CUCMO	Peroxidase	hydrogen peroxide catabolic process [GO:0042744]; response to oxidative stress [GO:0006979]	extracellular region [GO:0005576]	heme binding [GO:0020037]; lactoperoxidase activity [GO:0140825]; metal ion binding [GO:0046872]	SUBCELLULAR LOCATION: Secreted {ECO:0000256|RuleBase:RU362060}.	Peroxidase family, Ascorbate peroxidase subfamily; Peroxidase family, Classical plant (class III) peroxidase subfamily		0.79	0.14	0.54	0.32	0.77	0.16	0.03	0.48	0.01	0.78	0.02	0.56	0.27	0.31	0.22	-0.31	0.78	-0.12
CmoCh00G001530	gene-LOC111440536	A0A6J1EZF4_CUCMO	Peroxidase	hydrogen peroxide catabolic process [GO:0042744]; response to oxidative stress [GO:0006979]	extracellular region [GO:0005576]	heme binding [GO:0020037]; lactoperoxidase activity [GO:0140825]; metal ion binding [GO:0046872]	SUBCELLULAR LOCATION: Secreted {ECO:0000256|RuleBase:RU362060}.	Peroxidase family, Ascorbate peroxidase subfamily; Peroxidase family, Classical plant (class III) peroxidase subfamily		0.09	0.45	0.02	1.47	0.39	0.62	0	-1.89	0	-1.35			0.54	0.56	0.35	-0.72	0.51	-0.64
CmoCh00G001540										0.51	0.19	0.04	1.21	0.58	0.41	0.03	-1.33	0.02	-1.2	0.07	1.28	0.42	0.58	0.43	-0.59	0.76	-0.23
CmoCh00G001550										0.81	-0.06	0.61	-0.1	0.08	0.34	0.23	0.29	0.03	0.46	0	0.7	0.64	0.09	0.01	0.58	0	0.63
CmoCh00G001560												0.14	2.02							0.3	1.29
CmoCh00G001570	gene-LOC111440576		Major facilitator superfamily protein
CmoCh00G001580	gene-LOC111430981		exopolygalacturonase-like
CmoCh00G001590	gene-LOC111440607		protein SHORT-ROOT-like						GRAS	0.32	-0.5	0.22	0.77	0.03	-1.01	0.19	-0.56	0.71	0.17	0.01	-1.14	0.65	0.16	0.88	-0.05	0.01	-1.34
CmoCh00G001600										0.46	-0.22	0.99	0	0.06	0.57	0.78	0.09	0.43	0.2	0.02	0.69	0.31	0.25	0.42	0.18	0	0.93
CmoCh00G001610	gene-LOC111440613	A0A6J1EYS7_CUCMO	Mitochondrial transcription termination factor family protein	DNA-templated transcription termination [GO:0006353]; regulation of DNA-templated transcription [GO:0006355]		double-stranded DNA binding [GO:0003690]		MTERF family		0.23	-0.3	0.59	-0.17	0.2	0.33	0.84	0.07	0.44	0.23	0.12	0.48	0.3	0.25	0.23	0.38	0.1	0.47
CmoCh00G001620										0	4.64	0.75	-0.16	0.24	0.62	0.13	-1.62	0.01	-2.43	0.6	-0.51	0.01	1.08	0.03	-0.59	0	2.07
CmoCh00G001630										0	4.76	0.33	-0.59	0.91	0.07							0.02	1.15	0.08	-0.62	0	1.32
CmoCh00G001640										0	4.86	0.63	-0.29	0.75	-0.17							0.03	1.25	0.05	-0.82	0.04	0.95
CmoCh00G001650										0	3.65	0.05	-1.32	0.43	-0.55	0.05	-2	0	-3.48	0.05	-1.67			0.8	-0.14	0.07	1.03
CmoCh00G001660
CmoCh00G001670
CmoCh00G001680										0.11	0.63	0.27	0.44	0.28	0.48	0.81	0.09	0.5	-0.25	0.92	-0.04	0.73	-0.19	0.34	-0.51	0.11	-0.99
CmoCh00G001690
CmoCh00G001700	gene-LOC111449914	A0A6J1G1W6_CUCMO	3-ketoacyl-CoA synthase	fatty acid biosynthetic process [GO:0006633]	membrane [GO:0016020]	fatty acid elongase activity [GO:0009922]						0.36	0.63	0.49	0.5	0.2	-1.04			0.12	-1.15	0.2	1.08
CmoCh00G001710												0.5	0.53	0.3	-1.44					0.17	-1.23
CmoCh00G001720										0.32	0.25	0.27	-0.4	0.26	0.3	0.4	0.24	0.49	-0.19	0.75	0.08	0.71	0.08	0.49	-0.18	0.55	-0.17
CmoCh00G001730
CmoCh00G001740
CmoCh00G001750
CmoCh00G001760
CmoCh00G001770	gene-LOC111440692	A0A6J1EZI8_CUCMO	Unknown protein							0	4.6	0.4	-0.51	0.94	-0.05			0	-3.66			0.04	0.96	0.1	-0.48	0.01	1
CmoCh00G001780
CmoCh00G001790	gene-LOC111436229		exopolygalacturonase-like
CmoCh00G001800										0.33	-0.73	0.79	0.21	0.35	0.64	0.79	-0.16	0.73	-0.39	0.87	-0.19	0.93	0.17	0.29	1.19	0.6	0.71
CmoCh00G001810	gene-LOC111440763	A0A6J1EYV5_CUCMO	basic blue protein-like			electron transfer activity [GO:0009055]						0.91	-0.32
CmoCh00G001820										0	4.84	0.9	0.07	0.19	0.76	0.01	-1.84	0	-2.23	0.35	-0.64	0.04	1.19	0.06	-1.09	0	1.42
CmoCh01G000010	gene-LOC111452604	A0A6J1GBA9_CUCMO	pollen receptor-like kinase 4		membrane [GO:0016020]	ATP binding [GO:0005524]; protein kinase activity [GO:0004672]				0.3	0.72	0.69	0.28	0.56	0.42	0.38	-0.48	0.26	-0.65	0.03	-1.39	0.27	0.45			0.66	-0.35
CmoCh01G000020										0.97	0.01	0.82	-0.04	0.11	-0.34	0.73	0.08	0.68	0.07	0.64	-0.1	0.87	-0.03	0.3	-0.2	0.28	-0.21
CmoCh01G000030												0.78	0.27	0.82	0.2					0.85	0.17	0.7	-0.52
CmoCh01G000040												0.6	-1.39
CmoCh01G000050										0.92	-0.02	0.65	0.09	0.97	0.01	0.17	-0.24	0.19	-0.19	0	-0.51	0.87	0.02	0.85	-0.03	0.19	-0.24
CmoCh01G000060										0.51	-0.14	0.25	-0.26	0.52	-0.14	0.03	0.41	0.02	0.36	0	0.6	0.34	0.15	0.07	0.36	0.08	0.33
CmoCh01G000070										0.41	-0.17	0.99	0	0.17	-0.34	0.54	-0.14	0.11	-0.32	0.14	-0.33	0.84	-0.04	0.13	-0.35	0.28	-0.3
CmoCh01G000080	gene-LOC111452314	A0A6J1GAR0_CUCMO	Unknown protein							0.73	0.18	0.07	0.7	0.73	0.17	0	-1.08	0	-1.15	0	-1.24	0.94	0.05	0.08	-1.09	0.04	-1.31
CmoCh01G000090
CmoCh01G000100										0.43	-0.36	0.48	-0.21	0.01	-0.71	0.07	-0.49	0.54	-0.21	0.7	-0.11	0.14	0.39	0.87	-0.04	0.96	-0.01
CmoCh01G000110	gene-LOC111452307	A0A6J1GA47_CUCMO	Exocyst subunit Exo70 family protein	exocytosis [GO:0006887]; protein transport [GO:0015031]	exocyst [GO:0000145]	phosphatidylinositol-4,5-bisphosphate binding [GO:0005546]		EXO70 family		0.44	0.26	0.81	0.08	0.84	0.09	0.04	-0.54	0.26	-0.3	0.11	-0.5	0.4	-0.19	0	-1.13	0	-0.86
CmoCh01G000120										0.89	0.04	0.11	-0.39	0.2	-0.35	0.97	-0.01	0.36	0.26	0.36	0.26	0.89	-0.04	0.86	-0.05	0.94	0.03
CmoCh01G000130										0.35	0.22	0.32	0.26	0.16	0.35	0.74	-0.08	1	0	0.93	-0.02	0.48	-0.18	0.96	0.01	0.88	-0.06
CmoCh01G000140										0	0.76	0.42	0.28	0.34	-0.27	0.11	-0.4	0.04	-0.49	0	-0.64	0.76	-0.07	0.1	-0.35	0.23	-0.31
CmoCh01G000150	gene-LOC111452773	A0A6J1GCS2_CUCMO	dormancy-associated protein homolog 4-like					DRM1/ARP family		0	2.12	0	2.06	0.25	0.69	0	-1.79	0.14	-0.83	0	-1.86	0	-1.25	0	-1.77	0	-1.51
CmoCh01G000160	gene-LOC111452769	A0A6J1GCP6_CUCMO	40S ribosomal protein SA	cytoplasmic translation [GO:0002181]; ribosomal small subunit assembly [GO:0000028]	90S preribosome [GO:0030686]; cytosolic small ribosomal subunit [GO:0022627]	structural constituent of ribosome [GO:0003735]	SUBCELLULAR LOCATION: Cytoplasm {ECO:0000256|ARBA:ARBA00004496, ECO:0000256|HAMAP-Rule:MF_03015}.	Universal ribosomal protein uS2 family		0.01	-0.6	0.99	0	0.22	-0.34	0.5	0.14	0.13	0.32	0.01	0.58	0.08	0.32	0.08	0.24	0.02	0.38
CmoCh01G000170										0.01	0.77	0.02	0.68	0.61	-0.17	0.27	-0.3	0.79	-0.08	0.01	-0.69	0.02	-0.39	0.36	-0.15	0	-0.73
CmoCh01G000180										0.14	0.87	0.48	0.42	0.62	0.35	0.76	-0.12	0.07	-0.67	0	-1.58	0.02	-0.79	0.42	-0.32	0.03	-0.81
CmoCh01G000190	gene-LOC111452767	A0A6J1GBY0_CUCMO	AT-rich interactive domain-containing protein 4-like			DNA binding [GO:0003677]				0.19	0.28	0.69	-0.11	0.91	0.03	0.94	0.02	0.23	-0.22	0.13	-0.38	0.12	-0.25	0.47	-0.12	0.16	-0.24
CmoCh01G000200	gene-LOC111452774	A0A6J1GCQ5_CUCMO	RING/U-box superfamily protein	positive regulation of proteasomal ubiquitin-dependent protein catabolic process [GO:0032436]; protein polyubiquitination [GO:0000209]; ubiquitin-dependent protein catabolic process [GO:0006511]	cytoplasm [GO:0005737]; ubiquitin ligase complex [GO:0000151]	ubiquitin conjugating enzyme binding [GO:0031624]; ubiquitin protein ligase activity [GO:0061630]; zinc ion binding [GO:0008270]				0.18	-0.64	0.2	-0.58	0.61	-0.22	0.88	-0.09	0.76	-0.15	0.81	0.12	0.61	0.25			0.7	-0.21
CmoCh01G000210	gene-LOC111452684	A0A6J1GBL1_CUCMO	ubiquitin-conjugating enzyme E2 34-like		membrane [GO:0016020]					0.98	0	0.62	-0.1	0.19	0.22	0.07	0.36	0.66	0.08	0.01	0.43	0.44	0.11	0.33	0.14	0.02	0.4
CmoCh01G000220	gene-LOC111452878	A0A6J1GD33_CUCMO	O-fucosyltransferase family protein			peptide-O-fucosyltransferase activity [GO:0046922]				0.98	0	0.62	0.09	0.17	-0.29	0.04	-0.4	0.08	-0.25	0.01	-0.44	0.35	0.18	0.36	-0.17	0.18	-0.33
CmoCh01G000230										0.39	-0.75	0.3	-1.05	0.06	-1.88					0.1	1.79	0.61	0.52
CmoCh01G000240										0.05	-0.5	0.45	-0.28	0	-1.01	0.41	0.35	0.1	0.47	0.07	-0.69	0.03	0.73	0.97	0.01	0.04	-0.82
CmoCh01G000250	gene-LOC111452880	A0A6J1GCH0_CUCMO	Vacuolar cation/proton exchanger	intracellular calcium ion homeostasis [GO:0006874]	fungal-type vacuole membrane [GO:0000329]; plant-type vacuole membrane [GO:0009705]	calcium:proton antiporter activity [GO:0015369]	SUBCELLULAR LOCATION: Membrane {ECO:0000256|ARBA:ARBA00004141}; Multi-pass membrane protein {ECO:0000256|ARBA:ARBA00004141}. Vacuole membrane {ECO:0000256|ARBA:ARBA00004128}; Multi-pass membrane protein {ECO:0000256|ARBA:ARBA00004128}.	Ca(2+):cation antiporter (CaCA) (TC 2.A.19) family, Cation/proton exchanger (CAX) subfamily		0.41	0.12	0.28	0.22	0.02	-0.4	0.03	-0.43	0.23	-0.22	0	-0.76	0.04	-0.33	0.32	-0.17	0.05	-0.4
CmoCh01G000260	gene-LOC111452881	A0A6J1GCF5_CUCMO	mitogen-activated protein kinase kinase 5-like			ATP binding [GO:0005524]; JUN kinase kinase activity [GO:0008545]; protein serine/threonine kinase activity [GO:0004674]		Protein kinase superfamily, STE Ser/Thr protein kinase family, MAP kinase kinase subfamily		0.61	0.17	0.92	0.04	0.31	0.38	0.24	-0.28	0.19	-0.27	0.79	-0.06	0.89	-0.02	0.19	0.25	0.01	0.54
CmoCh01G000270	gene-LOC111452687	A0A6J1GBM1_CUCMO	D-3-phosphoglycerate dehydrogenase	L-serine biosynthetic process [GO:0006564]	chloroplast stroma [GO:0009570]	NAD binding [GO:0051287]; phosphoglycerate dehydrogenase activity [GO:0004617]		D-isomer specific 2-hydroxyacid dehydrogenase family		0	-1.13	0.17	-0.76	0.29	0.33	0.93	-0.04	0.37	0.47	0.49	0.31	0.52	0.41	0.15	0.81	0.35	0.59
CmoCh01G000280										0.02	-0.88	0	-1.07	0.33	-0.22	0.3	0.26	0.02	0.88	0	0.85	0.34	0.36	0.07	0.72	0.04	0.79
CmoCh01G000290										0.56	0.22	0.19	-0.5	0.17	0.51	0	0.86	0	0.63	0	0.56	0.26	-0.39	0.68	0.17	0.01	1.04
CmoCh01G000300
CmoCh01G000310	gene-LOC111452265	A0A6J1G9U4_CUCMO	Coatomer subunit beta	endoplasmic reticulum to Golgi vesicle-mediated transport [GO:0006888]; intra-Golgi vesicle-mediated transport [GO:0006891]; intracellular protein transport [GO:0006886]	COPI vesicle coat [GO:0030126]; Golgi membrane [GO:0000139]	structural molecule activity [GO:0005198]	SUBCELLULAR LOCATION: Cytoplasm {ECO:0000256|PIRNR:PIRNR005727}. Golgi apparatus membrane {ECO:0000256|ARBA:ARBA00004255, ECO:0000256|PIRNR:PIRNR005727}; Peripheral membrane protein {ECO:0000256|ARBA:ARBA00004255, ECO:0000256|PIRNR:PIRNR005727}; Cytoplasmic side {ECO:0000256|ARBA:ARBA00004255, ECO:0000256|PIRNR:PIRNR005727}. Cytoplasmic vesicle, COPI-coated vesicle membrane {ECO:0000256|PIRNR:PIR…			0.46	-0.15	0.73	-0.09	0.83	-0.06	0.2	0.27	0.2	0.23	0.17	0.32	0.99	0	0.41	0.15	0.58	0.12
CmoCh01G000320	gene-LOC111452799	A0A6J1GC60_CUCMO	cytochrome P450 71A1-like		membrane [GO:0016020]	heme binding [GO:0020037]; iron ion binding [GO:0005506]; monooxygenase activity [GO:0004497]; oxidoreductase activity, acting on paired donors, with incorporation or reduction of molecular oxygen [GO:0016705]		Cytochrome P450 family		0.77	0.15	0.33	0.45	0.17	0.54	0.76	0.12	0.01	0.8	0.02	1.08	0.51	0.51	0.48	0.47	0.74	0.24
CmoCh01G000330	gene-LOC111452798	A0A6J1GC32_CUCMO	cytochrome P450 71A1-like		membrane [GO:0016020]	heme binding [GO:0020037]; iron ion binding [GO:0005506]; monooxygenase activity [GO:0004497]; oxidoreductase activity, acting on paired donors, with incorporation or reduction of molecular oxygen [GO:0016705]		Cytochrome P450 family				0.84	-0.2	0.08	1.43					0.26	1.56	0.02	1.46
CmoCh01G000340										0.04	1.31	0.19	0.96	0.22	1.04	0.13	-0.72	0.02	-1.02	0	-1.95	0.18	-0.5	0.97	-0.01	0.01	-1.22
CmoCh01G000350	gene-LOC111452137	A0A6J1G9Y9_CUCMO	GTP diphosphokinase	guanosine tetraphosphate metabolic process [GO:0015969]	chloroplast [GO:0009507]	ATP binding [GO:0005524]; GTP binding [GO:0005525]; GTP diphosphokinase activity [GO:0008728]; kinase activity [GO:0016301]; RNA binding [GO:0003723]		RelA/SpoT family		0.17	0.25	0.98	0.01	0.96	0.01	0.29	-0.2	0.07	-0.33	0	-0.72	0.12	-0.29	0.36	-0.19	0.01	-0.58
CmoCh01G000360
CmoCh01G000370
CmoCh01G000380	gene-LOC111452139	A0A6J1G9X5_CUCMO	Growth-regulating factor	DNA-templated transcription [GO:0006351]; plant organ development [GO:0099402]; regulation of DNA-templated transcription [GO:0006355]	nucleus [GO:0005634]	ATP binding [GO:0005524]	SUBCELLULAR LOCATION: Nucleus {ECO:0000256|ARBA:ARBA00004123, ECO:0000256|PROSITE-ProRule:PRU01002, ECO:0000256|RuleBase:RU367127}.	GRF family	GRF	0.33	0.55	0.74	0.21	0.35	-0.56	0.04	-0.91	0.02	-1.2	0	-1.64	0.77	0.13	0.14	-0.7	0.13	-0.93
CmoCh01G000390
CmoCh01G000400	gene-LOC111452141	A0A6J1G9A4_CUCMO	leucine-rich repeat extensin-like protein 3		membrane [GO:0016020]					0.01	0.58	0.97	0.01	0.46	-0.21	0.03	-0.75	0.12	-0.54	0.03	-0.6	0.05	0.36	0.61	-0.11	0.72	-0.09
CmoCh01G000410										0.14	0.61	0.79	0.16	0.61	-0.36	0.01	-1.62	0	-1.18	0	-2.1	0.77	0.12	0.78	-0.13	0.23	-0.6
CmoCh01G000420												0.99	0.01	0.71	-0.31	0.07	-0.99	0.05	-0.94	0.01	-1.32	0.8	0.11			0.12	-0.83
CmoCh01G000430										0.18	0.72	0.75	0.18	0.25	0.63	0.73	-0.14	0.66	-0.17	0.84	0.08	0.1	-0.53	0.04	-0.57	0.15	-0.41
CmoCh01G000440
CmoCh01G000450	gene-LOC111452140	A0A6J1G9A5_CUCMO	transcription factor MYB114-like						MYB	0.88	-0.06	0.62	-0.21	0.91	-0.04	0.36	0.4	0.59	0.21	0.26	0.53	0.83	-0.12	0.31	-0.47	0.87	0.14
CmoCh01G000460										0.38	-0.18	0.57	-0.12	0.77	0.06	1	0	0.73	0.06	0.2	0.27	0.43	0.13	0.73	-0.06	0.21	0.21
CmoCh01G000470	gene-LOC111452629	A0A6J1GBF0_CUCMO	developmentally-regulated G-protein 2-like	cytoplasmic translation [GO:0002181]	cytoplasm [GO:0005737]	GTP binding [GO:0005525]; GTPase activity [GO:0003924]				0.06	-0.25	0.81	-0.04	0.28	-0.18	0.45	-0.17	0.27	-0.18	0.53	-0.11	0.61	0.06	0.85	-0.02	0.98	0
CmoCh01G000480	gene-LOC111452628	A0A6J1GBE0_CUCMO	Pentatricopeptide repeat-containing protein	RNA modification [GO:0009451]	intracellular membrane-bounded organelle [GO:0043231]	RNA binding [GO:0003723]				0.44	0.4	0.56	0.27	0.44	0.4	0.35	0.48	0.11	0.67	0.15	0.64	0.66	0.23			0.82	-0.15
CmoCh01G000490	gene-LOC111452438	A0A6J1GAP7_CUCMO	protein BIG GRAIN 1-like B	auxin-activated signaling pathway [GO:0009734]	plasma membrane [GO:0005886]		SUBCELLULAR LOCATION: Cell membrane {ECO:0000256|ARBA:ARBA00004236}. Membrane {ECO:0000256|ARBA:ARBA00004370}.	BIG GRAIN 1 (BG1) plant protein family		0.68	-0.09	0.06	-0.6	0	-0.74	0.03	-0.65	0.14	-0.38	0.01	-0.69	0.96	-0.01	0.49	-0.17	0.64	-0.22
CmoCh01G000500										0.52	0.12	0.92	-0.02	0.11	0.35	0.4	-0.19	0.11	-0.33	0.33	-0.21	0.57	-0.06	0.4	-0.1	0.99	0
CmoCh01G000510	gene-LOC111452436	A0A6J1GAK9_CUCMO	polyadenylate-binding protein-interacting protein 3-like isoform X1	stress granule assembly [GO:0034063]	cytoplasmic stress granule [GO:0010494]	mRNA binding [GO:0003729]				0.02	0.36	1	0	0.25	0.23	0.52	-0.14	0.14	-0.29	0.06	-0.42	0.19	-0.21	0.91	-0.02	0.74	-0.06
CmoCh01G000520	gene-LOC111452439	A0A6J1GBE4_CUCMO	50S ribosomal protein L34	translation [GO:0006412]	mitochondrial large ribosomal subunit [GO:0005762]	structural constituent of ribosome [GO:0003735]		Bacterial ribosomal protein bL34 family		0	-0.59	0.28	-0.28	0.02	-0.54	0.9	0.03	0.22	0.28	0.17	0.36	0.25	0.17	0.88	0.02	0.64	-0.08
CmoCh01G000530										0.04	-1.03	0	-1.72	0.82	-0.17	0.43	0.52			0	1.75	0.86	-0.33			0.29	1.46
CmoCh01G000540												0.41	-0.68	0.48	0.59					0.23	2.02	0.22	-2.9
CmoCh01G000550	gene-LOC111452440	A0A6J1GBB4_CUCMO	Epidermal patterning factor-like protein	guard cell differentiation [GO:0010052]	extracellular region [GO:0005576]		SUBCELLULAR LOCATION: Secreted {ECO:0000256|RuleBase:RU367102}.	Plant cysteine rich small secretory peptide family, Epidermal patterning factor subfamily		0.66	-0.46	0.99	0.01	0.27	0.88	0.27	-0.71	0.26	-0.27	0.06	-0.64	0.17	-1.82	0.27	-0.38	0.6	-0.17
CmoCh01G000560	gene-LOC111452437	A0A6J1GAM1_CUCMO	Casein kinase I	endocytosis [GO:0006897]; signal transduction [GO:0007165]	cytoplasm [GO:0005737]; nucleus [GO:0005634]	ATP binding [GO:0005524]; protein serine/threonine kinase activity [GO:0004674]		Protein kinase superfamily, CK1 Ser/Thr protein kinase family, Casein kinase I subfamily		0.78	-0.07	0.29	-0.36	0.42	0.25	0.92	0.02	0.82	-0.05	0.85	0.04	0.13	-0.21	0.51	-0.1	0.61	0.1
CmoCh01G000570	gene-LOC111452380	A0A6J1GAB7_CUCMO	Eukaryotic initiation factor 4A			ATP binding [GO:0005524]; hydrolase activity [GO:0016787]; RNA binding [GO:0003723]; RNA helicase activity [GO:0003724]; translation initiation factor activity [GO:0003743]		DEAD box helicase family, eIF4A subfamily		0.03	-0.34	0.52	-0.12	0.67	-0.08	0.22	0.24	0.14	0.25	0.02	0.42	0.56	-0.09	0.31	0.15	0.07	0.36
CmoCh01G000580	gene-LOC111452883	A0A6J1GCH5_CUCMO	MYB transcription factor	nucleosome assembly [GO:0006334]	nucleolus [GO:0005730]; nucleosome [GO:0000786]	double-stranded telomeric DNA binding [GO:0003691]	SUBCELLULAR LOCATION: Nucleus, nucleolus {ECO:0000256|ARBA:ARBA00004604}.		MYB_related	0.85	-0.04	0.98	0	0.92	-0.03	0.78	-0.08	0.84	-0.04	0.49	0.16	0.56	0.15	0.97	-0.01	0.66	-0.14
CmoCh01G000590	gene-LOC111452654	A0A6J1GBH0_CUCMO	Acetyltransferase component of pyruvate dehydrogenase complex	acetyl-CoA biosynthetic process from pyruvate [GO:0006086]	mitochondrion [GO:0005739]; pyruvate dehydrogenase complex [GO:0045254]	dihydrolipoyllysine-residue acetyltransferase activity [GO:0004742]	SUBCELLULAR LOCATION: Mitochondrion {ECO:0000256|RuleBase:RU361137}.	2-oxoacid dehydrogenase family		0.59	-0.1	1	0	0.6	-0.12	0.43	-0.15	0.5	0.11	0.52	-0.11	0.84	-0.04	0.52	0.12	0.42	-0.16
CmoCh01G000600	gene-LOC111452315	A0A6J1GA13_CUCMO	Protein-serine/threonine phosphatase		nucleus [GO:0005634]	metal ion binding [GO:0046872]; myosin phosphatase activity [GO:0017018]		PP2C family		0.08	-0.38	0.6	-0.13	0.23	0.41	0.04	0.47	0.25	0.19	0	0.74	0.44	-0.14	0	-0.59	0.31	0.33
CmoCh01G000610	gene-LOC111452316	A0A6J1GA27_CUCMO	5'-nucleotidase SurE-like			metal ion binding [GO:0046872]; nucleotidase activity [GO:0008252]		SurE nucleotidase family		0.31	0.24	0.33	0.26	0.45	0.19	0.93	0.02	0.34	-0.17	0.08	-0.33	0.6	0.08	0.44	0.12	0.97	0.01
CmoCh01G000620	gene-LOC111452302	A0A6J1GAP0_CUCMO	glyoxylate/succinic semialdehyde reductase 2, chloroplastic-like		chloroplast [GO:0009507]	glyoxylate reductase (NADPH) activity [GO:0030267]; NAD binding [GO:0051287]; NADP binding [GO:0050661]		HIBADH-related family, NP60 subfamily		0.35	-0.22	0.44	0.2	0.34	0.23	0.94	-0.02	0.17	0.3	0.14	0.34	0.41	-0.12	0.01	0.39	0.75	0.1
CmoCh01G000630	gene-LOC111452301	A0A6J1GA07_CUCMO	general transcription factor 3C polypeptide 3	transcription by RNA polymerase III [GO:0006383]	transcription factor TFIIIC complex [GO:0000127]					0.03	0.55	0.25	0.28	0.43	0.23	0.03	-0.55	0	-0.64	0	-0.92	0.29	-0.13	0.71	-0.06	0.14	-0.38
CmoCh01G000640	gene-LOC111452797	A0A6J1GC33_CUCMO	protein indeterminate-domain 7-like		nucleus [GO:0005634]	DNA-binding transcription factor activity [GO:0003700]			C2H2	0.37	0.43	0.86	0.08	0.27	0.49	0.89	-0.03	0.04	-0.33	0.96	0.01	0.63	-0.12	0.35	-0.23	0.91	-0.03
CmoCh01G000650	gene-LOC111452828	A0A6J1GCY0_CUCMO	mediator of RNA polymerase II transcription subunit 9-like		mediator complex [GO:0016592]					0.95	-0.01	0.16	-0.3	0.68	-0.07	0.54	0.15	0.71	-0.07	0.28	0.22	0.16	0.24	0.83	-0.05	0.05	0.38
CmoCh01G000660										0.7	-0.12	0.58	0.15	0	0.87	0.31	0.4	0.26	0.46	0.02	0.79	0	1.16	0.01	1	0	1.27
CmoCh01G000670										0.01	-1.09	0.36	-0.41	0.12	-0.72	0.03	0.8	0	0.92	0.01	0.91	0.03	0.56	0.24	0.4	0.37	0.38
CmoCh01G000680	gene-LOC111452611	A0A6J1GBC4_CUCMO	Beta-galactosidase	carbohydrate metabolic process [GO:0005975]	vacuole [GO:0005773]	beta-galactosidase activity [GO:0004565]; carbohydrate binding [GO:0030246]		Glycosyl hydrolase 35 family		0.07	-0.57	0.73	-0.14	0.14	-0.41	0.63	0.16	0.17	0.35	0.66	-0.12	0.76	0.08	0.41	0.24	1	0
CmoCh01G000690	gene-LOC111452894	A0A6J1GCG9_CUCMO	Dead box ATP-dependent RNA helicase, putative		cytoplasm [GO:0005737]; nucleus [GO:0005634]; ribonucleoprotein complex [GO:1990904]	ATP binding [GO:0005524]; hydrolase activity [GO:0016787]; RNA binding [GO:0003723]; RNA helicase activity [GO:0003724]		DEAD box helicase family		0.26	0.37	0.74	0.11	0.89	0.05	0.48	-0.2	0.05	-0.52	0.07	-0.48	0.7	-0.09	0.52	-0.15	0.56	-0.18
CmoCh01G000700	gene-LOC111452112	A0A6J1G9V5_CUCMO	Phospholipase D	phosphatidylcholine metabolic process [GO:0046470]; phospholipid catabolic process [GO:0009395]	plasma membrane [GO:0005886]	calcium ion binding [GO:0005509]; N-acylphosphatidylethanolamine-specific phospholipase D activity [GO:0070290]; phospholipase D activity [GO:0004630]		Phospholipase D family, C2-PLD subfamily		0.52	0.42	0.22	0.65	0	1.74	0.01	-2.02	0.22	-0.9	0.01	-1.97	0.46	-0.57	0	2.12	0.82	0.2
CmoCh01G000710	gene-LOC111452809	A0A6J1GC47_CUCMO	inactive protein kinase SELMODRAFT_444075-like			ATP binding [GO:0005524]; protein kinase activity [GO:0004672]				0.66	0.18	0.35	0.39	0.2	0.66	0.81	0.06	0.04	0.43	0.33	0.15	0.1	0.59	0.01	0.78	0.09	0.94
CmoCh01G000720	gene-LOC111452369	A0A6J1GA92_CUCMO	Serine/threonine-protein phosphatase 2A 55 kDa regulatory subunit B		cytosol [GO:0005829]; protein phosphatase type 2A complex [GO:0000159]	protein phosphatase regulator activity [GO:0019888]		Phosphatase 2A regulatory subunit B family		0.5	0.13	0.53	0.12	0.1	-0.3	0.54	-0.12	0.48	-0.12	0.03	-0.45	0.09	-0.2	0.02	-0.42	0	-0.58
CmoCh01G000730	gene-LOC111452368	A0A6J1GB16_CUCMO	Glutamate receptor		membrane [GO:0016020]	G protein-coupled receptor activity [GO:0004930]; ligand-gated monoatomic ion channel activity [GO:0015276]	SUBCELLULAR LOCATION: Membrane {ECO:0000256|ARBA:ARBA00004141}; Multi-pass membrane protein {ECO:0000256|ARBA:ARBA00004141}.	Glutamate-gated ion channel (TC 1.A.10.1) family		0	0.69	0.21	0.33	0	0.94	0	1.02	0	0.84	0	1.12	0.68	0.11	0.07	0.56	0	1.23
CmoCh01G000740										0.2	0.27	0.45	-0.19	0.35	0.22	0.94	0.02	0.22	-0.29	0.46	-0.17	0.03	-0.33	0.56	-0.09	0.49	-0.12
CmoCh01G000750	gene-LOC111452830	A0A6J1GC99_CUCMO	60S ribosomal protein L28-2-like	translation [GO:0006412]	cytosolic large ribosomal subunit [GO:0022625]	structural constituent of ribosome [GO:0003735]		Eukaryotic ribosomal protein eL28 family		0	-0.52	0.59	-0.11	0.38	-0.18	0.19	0.29	0.05	0.41	0	0.8	0.06	0.28	0.04	0.33	0.07	0.35
CmoCh01G000760	gene-LOC111452431	A0A6J1GAK7_CUCMO	PWWP domain-containing protein							0.05	0.44	0.47	0.21	0.95	0.02	0	-0.69	0	-0.74	0	-1.08	0.07	-0.26	0	-0.5	0	-0.92
CmoCh01G000770	gene-LOC111452378	A0A6J1GAB0_CUCMO	NADP-specific glutamate dehydrogenase-like	glutamate biosynthetic process [GO:0006537]	cytosol [GO:0005829]	glutamate dehydrogenase (NADP+) activity [GO:0004354]		Glu/Leu/Phe/Val dehydrogenases family		0.67	-0.13	0.19	-0.43	0.55	0.18	0.15	0.34	0.78	0.05	0.32	0.19	0.44	-0.12	0.22	0.24	0.01	0.43
CmoCh01G000780	gene-LOC111452444	A0A6J1GBE6_CUCMO	IAA-amino acid hydrolase ILR1-like 4	auxin metabolic process [GO:0009850]	endoplasmic reticulum [GO:0005783]	IAA-Ala conjugate hydrolase activity [GO:0010179]; metal ion binding [GO:0046872]		Peptidase M20 family		0.57	0.15	0.21	-0.32	0.02	0.54	0	1.2	0.01	1.14	0	0.96	0.63	-0.18	0.71	-0.13	0.08	0.74
CmoCh01G000790	gene-LOC111452425	A0A6J1GAI5_CUCMO	Core-2/I-branching beta-1,6-N-acetylglucosaminyltransferase family protein		membrane [GO:0016020]	glycosyltransferase activity [GO:0016757]	SUBCELLULAR LOCATION: Membrane {ECO:0000256|ARBA:ARBA00004606}; Single-pass type II membrane protein {ECO:0000256|ARBA:ARBA00004606}.			0.65	0.1	0.92	0.02	0.45	0.2	0.6	0.14	0.65	0.11	0.92	-0.02	0.91	-0.02	0.16	-0.31	0.43	0.26
CmoCh01G000800	gene-LOC111452426	A0A6J1GAJ8_CUCMO	transcription factor bHLH87-like		nucleus [GO:0005634]	DNA-binding transcription factor activity [GO:0003700]; protein dimerization activity [GO:0046983]	SUBCELLULAR LOCATION: Nucleus {ECO:0000256|ARBA:ARBA00004123}.		bHLH			0.57	-1.05	0.55	-0.63
CmoCh01G000810										0.03	1.78	0.2	1.18	0.53	0.58	0.98	0.02	0.57	-0.41	0.52	0.38	0.44	-0.54	0.56	0.52	0.02	1.91
CmoCh01G000820												0.86	0.36	0.87	0.33
CmoCh01G000830	gene-LOC111452031	A0A6J1G911_CUCMO	Mediator of RNA polymerase II transcription subunit 6	regulation of transcription by RNA polymerase II [GO:0006357]	core mediator complex [GO:0070847]; mediator complex [GO:0016592]	transcription coactivator activity [GO:0003713]	SUBCELLULAR LOCATION: Nucleus {ECO:0000256|ARBA:ARBA00004123}.	Mediator complex subunit 6 family		0.01	0.46	0.53	0.16	0.42	0.17	0.18	-0.26	0.76	-0.06	0.38	-0.17	0.63	-0.11	0.17	-0.29	0.84	-0.04
CmoCh01G000840										0	1.54	0	1.25	0.3	0.28	0.64	-0.14	0.99	-0.01	0.03	-0.7	0.02	-1.24	0.89	-0.08	0.88	-0.1
CmoCh01G000850	gene-LOC111452815	A0A6J1GCW4_CUCMO	Leucine-rich repeat protein kinase family protein		membrane [GO:0016020]	ATP binding [GO:0005524]; protein kinase activity [GO:0004672]				0.02	0.74	0.01	0.75	0	1.15	0.05	0.5	0	0.54	0.11	0.34	0.28	-0.38	0.06	0.7	0.01	1.17
CmoCh01G000860										0.01	1.04	0	1.08	0	0.97	0.59	-0.14	0.84	0.05	0.29	0.33	0.39	-0.42	0.33	0.56	0.17	0.64
CmoCh01G000870										0.01	0.78	0.26	0.37	0.19	0.5	0.92	0.04	0.73	-0.19	0.05	-0.77	0.1	-0.77	0.04	0.73	0.06	0.71
CmoCh01G000880
CmoCh01G000890	gene-LOC111452403		ATP-dependent 6-phosphofructokinase							0.94	0.02	0.72	-0.08	0.07	0.5	0	0.73	0.02	0.52	0.05	0.36	0.57	0.15	0.64	0.1	0.02	0.66
CmoCh01G000900	gene-LOC111452402	A0A6J1GAE8_CUCMO	Alpha-MPP	proteolysis [GO:0006508]	mitochondrion [GO:0005739]	metal ion binding [GO:0046872]; metalloendopeptidase activity [GO:0004222]		Peptidase M16 family		0.99	0	0.66	0.09	0.27	0.17	0.9	0.02	0.96	-0.01	0.93	-0.02	0.57	0.11	0.84	0.03	0.66	0.1
CmoCh01G000910	gene-LOC111452404	A0A6J1GAI4_CUCMO	Protein-serine/threonine phosphatase			metal ion binding [GO:0046872]; myosin phosphatase activity [GO:0017018]		PP2C family		0.33	-0.37	0.51	-0.2	0.46	-0.23	0.07	-0.66	0.16	-0.44	0.06	-0.59	0.18	0.42	0.82	-0.08	0.19	-0.46
CmoCh01G000920										0.86	-0.09	0.56	-0.31	0.44	-0.41	0.21	-0.5	0.15	-0.68	0.47	-0.32	0.87	-0.07	0.35	-0.43	0.5	-0.35
CmoCh01G000930	gene-LOC111452482	A0A6J1GAT2_CUCMO	Oxidative stress 3, putative isoform 2		nucleus [GO:0005634]		SUBCELLULAR LOCATION: Nucleus {ECO:0000256|ARBA:ARBA00004123}.			0.6	-0.21	0.02	-0.92	0.14	0.51	0.78	-0.1	0.35	-0.37	0	0.98	0.01	-1.24	0.07	-0.59	0.5	0.26
CmoCh01G000940	gene-LOC111452583	A0A6J1GB77_CUCMO	protein IQ-DOMAIN 14-like isoform X1					IQD family		0.3	0.34	0.12	0.47	0.7	0.11	0.16	-0.46	0	-0.75	0.09	-0.49	0.88	-0.03	0.03	-0.47	0.09	-0.58
CmoCh01G000950										0.07	-0.45	0.32	-0.33	0.38	0.25	0.84	0.06	0.12	-0.32	0	0.76	0.08	-0.64	0.02	-0.82	0.57	-0.2
CmoCh01G000960										0.81	0.13	0.33	0.47	0.19	1.04	0.23	-0.55	0.18	-0.51	0.19	-0.66	0.83	-0.12	0.86	0.1	0.32	0.58
CmoCh01G000970										0.17	-0.41	0.17	-0.44	0.56	0.21	0.53	0.11	0.99	0	0.21	0.23	0.45	0.21	0.8	0.06	0.04	0.46
CmoCh01G000980	gene-LOC111452243	A0A6J1G9T2_CUCMO	UDP-N-acetylglucosamine pyrophosphorylase							0.01	-1.06	0.27	-0.55	0.02	-1.3	0.3	0.47	0.3	0.36	0.18	0.48	0.3	0.37	0.77	-0.1	0.18	-0.49
CmoCh01G000990	gene-LOC111452245	A0A6J1G9Q7_CUCMO	histidine-containing phosphotransfer protein 4-like	cytokinin-activated signaling pathway [GO:0009736]; phosphorelay signal transduction system [GO:0000160]	cytosol [GO:0005829]; nucleus [GO:0005634]	histidine phosphotransfer kinase activity [GO:0009927]; protein histidine kinase binding [GO:0043424]	SUBCELLULAR LOCATION: Cytoplasm, cytosol {ECO:0000256|RuleBase:RU369004}. Nucleus {ECO:0000256|RuleBase:RU369004}.			0.33	-0.51	0.05	-1.08	0.47	-0.83	0.63	-0.31	0.12	-1.1	0.19	-1	0.42	-0.61	0.92	0.08	0.44	-0.78
CmoCh01G001000										0.83	0.06	0.75	0.1	0.35	0.28	0.07	-0.46	0.22	-0.27	0.02	-0.45	0.17	-0.41	0.95	0.02	0.09	-0.58
CmoCh01G001010	gene-LOC111452244	A0A6J1GAF1_CUCMO	1-aminocyclopropane-1-carboxylate oxidase		membrane [GO:0016020]					0.36	-0.38	0.49	0.29	0.39	-0.37	0.16	-0.51	0.36	0.32	0	-1.51	0.04	0.94	0.69	0.12	0.36	-0.55
CmoCh01G001020	gene-LOC111452624	A0A6J1GBC8_CUCMO	ethylene-responsive transcription factor TINY-like		nucleus [GO:0005634]	DNA binding [GO:0003677]; DNA-binding transcription factor activity [GO:0003700]	SUBCELLULAR LOCATION: Nucleus {ECO:0000256|ARBA:ARBA00004123}.		ERF			0.71	-0.29	0.22	0.83					0.01	3.8	0.16	-2.01
CmoCh01G001030	gene-LOC111452553	A0A6J1GB38_CUCMO	GATA transcription factor	cell differentiation [GO:0030154]; positive regulation of DNA-templated transcription [GO:0045893]	nucleus [GO:0005634]	sequence-specific DNA binding [GO:0043565]; zinc ion binding [GO:0008270]	SUBCELLULAR LOCATION: Nucleus {ECO:0000256|PIRNR:PIRNR016992}.	Type IV zinc-finger family, Class A subfamily	GATA	0	-2.36	0	-2.01	0	-2.05	0.5	0.36	0.93	0.05	0.17	0.79	0.32	0.62	0.72	0.23	0.56	0.51
CmoCh01G001040
CmoCh01G001050	gene-LOC111452647	A0A6J1GBG7_CUCMO	Avr9/Cf-9 rapidly elicited protein							0.14	-0.64	0.09	-0.48	0.14	-0.66	0.53	0.32	0.16	0.68	0.56	-0.34	0.3	0.42	0.07	-0.81	0.68	0.33
CmoCh01G001060	gene-LOC111452495	A0A6J1GBM7_CUCMO	VHS domain-containing protein		cytoplasmic vesicle [GO:0031410]; trans-Golgi network membrane [GO:0032588]	phosphatidylinositol binding [GO:0035091]; ubiquitin binding [GO:0043130]	SUBCELLULAR LOCATION: Vesicle {ECO:0000256|ARBA:ARBA00004373}.			0.34	-0.37	0.05	-0.69	0.04	0.69	0	0.99	0	0.69	0	1.32	0.9	0.04	0.14	0.43	0	1.26
CmoCh01G001070	gene-LOC111452845	A0A6J1GC96_CUCMO	DNA-directed RNA polymerase subunit beta		endomembrane system [GO:0012505]; membrane [GO:0016020]					0.08	-0.51	0.02	-0.7	0.87	0.05	0.01	0.63	0.05	0.31	0	0.9	0.28	0.16	0.01	0.42	0	0.72
CmoCh01G001080	gene-LOC111452340	A0A6J1GA41_CUCMO	transcription factor bHLH68-like isoform X1		nucleus [GO:0005634]	DNA-binding transcription factor activity, RNA polymerase II-specific [GO:0000981]; protein dimerization activity [GO:0046983]; RNA polymerase II cis-regulatory region sequence-specific DNA binding [GO:0000978]	SUBCELLULAR LOCATION: Nucleus {ECO:0000256|ARBA:ARBA00004123}.			0.63	-0.14	0.26	-0.3	0.01	-0.84	0.24	-0.34	0.95	-0.01	0	-1.11	0.97	-0.01	0.75	-0.06	0.09	-0.36
CmoCh01G001090												0.12	-1.12	0.19	-0.91					0.86	-0.28	0.62	-0.66
CmoCh01G001100	gene-LOC111452336	A0A6J1GA83_CUCMO	Major facilitator superfamily protein	dehydroascorbic acid transport [GO:0070837]; glucose import [GO:0046323]	membrane [GO:0016020]	D-glucose transmembrane transporter activity [GO:0055056]	SUBCELLULAR LOCATION: Membrane {ECO:0000256|ARBA:ARBA00004141}; Multi-pass membrane protein {ECO:0000256|ARBA:ARBA00004141}.	Major facilitator superfamily, Sugar transporter (TC 2.A.1.1) family		0.13	0.39	0.75	0.09	0.04	-0.66	0.54	-0.23	0.25	-0.3	0.01	-0.92	0.66	-0.2	0.4	-0.4	0.07	-1.08
CmoCh01G001110										0.17	1.53	0.86	0.23	0.53	0.8	0.5	-0.47			0	-4.28	0.95	-0.05
CmoCh01G001120										0.13	0.82	0.3	0.63	0	2.04	0.29	0.54	0.26	0.4	0.53	0.35	0.91	-0.03	0.03	0.59	0.68	0.19
CmoCh01G001130	gene-LOC111452585	A0A6J1GB82_CUCMO	rop guanine nucleotide exchange factor 12-like			guanyl-nucleotide exchange factor activity [GO:0005085]				0.89	-0.04	0.07	-0.68	0.14	-0.55	0.55	-0.21	0.09	-0.41	0.22	-0.38	0.09	-0.37	0.04	-0.51	0.15	-0.38
CmoCh01G001140	gene-LOC111452587	A0A6J1GBZ4_CUCMO	Mucin-5AC like							0.16	-0.38	0.29	-0.32	0.19	-0.38	0.66	0.12	0.56	0.1	0.16	0.28	0.86	0.03	0.72	-0.1	0.34	0.27
CmoCh01G001150	gene-LOC111452398	A0A6J1GAE3_CUCMO	Ribosomal protein L37	translation [GO:0006412]	cytosolic large ribosomal subunit [GO:0022625]	metal ion binding [GO:0046872]; rRNA binding [GO:0019843]; structural constituent of ribosome [GO:0003735]		Eukaryotic ribosomal protein eL37 family		0.09	-0.42	0.92	0.02	0.24	-0.33	0.44	0.24	0.11	0.44	0.01	0.77	0.19	0.18	0.23	0.17	0.13	0.43
CmoCh01G001160	gene-LOC111452395	A0A6J1GB69_CUCMO	mitochondrial arginine transporter BAC2-like	mitochondrial L-ornithine transmembrane transport [GO:1990575]	membrane [GO:0016020]; mitochondrion [GO:0005739]	high-affinity L-arginine transmembrane transporter activity [GO:0005289]	SUBCELLULAR LOCATION: Membrane {ECO:0000256|ARBA:ARBA00004141}; Multi-pass membrane protein {ECO:0000256|ARBA:ARBA00004141}.	Mitochondrial carrier (TC 2.A.29) family		0.79	0.18	0.29	-0.83	0.58	-0.76					0.86	-0.26	0.63	-0.25			0.43	-0.97
CmoCh01G001170
CmoCh01G001180	gene-LOC111452396	A0A6J1GB34_CUCMO	Unknown protein		membrane [GO:0016020]							0.45	1.37	0.43	1.06					0.73	-0.84	0.62	0.51
CmoCh01G001190												0.53	-0.55	0.56	-0.48					0.51	-1.01	0.67	0.26
CmoCh01G001200	gene-LOC111452394	A0A6J1GAH4_CUCMO	nitrate regulatory gene2 protein-like							0.71	-0.13	0.95	0.03	0	-1.28	0.7	-0.16	0.94	0.02	0.6	0.2	0.09	0.56	0.97	0.01	0.13	-0.55
CmoCh01G001210										0.7	0.21	0.66	0.21	0.67	-0.22	0.1	-1.08	0.32	-0.68	0.04	-1.3	0.53	0.34			0.01	-1.59
CmoCh01G001220	gene-LOC111452183	A0A6J1G9I1_CUCMO	nitrate regulatory gene2 protein-like							0.28	-0.82	0.19	-1.13	0	-2.44					0.76	0.39
CmoCh01G001230	gene-LOC111452184	A0A6J1G9G6_CUCMO	FLZ-type domain-containing protein					FLZ family		0.93	-0.03	0.59	-0.23	0.43	-0.37	0.12	0.36	0.2	0.38	0	0.7	0.8	-0.05	0.1	-0.34	0.69	-0.11
CmoCh01G001240	gene-LOC111452182	A0A6J1GA43_CUCMO	Coatomer subunit beta'	endoplasmic reticulum to Golgi vesicle-mediated transport [GO:0006888]; intra-Golgi vesicle-mediated transport [GO:0006891]; intracellular protein transport [GO:0006886]; retrograde vesicle-mediated transport, Golgi to endoplasmic reticulum [GO:0006890]	COPI vesicle coat [GO:0030126]; Golgi membrane [GO:0000139]	structural molecule activity [GO:0005198]	SUBCELLULAR LOCATION: Cytoplasmic vesicle, COPI-coated vesicle membrane {ECO:0000256|ARBA:ARBA00004347, ECO:0000256|PIRNR:PIRNR005567}; Peripheral membrane protein {ECO:0000256|ARBA:ARBA00004347, ECO:0000256|PIRNR:PIRNR005567}; Cytoplasmic side {ECO:0000256|ARBA:ARBA00004347, ECO:0000256|PIRNR:PIRNR005567}. Golgi apparatus membrane {ECO:0000256|PIRNR:PIRNR005567}; Peripheral membrane protein {ECO…	WD repeat COPB2 family		0.82	-0.04	0.93	0.02	0.67	0.08	0.96	0.01	0.57	-0.1	0.83	0.04	0.87	-0.02	0.27	0.14	0.23	0.16
CmoCh01G001250	gene-LOC111452638	A0A6J1GBF5_CUCMO	Auxin-responsive protein	auxin-activated signaling pathway [GO:0009734]; regulation of DNA-templated transcription [GO:0006355]	nucleus [GO:0005634]		SUBCELLULAR LOCATION: Nucleus {ECO:0000256|RuleBase:RU004549}.	Aux/IAA family				0.65	0.86
CmoCh01G001260										0.3	-1.31	0.76	-0.26	0.15	-1.79					0.74	-0.6	0.36	1.61
CmoCh01G001270	gene-LOC111452291	A0A6J1GA17_CUCMO	2-oxoglutarate (2OG) and Fe(II)-dependent oxygenase superfamily protein			2-oxoglutarate-dependent dioxygenase activity [GO:0016706]; metal ion binding [GO:0046872]		Iron/ascorbate-dependent oxidoreductase family				0.36	2.4
CmoCh01G001280	gene-LOC111452288	A0A6J1GAN7_CUCMO	pleiotropic drug resistance protein 1-like		membrane [GO:0016020]	ABC-type transporter activity [GO:0140359]; ATP binding [GO:0005524]; ATP hydrolysis activity [GO:0016887]	SUBCELLULAR LOCATION: Membrane {ECO:0000256|ARBA:ARBA00004141}; Multi-pass membrane protein {ECO:0000256|ARBA:ARBA00004141}.	ABC transporter superfamily, ABCG family, PDR (TC 3.A.1.205) subfamily		0.87	-0.17	0.11	-1.97	0.01	-3.29							0.21	1.82
CmoCh01G001290	gene-LOC111452289	A0A6J1GAL8_CUCMO	titin homolog			translation initiation factor activity [GO:0003743]				0.15	-0.46	0.51	0.29	0.02	-0.99	0.6	0.26	0.15	0.63	0.55	0.32	0.09	0.77	0.19	0.79	0.31	-0.5
CmoCh01G001300	gene-LOC111452290	A0A6J1G9Z2_CUCMO	ADP,ATP carrier protein		chloroplast membrane [GO:0031969]	ATP binding [GO:0005524]; ATP:ADP antiporter activity [GO:0005471]	SUBCELLULAR LOCATION: Membrane {ECO:0000256|ARBA:ARBA00004141}; Multi-pass membrane protein {ECO:0000256|ARBA:ARBA00004141}. Plastid, chloroplast membrane {ECO:0000256|RuleBase:RU363121}; Multi-pass membrane protein {ECO:0000256|RuleBase:RU363121}.	ADP/ATP translocase tlc family		0.76	-0.06	0.48	0.15	0.68	0.09	0.77	-0.06	0.82	0.04	0.44	-0.15	0.92	0.02	0.54	-0.11	0.84	0.06
CmoCh01G001310	gene-LOC111452643	A0A6J1GBG1_CUCMO	caffeoylshikimate esterase		membrane [GO:0016020]	lipase activity [GO:0016298]				0.82	0.06	0.12	0.46	0.29	0.37	0.14	-0.43	0.72	-0.08	0.77	0.09	0.08	0.34	0.61	0.14	0.25	0.41
CmoCh01G001320										0.27	-0.26	0.77	-0.09	0.69	0.09	0.61	0.11	0.16	0.27	0.3	0.21	0.71	0.08	0.15	0.33	0.02	0.69
CmoCh01G001330										0.38	-0.24	0.32	0.43	0.83	-0.07	0.73	-0.13	0.97	0.01	0.91	-0.04	0.76	-0.1	0.43	0.23	0.27	0.39
CmoCh01G001340	gene-LOC111452829	A0A6J1GC67_CUCMO	cytochrome c oxidase subunit 5b-1, mitochondrial-like	mitochondrial electron transport, cytochrome c to oxygen [GO:0006123]	mitochondrial respiratory chain complex IV [GO:0005751]	metal ion binding [GO:0046872]				0.07	-0.31	0.53	0.17	0.87	-0.04	1	0	0.7	0.07	0.11	0.46	0.54	-0.1	0.21	0.24	0.08	0.41
CmoCh01G001350										0.02	-0.83	0.3	-0.38	0.08	-0.83	0.08	0.59	0.06	0.56	0	0.96	0.61	-0.09	0.45	0.14	0.15	0.3
CmoCh01G001360												0.67	-0.37	0.34	-0.95					0.03	-5.91	0.9	-0.21
CmoCh01G001370	gene-LOC111452875	A0A6J1GCC1_CUCMO	acyl-protein thioesterase 2-like			hydrolase activity [GO:0016787]				0.1	-0.77	0.46	0.52	0	-1.06	0.75	0.16	0.04	1.27	0.33	0.47	0.39	-0.31	0.1	-0.64	0.6	0.28
CmoCh01G001380	gene-LOC111452195	A0A6J1G9L5_CUCMO	periodic tryptophan protein 2 homolog	maturation of SSU-rRNA from tricistronic rRNA transcript (SSU-rRNA, 5.8S rRNA, LSU-rRNA) [GO:0000462]; ribosomal small subunit assembly [GO:0000028]	Pwp2p-containing subcomplex of 90S preribosome [GO:0034388]; small-subunit processome [GO:0032040]		SUBCELLULAR LOCATION: Nucleus, nucleolus {ECO:0000256|ARBA:ARBA00004604}.	WD repeat PWP2 family		0.91	-0.02	0.46	0.11	0.23	0.22	0.6	-0.11	0.94	0.01	0.64	-0.09	0.58	0.12	0.89	-0.02	0.76	-0.06
CmoCh01G001390	gene-LOC111452198	A0A6J1G9I9_CUCMO	Glutaredoxin		mitochondrial matrix [GO:0005759]	iron-sulfur cluster binding [GO:0051536]; metal ion binding [GO:0046872]		Glutaredoxin family, CGFS subfamily		0.25	0.67	0.38	-0.54	0.28	-0.58	0.16	-0.9	0.04	-1.05	0.42	0.49	0.31	-0.73	0.03	-1.34	0.04	-1.38
CmoCh01G001400	gene-LOC111452197	A0A6J1G9J9_CUCMO	lys-63-specific deubiquitinase BRCC36-like	cell division [GO:0051301]; double-strand break repair [GO:0006302]; proteolysis [GO:0006508]	BRCA1-A complex [GO:0070531]; BRISC complex [GO:0070552]; spindle pole [GO:0000922]	cysteine-type deubiquitinase activity [GO:0004843]; metal ion binding [GO:0046872]; metallopeptidase activity [GO:0008237]; polyubiquitin modification-dependent protein binding [GO:0031593]	SUBCELLULAR LOCATION: Cytoplasm, cytoskeleton, spindle pole {ECO:0000256|ARBA:ARBA00004647}. Nucleus {ECO:0000256|ARBA:ARBA00004123}.	Peptidase M67A family, BRCC36 subfamily		0.64	-0.11	0.24	-0.31	0.02	-0.56	0.9	-0.03	0.63	-0.09	0.14	-0.29	0.07	-0.26	0.48	-0.11	0.06	-0.32
CmoCh01G001410										0.01	-0.96	0.38	-0.34	0	-1.39	0	-0.75	0.02	-0.64	0.01	-0.79	0.05	0.54	0.34	-0.27	0.02	-0.82
CmoCh01G001420	gene-LOC111452467	A0A6J1GBH4_CUCMO	MAPK kinase substrate protein At1g80180-like			kinase activity [GO:0016301]				0.51	0.24	0.06	0.57	0.5	0.24	0.2	0.42	0.03	0.65	0.01	0.77	0.03	-0.43	0.11	-0.29	0.52	0.19
CmoCh01G001430										0.66	-0.09	0.59	0.15	0.9	-0.03	0.69	0.1	0.5	0.16	0.17	0.33	0.35	0.25	0.14	0.36	0.29	0.43
CmoCh01G001440	gene-LOC111452843	A0A6J1GCY5_CUCMO	Signal peptidase I	signal peptide processing [GO:0006465]	signal peptidase complex [GO:0005787]	serine-type endopeptidase activity [GO:0004252]	SUBCELLULAR LOCATION: Endoplasmic reticulum membrane {ECO:0000256|ARBA:ARBA00004648}; Single-pass type II membrane protein {ECO:0000256|ARBA:ARBA00004648}.	Peptidase S26B family		0.03	-0.45	0.68	0.12	0.67	-0.09	0.86	-0.05	0.75	0.06	0.98	-0.01	0.64	-0.07	0.74	0.05	0.7	0.09
CmoCh01G001450	gene-LOC111452835	A0A6J1GCA3_CUCMO	embryo-specific protein ATS3B-like		cytoplasm [GO:0005737]					0.87	-0.03	0.16	0.4	0.67	0.11	0.47	0.18	0.06	0.36	0.01	0.95	0.19	0.52	0.79	-0.08	0.95	0.02
CmoCh01G001460	gene-LOC111452246	A0A6J1G9R5_CUCMO	Phospholipase D	phosphatidylcholine metabolic process [GO:0046470]; phospholipid catabolic process [GO:0009395]	plasma membrane [GO:0005886]	calcium ion binding [GO:0005509]; N-acylphosphatidylethanolamine-specific phospholipase D activity [GO:0070290]; phospholipase D activity [GO:0004630]		Phospholipase D family, C2-PLD subfamily		0.34	-0.2	0.96	0.01	0.58	0.12	0.09	-0.49	0.12	-0.4	0.12	-0.42	0.96	0.01	0.52	0.09	0.84	-0.03
CmoCh01G001470										0.6	0.19	0.71	0.11	0.53	-0.27	0.29	-0.43	0.31	-0.27	0.12	-0.48	0.12	0.58	0	0.61	0.58	0.21
CmoCh01G001480										0.72	-0.12	0.53	-0.2	0.47	-0.26	0.76	-0.14	0.9	-0.05	0.48	0.29	0.44	0.18	0.91	0.03	0.97	-0.01
CmoCh01G001490	gene-LOC111452285	A0A6J1GAL3_CUCMO	Epidermal patterning factor-like protein	guard cell differentiation [GO:0010052]	extracellular region [GO:0005576]		SUBCELLULAR LOCATION: Secreted {ECO:0000256|RuleBase:RU367102}.	Plant cysteine rich small secretory peptide family, Epidermal patterning factor subfamily		0.28	-0.6	0.23	-0.72	0.82	-0.11	0.6	0.32	0.88	-0.08	0.24	0.61	0.33	0.61			0.72	0.27
CmoCh01G001500	gene-LOC111452279	A0A6J1G9X7_CUCMO	Receptor-like serine/threonine-protein kinase		membrane [GO:0016020]	ATP binding [GO:0005524]; protein serine/threonine kinase activity [GO:0004674]		Protein kinase superfamily, Ser/Thr protein kinase family				0.07	3							0.28	1.91
CmoCh01G001510	gene-LOC111452280	A0A6J1GA01_CUCMO	methyl-CpG-binding domain-containing protein 11-like		nucleus [GO:0005634]	DNA binding [GO:0003677]	SUBCELLULAR LOCATION: Nucleus {ECO:0000256|ARBA:ARBA00004123}.			0.03	-0.51	0.13	-0.54	0.27	-0.34	0.53	-0.14	0.55	-0.12	0.67	-0.13	0.91	-0.02	0.89	-0.03	0	-0.59
CmoCh01G001520										0.05	-0.75	0.09	-0.75	0.06	-0.75	0.49	0.22	0.5	0.19	0.27	0.38	0.6	0.15	0.97	-0.01	0.08	-0.49
CmoCh01G001530	gene-LOC111452281	A0A6J1GAM5_CUCMO	protein LURP-one-related 5-like					LOR family		0	1.25	0.3	0.57	0.32	0.52	0	-1.42	0	-1.21	0	-1.95	0.27	-0.41	0	-1.08	0	-1.93
CmoCh01G001540	gene-LOC111452724	A0A6J1GCH1_CUCMO	histidine phosphotransfer protein 6	cytokinin-activated signaling pathway [GO:0009736]; phosphorelay signal transduction system [GO:0000160]	cytosol [GO:0005829]; nucleus [GO:0005634]	histidine phosphotransfer kinase activity [GO:0009927]; protein histidine kinase binding [GO:0043424]	SUBCELLULAR LOCATION: Cytoplasm, cytosol {ECO:0000256|RuleBase:RU369004}. Nucleus {ECO:0000256|RuleBase:RU369004}.			0.1	-1.9	0.47	-1.21	0	-5.26					0.78	-0.69
CmoCh01G001550	gene-LOC111452481	A0A6J1GBJ1_CUCMO	palmitoyl-monogalactosyldiacylglycerol delta-7 desaturase, chloroplastic-like	unsaturated fatty acid biosynthetic process [GO:0006636]	endoplasmic reticulum membrane [GO:0005789]	16:0 monogalactosyldiacylglycerol desaturase activity [GO:0009979]; iron ion binding [GO:0005506]; stearoyl-CoA 9-desaturase activity [GO:0004768]	SUBCELLULAR LOCATION: Membrane {ECO:0000256|ARBA:ARBA00004141}; Multi-pass membrane protein {ECO:0000256|ARBA:ARBA00004141}.	Fatty acid desaturase type 1 family				0.49	0.68	0.51	0.56					0.63	1.14	0.77	0.56
CmoCh01G001560	gene-LOC111452892	A0A6J1GCE1_CUCMO	Delta 9 desaturase	unsaturated fatty acid biosynthetic process [GO:0006636]	endoplasmic reticulum membrane [GO:0005789]	16:0 monogalactosyldiacylglycerol desaturase activity [GO:0009979]; iron ion binding [GO:0005506]; stearoyl-CoA 9-desaturase activity [GO:0004768]	SUBCELLULAR LOCATION: Membrane {ECO:0000256|ARBA:ARBA00004141}; Multi-pass membrane protein {ECO:0000256|ARBA:ARBA00004141}.	Fatty acid desaturase type 1 family
CmoCh01G001570
CmoCh01G001580	gene-LOC111452891	A0A6J1GD50_CUCMO	palmitoyl-monogalactosyldiacylglycerol delta-7 desaturase, chloroplastic-like	unsaturated fatty acid biosynthetic process [GO:0006636]	endoplasmic reticulum membrane [GO:0005789]	16:0 monogalactosyldiacylglycerol desaturase activity [GO:0009979]; iron ion binding [GO:0005506]; stearoyl-CoA 9-desaturase activity [GO:0004768]	SUBCELLULAR LOCATION: Membrane {ECO:0000256|ARBA:ARBA00004141}; Multi-pass membrane protein {ECO:0000256|ARBA:ARBA00004141}.	Fatty acid desaturase type 1 family				0.12	4.96
CmoCh01G001590										0.67	0.09	0.67	-0.1	0.07	0.38	0.75	0.07	0.35	0.26	0.72	0.08	0.93	-0.02	0	-0.36	0.1	-0.2
CmoCh01G001600										0.86	-0.05	0.41	0.25	0.8	-0.07	0.57	-0.14	0.53	-0.13	0.76	0.07	0.99	0	0.6	-0.11	0.71	-0.1
CmoCh01G001610	gene-LOC111452053	A0A6J1G9M5_CUCMO	U11/U12 small nuclear ribonucleoprotein 25 kDa protein, putative	mRNA splicing, via spliceosome [GO:0000398]						0.02	-0.66	0.05	-0.67	0.02	-0.78	0.77	0.09	0.34	-0.34	0.63	-0.2	0.66	0.13	0.89	0.05	0.06	-0.73
CmoCh01G001620	gene-LOC111452812	A0A6J1GCW0_CUCMO	CUE domain-containing protein			ubiquitin binding [GO:0043130]				0.54	0.18	0.5	0.21	0.03	0.71	0.47	-0.19	0.17	-0.27	0.9	-0.03	0.57	-0.12	0.81	0.04	0.47	0.22
CmoCh01G001630										0.63	-0.1	0.64	0.11	0.03	0.49	0.7	-0.08	0.7	-0.07	0.39	0.17	0.88	-0.02	0.09	0.26	0.02	0.36
CmoCh01G001640
CmoCh01G001650										0.86	-0.03	0.64	0.09	0.15	0.23	0.79	-0.05	0.36	-0.15	0.72	-0.07	0.44	-0.1	0.54	-0.09	0.69	-0.05
CmoCh01G001660	gene-LOC111452089	A0A6J1G936_CUCMO	zinc finger BED domain-containing protein DAYSLEEPER-like	post-embryonic development [GO:0009791]	nucleus [GO:0005634]	DNA binding [GO:0003677]; metal ion binding [GO:0046872]; protein dimerization activity [GO:0046983]	SUBCELLULAR LOCATION: Nucleus {ECO:0000256|ARBA:ARBA00004123}.			0.05	0.43	0.32	0.23	0.08	0.49	0.33	-0.22	0.34	-0.18	0.08	-0.36	0.02	-0.48	0	-0.72	0.05	-0.52
CmoCh01G001670										0.51	0.18	0.8	0.07	0.59	0.14	0.67	-0.11	0.05	-0.49	0.33	-0.28	0.49	-0.18	0.23	-0.34	0.1	-0.5
CmoCh01G001680										0.7	-0.1	0.2	-0.3	0.33	-0.25	0.61	-0.13	0.28	-0.26	0.62	-0.13	0.25	0.19	0.97	-0.01	0.15	-0.31
CmoCh01G001690	gene-LOC111452832	A0A6J1GCY3_CUCMO	NADH dehydrogenase [ubiquinone] flavoprotein 2, mitochondrial-like	mitochondrial electron transport, NADH to ubiquinone [GO:0006120]	mitochondrial respiratory chain complex I [GO:0005747]	2 iron, 2 sulfur cluster binding [GO:0051537]; metal ion binding [GO:0046872]; NADH dehydrogenase activity [GO:0003954]		Complex I 24 kDa subunit family		0.03	-0.36	0.79	-0.06	0.39	-0.21	0.36	0.19	0.04	0.31	0	0.5	0.14	0.25	0.37	0.15	0.03	0.4
CmoCh01G001700	gene-LOC111452326	A0A6J1GAU7_CUCMO	protein TOPLESS-like	regulation of DNA-templated transcription [GO:0006355]						0.05	0.38	0.15	0.3	0.12	0.31	0.53	-0.16	0.35	-0.23	0	-0.72	0.75	-0.07	0.59	-0.09	0.17	-0.29
CmoCh01G001710	gene-LOC111452156	A0A6J1G9F1_CUCMO	SAM domain-containing protein							0.08	0.73	0.02	1.07	0.94	-0.03	0.13	-0.56	0.75	0.12	0.13	-0.6	0.66	-0.16	0.12	-0.46	0.4	-0.31
CmoCh01G001720	gene-LOC111452149	A0A6J1G9C1_CUCMO	protein NUCLEAR FUSION DEFECTIVE 4-like		membrane [GO:0016020]		SUBCELLULAR LOCATION: Membrane {ECO:0000256|ARBA:ARBA00004141}; Multi-pass membrane protein {ECO:0000256|ARBA:ARBA00004141}.			0	2.14	0.82	-0.22	0.77	0.29					0.78	-0.32
CmoCh01G001730	gene-LOC111452151	A0A6J1G9F4_CUCMO	3-isopropylmalate dehydrogenase	L-leucine biosynthetic process [GO:0009098]	cytosol [GO:0005829]	3-isopropylmalate dehydrogenase activity [GO:0003862]; magnesium ion binding [GO:0000287]; NAD binding [GO:0051287]		Isocitrate and isopropylmalate dehydrogenases family		0	-0.54	0.7	-0.1	0.11	-0.27	0.32	0.21	0.03	0.32	0.04	0.36	0.44	0.09	0.69	0.05	0.54	0.09
CmoCh01G001740	gene-LOC111452150	A0A6J1G9E3_CUCMO	30S ribosomal protein S15, chloroplastic	translation [GO:0006412]	cytoplasm [GO:0005737]; ribonucleoprotein complex [GO:1990904]; ribosome [GO:0005840]	structural constituent of ribosome [GO:0003735]		Universal ribosomal protein uS15 family		0.01	-0.37	0.59	-0.09	0.07	-0.3	0.81	-0.05	0.79	-0.04	0.68	0.07	0.13	0.25	0.55	0.1	0.26	0.17
CmoCh01G001750										0.83	0.04	0.72	0.07	0.22	0.23	0.8	0.05	0.95	0.01	0.35	0.21	0.36	0.22	0.48	0.12	0.15	0.27
CmoCh01G001760										0.01	1.01	0.64	0.21	0.14	0.58	0.53	0.24	0.22	-0.37	0.25	-0.36	0.71	0.09	0.62	-0.16	1	0
CmoCh01G001770										0.15	0.57	0.81	-0.11	0.24	0.44	0.96	0.02	0.09	-0.53	0.15	-0.49	0.9	0.04	0.31	0.22	0.74	0.08
CmoCh01G001780	gene-LOC111452111	A0A6J1G999_CUCMO	Plasma membrane ATPase	proton export across plasma membrane [GO:0120029]; regulation of intracellular pH [GO:0051453]	plasma membrane [GO:0005886]	ATP binding [GO:0005524]; ATP hydrolysis activity [GO:0016887]; P-type proton-exporting transporter activity [GO:0008553]	SUBCELLULAR LOCATION: Cell membrane {ECO:0000256|RuleBase:RU362083}; Multi-pass membrane protein {ECO:0000256|RuleBase:RU362083}. Membrane {ECO:0000256|ARBA:ARBA00004141}; Multi-pass membrane protein {ECO:0000256|ARBA:ARBA00004141}.	Cation transport ATPase (P-type) (TC 3.A.3) family, Type IIIA subfamily		0.95	0.04	0.68	0.25	0	-1.79	0.26	1			0.28	0.98	0.99	0.02
CmoCh01G001790	gene-LOC111452652	A0A6J1GC95_CUCMO	ethylene-responsive transcription factor ERF003-like		nucleus [GO:0005634]	DNA binding [GO:0003677]; DNA-binding transcription factor activity [GO:0003700]	SUBCELLULAR LOCATION: Nucleus {ECO:0000256|ARBA:ARBA00004123}.		ERF	0.78	-0.21	0.39	0.39	0.63	0.32	0.13	1.68			0.03	2.14	0.54	-1.16			0.01	2.69
CmoCh01G001800										0.18	-0.28	0.64	-0.14	0.61	-0.11	0.17	0.43	0.12	0.46	0.01	0.71	0.43	0.19	0.39	0.17	0.06	0.39
CmoCh01G001810	gene-LOC111452134	A0A6J1G9W7_CUCMO	Defective in cullin neddylation protein	protein neddylation [GO:0045116]	ubiquitin ligase complex [GO:0000151]	cullin family protein binding [GO:0097602]; ubiquitin conjugating enzyme binding [GO:0031624]; ubiquitin-like protein binding [GO:0032182]				0.8	0.04	0.96	0.01	0.01	0.47	0.07	0.41	0.12	0.3	0.03	0.42	0.56	0.11	0.08	0.32	0.02	0.4
CmoCh01G001820	gene-LOC111452135	A0A6J1G994_CUCMO	deSI-like protein At4g17486			deubiquitinase activity [GO:0101005]		DeSI family		0.16	-0.43	0.93	0.03	0	-1.02	0.88	0.07	0.06	0.61	0.77	-0.13	0.67	-0.2	0.65	-0.24	0.02	-1.14
CmoCh01G001830										0.75	0.12	0.74	-0.15	0.59	0.2	0.73	0.17	0.69	-0.17	0.53	0.24	0.6	0.36			0.22	0.73
CmoCh01G001840	gene-LOC111452131	A0A6J1G9W3_CUCMO	zinc finger protein 3-like	negative regulation of abscisic acid-activated signaling pathway [GO:0009788]	nucleus [GO:0005634]		SUBCELLULAR LOCATION: Nucleus {ECO:0000256|ARBA:ARBA00004123}.		C2H2	0.2	-0.47	0.49	-0.27	0.88	0.06	0.21	0.34	0.54	0.13	0.01	0.52	0.71	-0.1	0.25	0.29	0.08	0.5
CmoCh01G001850										0.89	-0.04	0.87	-0.05	0.13	0.45	0.02	0.57	0.09	0.35	0	0.72	0.57	0.11	0.59	0.09	0.01	0.54
CmoCh01G001860	gene-LOC111452136	A0A6J1G9C8_CUCMO	Aquaporin NIP6,1		membrane [GO:0016020]					0.5	0.11	0.85	0.05	0.65	-0.08	0.07	0.54	0.03	0.45	0.31	0.27	0.69	0.1	0.98	-0.01	0.1	0.46
CmoCh01G001870	gene-LOC111452130	A0A6J1G9C0_CUCMO	aquaporin NIP6-1		membrane [GO:0016020]	channel activity [GO:0015267]	SUBCELLULAR LOCATION: Membrane {ECO:0000256|ARBA:ARBA00004141}; Multi-pass membrane protein {ECO:0000256|ARBA:ARBA00004141}.	MIP/aquaporin (TC 1.A.8) family		0.13	-0.62	0.24	-0.42	0.2	-0.49	0.33	0.47	0.82	0.1	0.84	0.1	0.16	-0.65	0.78	0.12	0.85	-0.1
CmoCh01G001880	gene-LOC111452129	A0A6J1G987_CUCMO	50S ribosomal protein L1		ribonucleoprotein complex [GO:1990904]; ribosome [GO:0005840]					0.53	0.19	0.14	0.36	0.18	-0.32	0.74	-0.09	0.06	0.49	0.64	-0.13	0.2	-0.35	0.81	-0.05	0.38	-0.33
CmoCh01G001890										0.8	0.22	0.66	0.62	0.4	-0.9					0.32	1.71	0.62	-0.7
CmoCh01G001900	gene-LOC111452626	A0A6J1GC61_CUCMO	cinnamoyl coa reductase			oxidoreductase activity, acting on the CH-OH group of donors, NAD or NADP as acceptor [GO:0016616]		NAD(P)-dependent epimerase/dehydratase family, Dihydroflavonol-4-reductase subfamily		0	1.42	0.01	1.08	0.71	-0.14	0.81	-0.11	0.5	0.24	0.81	-0.09	0.07	-0.91	0.37	-0.46	0.71	-0.22
CmoCh01G001910	gene-LOC111452625	A0A6J1GBE7_CUCMO	metal transporter Nramp6-like		membrane [GO:0016020]	cadmium ion transmembrane transporter activity [GO:0015086]; manganese ion transmembrane transporter activity [GO:0005384]		NRAMP (TC 2.A.55) family		0.14	-0.47	0.04	-0.6	1	0	0.22	0.32	0.4	0.15	0.37	0.17	0.53	-0.2	0.41	0.27	0.08	0.61
CmoCh01G001920	gene-LOC111452700	A0A6J1GBN5_CUCMO	WRKY protein		nucleus [GO:0005634]	DNA-binding transcription factor activity [GO:0003700]; sequence-specific DNA binding [GO:0043565]	SUBCELLULAR LOCATION: Nucleus {ECO:0000256|ARBA:ARBA00004123}.		WRKY	0.82	0.07	0.72	-0.13	0.96	0.02	0.61	-0.15	0.85	-0.05	0.09	-0.45	0.81	-0.06	0.59	0.12	0.15	-0.41
CmoCh01G001930	gene-LOC111452701	A0A6J1GCG7_CUCMO	phosphatidyl-N-methylethanolamine N-methyltransferase	phosphatidylcholine biosynthetic process [GO:0006656]	endoplasmic reticulum membrane [GO:0005789]	phosphatidylethanolamine N-methyltransferase activity [GO:0004608]	SUBCELLULAR LOCATION: Endoplasmic reticulum membrane {ECO:0000256|ARBA:ARBA00004477}; Multi-pass membrane protein {ECO:0000256|ARBA:ARBA00004477}. Membrane {ECO:0000256|ARBA:ARBA00004141}; Multi-pass membrane protein {ECO:0000256|ARBA:ARBA00004141}.			0	-0.83	0.17	-0.4	0.04	-0.47	0.31	0.3	0.03	0.57	0	0.88	0.01	0.51	0.3	0.2	0.02	0.44
CmoCh01G001940	gene-LOC111452607	A0A6J1GBB5_CUCMO	N-acetyltransferase domain-containing protein			acyltransferase activity, transferring groups other than amino-acyl groups [GO:0016747]				0.06	-1.29	0.02	-1.93	0	-2.63	0.22	0.9	0.16	-1.03	0.6	-0.27	0.48	0.39	0.57	0.33	0.92	0.12
CmoCh01G001950										0.27	-0.38	0.02	-0.8	0.46	-0.34	0.66	0.23	0.95	0.02	0.02	-1.1	0.07	-0.37	0.15	0.43	0.56	0.31
CmoCh01G001960	gene-LOC111452321	A0A6J1GA32_CUCMO	Magnesium transporter	mitochondrial magnesium ion transmembrane transport [GO:0045016]	mitochondrial inner membrane [GO:0005743]	magnesium ion transmembrane transporter activity [GO:0015095]	SUBCELLULAR LOCATION: Membrane {ECO:0000256|ARBA:ARBA00004141, ECO:0000256|RuleBase:RU366041}; Multi-pass membrane protein {ECO:0000256|ARBA:ARBA00004141, ECO:0000256|RuleBase:RU366041}.	CorA metal ion transporter (MIT) (TC 1.A.35.5) family		0.42	0.14	0.77	-0.06	0.53	0.12	0.59	0.12	0.67	0.09	0.83	-0.05	0.01	-0.39	0.04	-0.33	0.09	-0.35
CmoCh01G001970										0.49	0.33	0.37	0.4	0.64	0.34	0.75	-0.13	0.61	-0.24	0.03	-1.13	0.02	-0.69	0.32	-0.33	0	-1.23
CmoCh01G001980	gene-LOC111452323	A0A6J1GA22_CUCMO	Unknown protein		membrane [GO:0016020]					0.89	-0.03	0.84	-0.06	0.4	-0.26	0.84	-0.06	0.82	0.07	0.2	0.33	0.06	0.48	0.02	0.65	0.01	0.7
CmoCh01G001990	gene-LOC111452322	A0A6J1GA66_CUCMO	Ubiquitin receptor RAD23	nucleotide-excision repair [GO:0006289]; proteasome-mediated ubiquitin-dependent protein catabolic process [GO:0043161]	cytosol [GO:0005829]; nucleoplasm [GO:0005654]	damaged DNA binding [GO:0003684]; polyubiquitin modification-dependent protein binding [GO:0031593]; proteasome binding [GO:0070628]; ubiquitin binding [GO:0043130]	SUBCELLULAR LOCATION: Nucleus {ECO:0000256|RuleBase:RU367049}. Cytoplasm {ECO:0000256|RuleBase:RU367049}.	RAD23 family		0.39	-0.13	0.08	-0.27	0.7	-0.06	0.63	0.1	0.97	-0.01	0.37	0.17	0.52	0.09	0.3	0.13	0.12	0.23
CmoCh01G002000										0.44	0.31	0.44	0.26	0.44	-0.32	0.78	-0.14	0.65	0.17	0.63	-0.16	0.87	-0.1	0.8	0.12	0.1	-0.94
CmoCh01G002010										0.05	0.81	0.15	0.56	0.63	0.18	0.07	-0.41	0.15	0.31	0.2	-0.36	0.52	-0.13	0.45	-0.17	0.56	-0.12
CmoCh01G002020										0.31	-0.43	0.78	-0.12	0.03	-0.93	0.95	-0.04	0.16	-0.76	0.64	0.23	0.24	-0.52	0.81	-0.1	0.51	0.29
CmoCh01G002030	gene-LOC111452806	A0A6J1GC69_CUCMO	DnaJ domain containing protein							0.65	0.23	0.33	-0.37	0.8	0.1	0.28	-0.37	0.01	-0.86	0.05	0.62	0.05	-1.76	0.06	-0.97	0.69	-0.24
CmoCh01G002040										0.63	-0.14	0.18	-0.45	0.08	0.32	0.81	0.06	0.78	-0.07	0.71	0.11	0	-0.77	0.53	-0.12	0.35	-0.19
CmoCh01G002050	gene-LOC111452476	A0A6J1GAS7_CUCMO	Unknown protein							0.08	-0.5	0.04	-0.79	0.58	0.17	0.23	0.36	0.47	0.18	0	0.98	0.06	-0.61	0.99	0	0.4	0.21
CmoCh01G002060	gene-LOC111452477	A0A6J1GAT8_CUCMO	phosphatidylinositol-glycan biosynthesis class F protein	GPI anchor biosynthetic process [GO:0006506]	endoplasmic reticulum membrane [GO:0005789]		SUBCELLULAR LOCATION: Endoplasmic reticulum membrane {ECO:0000256|ARBA:ARBA00004477}; Multi-pass membrane protein {ECO:0000256|ARBA:ARBA00004477}. Membrane {ECO:0000256|ARBA:ARBA00004141}; Multi-pass membrane protein {ECO:0000256|ARBA:ARBA00004141}.			0.1	-0.4	0.47	-0.17	0.54	-0.16	0.56	0.14	0.48	0.18	0.24	0.28	0.71	0.08	0.48	0.15	0.08	0.38
CmoCh01G002070										0.07	1.12	0.16	0.89	0.03	1.43	0.33	-0.48	0.49	0.4	0.03	-1.17	0.14	0.5	0	0.89	0.85	-0.07
CmoCh01G002080	gene-LOC111452268	A0A6J1G9U9_CUCMO	ACT domain-containing protein ACR11-like		chloroplast stroma [GO:0009570]; chloroplast thylakoid membrane [GO:0009535]	amino acid binding [GO:0016597]				0.43	-0.15	0.84	0.05	0.74	-0.09	0.2	0.36	0.02	0.57	0.01	0.63	0.94	0.02	0.1	0.51	0.4	0.46
CmoCh01G002090										0.75	0.1	0.25	0.39	0.14	0.55	0.62	-0.19	0.41	0.18	0.87	-0.05	0.93	-0.02	0.06	0.64	0.87	0.08
CmoCh01G002100	gene-LOC111452269	A0A6J1GAI2_CUCMO	Germin-like protein		apoplast [GO:0048046]	manganese ion binding [GO:0030145]	SUBCELLULAR LOCATION: Secreted, extracellular space, apoplast {ECO:0000256|ARBA:ARBA00004271, ECO:0000256|RuleBase:RU366015}.	Germin family		0.03	2.04	0	1.86	0	3	0.12	-1.1	0.77	0.21	0	-3.38	0.99	0.01	0.09	0.91	0.06	-1.28
CmoCh01G002110	gene-LOC111452266	A0A6J1G9W9_CUCMO	Beta-hexosaminidase	carbohydrate metabolic process [GO:0005975]; glycosaminoglycan metabolic process [GO:0030203]	membrane [GO:0016020]	beta-N-acetylhexosaminidase activity [GO:0004563]; N-acetyl-beta-D-galactosaminidase activity [GO:0102148]		Glycosyl hydrolase 20 family		0.98	0.01	0.23	0.32	0.07	0.45	0.35	-0.28	0.46	-0.22	0.9	-0.05	0.32	0.36	0.8	0.09	0.45	0.29
CmoCh01G002120	gene-LOC111452498	A0A6J1GBN2_CUCMO	Plant protein of unknown function (DUF946)	proteolysis [GO:0006508]		aspartic-type endopeptidase activity [GO:0004190]				0.49	0.38	0.49	0.36			0	1.59	0	1.39	0	3.04	0.13	-1	0.65	-0.32	0.1	2.26
CmoCh01G002130	gene-LOC111452030	A0A6J1G8U9_CUCMO	Plant protein of unknown function (DUF946)							0.85	-0.06	0.74	-0.12	0.37	0.51	0.07	0.68	0.09	0.65	0.04	0.95	0.33	-0.46	0.25	-0.47	0.1	1.29
CmoCh01G002140
CmoCh01G002150	gene-LOC111452082	A0A6J1G932_CUCMO	AAA-ATPase	response to stress [GO:0006950]		ATP binding [GO:0005524]; ATP hydrolysis activity [GO:0016887]		AAA ATPase family, BCS1 subfamily		0.75	0.11	0.99	0	0.56	0.14	0.01	1.03	0.01	0.9	0	1.41	0.19	0.3	0	0.82	0	1.05
CmoCh01G002160												0.84	0.44
CmoCh01G002170										0	1.15	0.39	0.33	0.81	0.11	0.11	-0.72	0.8	-0.11	0.09	-0.77	0.84	-0.06	0.45	-0.26	0.42	-0.46
CmoCh01G002180	gene-LOC111452632	A0A6J1GC68_CUCMO	lysine-rich arabinogalactan protein 19		transcription repressor complex [GO:0017053]					0.52	0.14	0.95	-0.01	0.37	0.26	0.74	-0.11	0.89	-0.04	0.04	0.61	0.12	0.42	0.21	0.35	0	0.91
CmoCh01G002190										0.32	-0.25	0.12	-0.41	0.37	-0.28	0.54	-0.16	0.93	-0.03	0.03	0.52	0.78	0.06	0.22	-0.3	0.45	-0.19
CmoCh01G002200										0.45	0.25	0.84	0.07	0.33	0.29	0.03	-0.8	0.38	-0.29	0	-1.24	0.3	-0.3	0.75	-0.11	0.92	0.04
CmoCh01G002210
CmoCh01G002220										0.68	-0.09	0.44	-0.19	0.51	-0.21	0.37	0.26	0.01	0.47	0.41	0.16	0.38	-0.24	0.05	0.5	0.54	0.17
CmoCh01G002230										0	-0.66	0.92	-0.03	0.26	-0.28	0.14	0.34	0.02	0.51	0	0.93	0	0.44	0.01	0.42	0	0.44
CmoCh01G002240	gene-LOC111452224	A0A6J1G9N3_CUCMO	C2 calcium/lipid-binding plant phosphoribosyltransferase family protein							0.16	-0.55	0.08	-0.7	0.66	-0.18	0.88	-0.05	0.95	0.03	0.06	-0.76	0.31	0.65	0.46	0.48	0.91	0.08
CmoCh01G002250	gene-LOC111452223	A0A6J1GAC4_CUCMO	Clustered mitochondria protein homolog	intracellular distribution of mitochondria [GO:0048312]	cytoplasm [GO:0005737]	mRNA binding [GO:0003729]	SUBCELLULAR LOCATION: Cytoplasm {ECO:0000256|HAMAP-Rule:MF_03013}.	CLU family		0.83	-0.04	0.68	-0.07	0.64	-0.09	0.17	-0.34	0.05	-0.47	0.09	-0.42	0.55	-0.09	0.84	-0.03	0.56	-0.09
CmoCh01G002260	gene-LOC111452598	A0A6J1GBA3_CUCMO	cytochrome P450 705A22-like		membrane [GO:0016020]	heme binding [GO:0020037]; iron ion binding [GO:0005506]; oxidoreductase activity, acting on paired donors, with incorporation or reduction of molecular oxygen, NAD(P)H as one donor, and incorporation of one atom of oxygen [GO:0016709]		Cytochrome P450 family		0.53	1.04	0.46	1.23			0.87	-0.17	0.53	0.33	0.03	0.85	0.69	0.29
CmoCh01G002270	gene-LOC111452721	A0A6J1GBR6_CUCMO	Cytochrome P450		membrane [GO:0016020]	heme binding [GO:0020037]; iron ion binding [GO:0005506]; oxidoreductase activity, acting on paired donors, with incorporation or reduction of molecular oxygen, NAD(P)H as one donor, and incorporation of one atom of oxygen [GO:0016709]		Cytochrome P450 family		0.35	-0.32	0.96	0.03	0.11	-0.58	0.73	-0.12	0.77	-0.1	0.66	0.15	0.14	0.34	0.63	0.12	0.18	0.35
CmoCh01G002280	gene-LOC111452722	A0A6J1GBR1_CUCMO	Ras-related protein	exocytosis [GO:0006887]	Golgi apparatus [GO:0005794]; recycling endosome [GO:0055037]	GTP binding [GO:0005525]; GTPase activity [GO:0003924]		Small GTPase superfamily, Rab family		0.29	0.28	0.66	-0.12	0.14	0.4	0.02	0.67	0.07	0.51	0	1	0.75	0.09	0.19	0.37	0.01	0.85
CmoCh01G002290	gene-LOC111452846	A0A6J1GCB0_CUCMO	DNA damage-repair/toleration protein DRT100-like							0.35	-0.56	0.76	-0.15	0.12	-0.78	0.77	0.15	0.92	0.05	0.62	-0.25	0.34	-0.47	0.87	-0.1	0.51	0.29
CmoCh01G002300										0.1	-0.41	0.17	-0.25	0.45	0.14	0.12	0.4	0.19	0.24	0	0.79	0.35	0.14	0.44	-0.12	0.11	0.31
CmoCh01G002310	gene-LOC111452019	A0A6J1G9G2_CUCMO	Sm domain-containing protein	mRNA splicing, via spliceosome [GO:0000398]; nuclear-transcribed mRNA catabolic process [GO:0000956]	catalytic step 2 spliceosome [GO:0071013]; Lsm1-7-Pat1 complex [GO:1990726]; spliceosomal tri-snRNP complex [GO:0097526]; U12-type spliceosomal complex [GO:0005689]; U2-type prespliceosome [GO:0071004]; U6 snRNP [GO:0005688]	RNA binding [GO:0003723]	SUBCELLULAR LOCATION: Nucleus {ECO:0000256|ARBA:ARBA00004123}.	SnRNP Sm proteins family		0.07	-0.39	0.46	-0.16	0.55	-0.15	0.67	0.12	0.47	0.16	0.1	0.45	0.02	0.43	0.02	0.41	0	0.52
CmoCh01G002320	gene-LOC111452788	A0A6J1GC17_CUCMO	zinc finger A20 and AN1 domain-containing stress-associated protein 5-like	protein ubiquitination [GO:0016567]		DNA binding [GO:0003677]; ubiquitin-protein transferase activity [GO:0004842]; zinc ion binding [GO:0008270]				0.51	0.27	0.74	0.15	0.51	0.31	0.35	-0.31	0.1	-0.41	0.39	-0.24	0.56	-0.11	0.34	0.2	0.91	-0.02
CmoCh01G002330	gene-LOC111452645	A0A6J1GBF7_CUCMO	nucleolin 1-like isoform X1	regulation of mRNA stability [GO:0043488]	cytoplasm [GO:0005737]; nucleus [GO:0005634]	poly(A) binding [GO:0008143]				0.11	0.43	0.75	0.08	0.1	0.42	0.22	-0.21	0.06	-0.29	0.34	-0.16	0.55	-0.15	0.62	-0.12	0.42	0.25
CmoCh01G002340	gene-LOC111452782	A0A6J1GC07_CUCMO	ATP synthase subunit O, mitochondrial-like	photosynthetic electron transport in photosystem I [GO:0009773]; photosynthetic electron transport in photosystem II [GO:0009772]; proton motive force-driven mitochondrial ATP synthesis [GO:0042776]	chloroplast thylakoid membrane [GO:0009535]; mitochondrial proton-transporting ATP synthase, stator stalk [GO:0000274]; plasma membrane [GO:0005886]; proton-transporting ATP synthase complex, catalytic core F(1) [GO:0045261]	proton-transporting ATP synthase activity, rotational mechanism [GO:0046933]		ATPase delta chain family		0.2	0.25	0.64	0.14	0.81	0.05	0.09	-0.31	0.03	-0.4	0	-0.86	0.62	-0.16	0.77	0.07	0.67	-0.16
CmoCh01G002350	gene-LOC111452781	A0A6J1GC35_CUCMO	transcription factor MYB46-like						MYB	0.69	0.23	0.36	0.43	0.16	0.66	0.35	0.52	0.13	0.9	0.51	0.45	0.48	-0.35	0.62	0.24	0.36	-0.6
CmoCh01G002360	gene-LOC111452015	A0A6J1G9F7_CUCMO	Protein DETOXIFICATION		membrane [GO:0016020]	antiporter activity [GO:0015297]; citrate transmembrane transporter activity [GO:0015137]; xenobiotic transmembrane transporter activity [GO:0042910]	SUBCELLULAR LOCATION: Membrane {ECO:0000256|ARBA:ARBA00004141}; Multi-pass membrane protein {ECO:0000256|ARBA:ARBA00004141}.	Multi antimicrobial extrusion (MATE) (TC 2.A.66.1) family		0.08	0.54	0.84	-0.06	0.98	-0.01	0.06	-1.01	0.32	-0.64	0	-2.29	0.02	-0.98	0	1.4	0.08	0.83
CmoCh01G002370												0.99	0.01	0.85	-0.18
CmoCh01G002380	gene-LOC111452209	A0A6J1GA94_CUCMO	zinc finger CCCH domain-containing protein 30-like			metal ion binding [GO:0046872]			C3H	0.02	0.55	0.37	0.22	0.83	-0.06	0.01	-0.62	0.07	-0.39	0	-0.94	0.16	-0.3	0	-0.78	0	-0.8
CmoCh01G002390	gene-LOC111452747	A0A6J1GBV3_CUCMO	Cellulose synthase							0.87	0.11	0.51	-0.46	0.36	-0.74	0.19	0.51	0.56	0.25	0.56	0.32	0.81	-0.07	0.88	-0.08	0.95	-0.03
CmoCh01G002400										0.11	-1.18	0.45	-0.87	0.59	-0.38	0.38	0.62			0.43	-0.76	0.89	0.07			0.89	0.09
CmoCh01G002410	gene-LOC111452746	A0A6J1GBV1_CUCMO	tRNA-dihydrouridine synthase			flavin adenine dinucleotide binding [GO:0050660]; tRNA dihydrouridine synthase activity [GO:0017150]		Dus family		0	0.73	0.58	0.19	0.05	0.61	0.95	-0.01	0.08	-0.43	0.47	0.14	0.3	-0.26	0.79	0.05	0.91	0.02
CmoCh01G002420										0.08	-0.53	0.18	-0.42	0.91	0.03	0.04	0.44	0.22	0.2	0	0.81	0.93	-0.02	0.01	0.59	0	0.77
CmoCh01G002430
CmoCh01G002440										0.04	-0.49	0.64	-0.18	0.01	-1.01	0.75	0.1	0.13	0.52	0.72	0.13	0.09	0.46	0.84	-0.09	0.01	-0.81
CmoCh01G002450												0.58	0.46	0.7	0.28	0.95	0.06			0.08	-2.73	0.47	-0.98
CmoCh01G002460	gene-LOC111452499	A0A6J1GBM8_CUCMO	leucine-rich repeat receptor protein kinase MSL1-like		membrane [GO:0016020]	kinase activity [GO:0016301]				0.02	0.81	0.35	0.3	0.34	0.29	0.59	-0.23	0.73	0.11	0.13	-0.48	0.63	-0.21	0.18	-0.59	0.02	-1.09
CmoCh01G002470	gene-LOC111452456	A0A6J1GBH2_CUCMO	UPF0114 domain-containing protein		membrane [GO:0016020]					0.24	0.31	0.65	0.18	0.37	0.38	0.35	-0.2	0.04	-0.45	0.13	-0.43	0.11	-0.36	0.22	0.27	0.72	-0.15
CmoCh01G002480	gene-LOC111452270	A0A6J1G9U2_CUCMO	Ribosomal protein	translation [GO:0006412]	large ribosomal subunit [GO:0015934]	rRNA binding [GO:0019843]; structural constituent of ribosome [GO:0003735]		Universal ribosomal protein uL1 family		0.39	-0.24	0.54	-0.14	0.67	-0.11	0.67	-0.08	0.89	0.03	0.5	-0.15	0.89	0.05	0.28	-0.17	0.01	-0.41
CmoCh01G002490										0.87	0.03	0.8	0.06	0.13	0.33	0.11	0.52	0.03	0.43	0	0.83	0.24	-0.19	0.29	0.16	0.07	0.36
CmoCh01G002500										0.12	-0.68	0.41	-0.33	0.57	-0.26	0.66	0.29	0.75	-0.2	0.1	0.86	0.82	-0.13	0.25	-0.58	0.34	-0.42
CmoCh01G002510												0.03	-3.81	0.38	-1.62					0.63	1.03
CmoCh01G002520	gene-LOC111452287	A0A6J1GA11_CUCMO	protein transport protein SEC31 homolog B-like	COPII-coated vesicle cargo loading [GO:0090110]; endoplasmic reticulum organization [GO:0007029]; intracellular protein transport [GO:0006886]	COPII vesicle coat [GO:0030127]; endoplasmic reticulum exit site [GO:0070971]	structural molecule activity [GO:0005198]		WD repeat SEC31 family		0.39	0.17	0.43	0.17	0.13	0.33	0.36	-0.25	0.37	-0.22	0.27	-0.28	0.5	-0.14	0.94	-0.02	0.74	0.09
CmoCh01G002530	gene-LOC111452867	A0A6J1GCE2_CUCMO	Protein kinase			ATP binding [GO:0005524]; protein serine/threonine kinase activity [GO:0004674]		Protein kinase superfamily		0.05	0.43	0.06	0.59	0.41	0.17	0.76	-0.08	0.6	0.13	0.05	0.53	0.86	-0.05	0.83	0.06	0.06	0.67
CmoCh01G002540										0.01	-0.89	0.15	-0.46	0.02	-0.79	0.34	0.3	0.04	0.69	0.16	0.58	0.42	0.24	0.18	-0.39	0.54	0.32
CmoCh01G002550	gene-LOC111452615	A0A6J1GBB6_CUCMO	acyl-CoAsterol O-acyltransferase 1-like	lipid metabolic process [GO:0006629]	membrane [GO:0016020]	O-acyltransferase activity [GO:0008374]	SUBCELLULAR LOCATION: Membrane {ECO:0000256|ARBA:ARBA00004141}; Multi-pass membrane protein {ECO:0000256|ARBA:ARBA00004141}.	Wax synthase family		0.64	0.29	0.16	0.94	0.86	0.14	0.26	0.68	0.03	1.18	0.08	1.35	0.54	-0.9			0.37	-1.73
CmoCh01G002560	gene-LOC111452689	A0A6J1GCC7_CUCMO	Hydroxymethylbilane synthase	protoporphyrinogen IX biosynthetic process [GO:0006782]	cytoplasm [GO:0005737]	hydroxymethylbilane synthase activity [GO:0004418]		HMBS family		0.91	-0.02	0.28	0.22	0.04	0.52	0.96	0.01	0.51	0.1	0.36	0.25	0.51	0.09	0	0.52	0.05	0.46
CmoCh01G002570										0.65	0.1	0.84	0.05	0.46	0.17	0.63	-0.12	0.68	-0.09	0.34	-0.22	0.02	0.43	0.62	-0.1	0.69	0.08
CmoCh01G002580	gene-LOC111452893	A0A6J1GCI5_CUCMO	HD domain-containing protein			ATP binding [GO:0005524]				0.91	0.03	0.36	0.23	0.98	0.01	0.63	0.16	0.96	-0.01	0.28	0.32	0.83	-0.05	0.91	0.02	0.97	-0.01
CmoCh01G002590	gene-LOC111452650	A0A6J1GBH7_CUCMO	60S ribosomal protein L44		membrane [GO:0016020]							0.33	0.77	0.79	0.37					0.28	-0.84	0.33	1.25
CmoCh01G002600										0	-0.66	0.74	-0.08	0.06	-0.43	0.43	0.25	0.32	0.24	0	0.75	0.2	0.23	0.34	0.14	0.28	0.18
CmoCh01G002610	gene-LOC111452357	A0A6J1GA70_CUCMO	ATP-dependent Clp protease proteolytic subunit	protein quality control for misfolded or incompletely synthesized proteins [GO:0006515]	endopeptidase Clp complex [GO:0009368]; plastid stroma [GO:0009532]	ATP-dependent peptidase activity [GO:0004176]; ATPase binding [GO:0051117]; serine-type endopeptidase activity [GO:0004252]		Peptidase S14 family		0.08	-0.3	0.9	0.02	0.23	0.22	0.69	0.09	0.4	0.15	0.02	0.48	0.38	0.12	0.96	-0.01	0.05	0.27
CmoCh01G002620										0	1.3	0.08	0.54	0.07	0.74	0.16	-0.52	0.01	-0.86	0	-1.4	0.04	-0.4	0.29	-0.3	0	-0.72
CmoCh01G002630										0.78	-0.07	0.44	-0.2	0.54	-0.21	0.75	-0.09	0.59	-0.15	0.51	-0.25	0.69	0.13	0.76	-0.08	0.56	-0.18
CmoCh01G002640	gene-LOC111452356	A0A6J1GAX1_CUCMO	LysM domain-containing protein							0.98	0	0.75	-0.08	0.41	0.15	0.42	0.17	0.99	0	0.09	0.28	0.55	-0.1	0.28	-0.19	0.36	0.21
CmoCh01G002650										0.57	0.11	0.87	0.03	0.08	0.36	0.66	-0.1	0.62	-0.1	0.59	0.13	0.71	0.07	0.14	0.25	0.4	0.17
CmoCh01G002660										0.96	0.01	0.61	0.19	0.43	0.25	0.79	-0.08	0.48	-0.15	0.99	0	0.15	-0.22	0.6	0.09	0.36	0.18
CmoCh01G002670										0	0.67	0.55	0.17	0.3	0.28	0.57	-0.16	0.06	-0.38	0	-0.83	0.08	-0.23	0.64	-0.1	0.05	-0.36
CmoCh01G002680	gene-LOC111452539	A0A6J1GBS5_CUCMO	AlaninetRNA ligase	mitochondrial alanyl-tRNA aminoacylation [GO:0070143]; negative regulation of DNA-templated transcription [GO:0045892]	chloroplast [GO:0009507]; cytosol [GO:0005829]; mitochondrion [GO:0005739]	alanine-tRNA ligase activity [GO:0004813]; aminoacyl-tRNA editing activity [GO:0002161]; ATP binding [GO:0005524]; tRNA binding [GO:0000049]; zinc ion binding [GO:0008270]	SUBCELLULAR LOCATION: Mitochondrion {ECO:0000256|HAMAP-Rule:MF_03133}. Cytoplasm {ECO:0000256|HAMAP-Rule:MF_03133}.	Class-II aminoacyl-tRNA synthetase family, Alax-L subfamily		0.35	0.29	0.5	0.16	0.74	-0.09	0.69	0.08	0.02	0.47	0.59	-0.15	0.01	-0.6	0.04	-0.49	0	-0.78
CmoCh01G002690	gene-LOC111452541	A0A6J1GB21_CUCMO	Anamorsin homolog	iron-sulfur cluster assembly [GO:0016226]	mitochondrial intermembrane space [GO:0005758]	2 iron, 2 sulfur cluster binding [GO:0051537]; 4 iron, 4 sulfur cluster binding [GO:0051539]; electron transfer activity [GO:0009055]; metal ion binding [GO:0046872]	SUBCELLULAR LOCATION: Cytoplasm {ECO:0000256|HAMAP-Rule:MF_03115}. Mitochondrion intermembrane space {ECO:0000256|HAMAP-Rule:MF_03115}.	Anamorsin family		0.29	-0.2	0.82	0.04	0.6	-0.09	0.54	0.17	0.18	0.29	0.07	0.41	0.91	0.02	0.12	-0.26	0.88	-0.03
CmoCh01G002700	gene-LOC111452014	A0A6J1G9H4_CUCMO	Delta(24)-sterol reductase	steroid metabolic process [GO:0008202]	cytoplasm [GO:0005737]; membrane [GO:0016020]	delta24(24-1) sterol reductase activity [GO:0000246]; delta24-sterol reductase activity [GO:0050614]; FAD binding [GO:0071949]				0.04	-0.69	0.78	-0.13	0.05	-0.97	0.87	-0.05	0.05	0.68	0.41	0.34	0.82	0.1	0	-1.13	0.22	-0.66
CmoCh01G002710	gene-LOC111452680	A0A6J1GBK1_CUCMO	Protein kinase superfamily protein			ATP binding [GO:0005524]; protein serine/threonine kinase activity [GO:0004674]		Protein kinase superfamily		0.12	0.43	0.1	0.39	0.21	0.36	0.02	0.6	0	0.73	0	0.79	0.42	-0.22	0.22	0.33	0.09	0.58
CmoCh01G002720										0.05	0.84	0.14	0.66	0.95	0.05	0.92	-0.12	0.75	-0.37	0.26	-1.35	0.11	-1.75	0.28	-0.61	0.48	-0.22
CmoCh01G002730										0.36	0.19	0.84	-0.04	0.2	0.25	0.71	-0.08	0.41	-0.18	0.59	-0.12	0.42	0.15	0.06	0.36	0.05	0.45
CmoCh01G002740	gene-LOC111452679	A0A6J1GBK6_CUCMO	S-adenosylmethionine synthase	one-carbon metabolic process [GO:0006730]; S-adenosylmethionine biosynthetic process [GO:0006556]	cytosol [GO:0005829]	ATP binding [GO:0005524]; metal ion binding [GO:0046872]; methionine adenosyltransferase activity [GO:0004478]	SUBCELLULAR LOCATION: Cytoplasm {ECO:0000256|ARBA:ARBA00004496}.	AdoMet synthase family		0.36	0.15	0.08	0.34	0.03	0.44	0.17	-0.32	0.46	0.18	0.98	0.01	0.62	0.11	0.19	0.37	0.24	0.28
CmoCh01G002750										0.11	0.36	0.5	0.16	0.55	0.22	0.56	0.19	0.05	0.74	0.29	-0.3	0.66	-0.17	0.28	-0.41	0.02	-1.03
CmoCh01G002760	gene-LOC111452433	A0A6J1GAK0_CUCMO	Chlorophyll a-b binding protein, chloroplastic	photosynthesis, light harvesting in photosystem I [GO:0009768]; response to light stimulus [GO:0009416]	chloroplast envelope [GO:0009941]; chloroplast thylakoid membrane [GO:0009535]; photosystem I [GO:0009522]; photosystem II [GO:0009523]; plastoglobule [GO:0010287]	chlorophyll binding [GO:0016168]	SUBCELLULAR LOCATION: Membrane {ECO:0000256|ARBA:ARBA00004141}; Multi-pass membrane protein {ECO:0000256|ARBA:ARBA00004141}. Plastid, chloroplast thylakoid membrane {ECO:0000256|RuleBase:RU363080}.	Light-harvesting chlorophyll a/b-binding (LHC) protein family
CmoCh01G002770	gene-LOC111452723	A0A6J1GBR5_CUCMO	Protein kinase superfamily protein	signal transduction [GO:0007165]	cytoplasm [GO:0005737]	ATP binding [GO:0005524]; protein serine/threonine kinase activity [GO:0004674]		Protein kinase superfamily, CMGC Ser/Thr protein kinase family, GSK-3 subfamily		0.15	0.24	0.16	0.24	0	0.5	0.43	0.15	0.28	0.15	0.87	0.02	0.37	-0.2	0.69	0.09	0.42	0.21
CmoCh01G002780	gene-LOC111452795	A0A6J1GCT6_CUCMO	boron transporter 1-like	monoatomic anion transport [GO:0006820]; monoatomic ion homeostasis [GO:0050801]	plasma membrane [GO:0005886]	active borate transmembrane transporter activity [GO:0046715]; solute:inorganic anion antiporter activity [GO:0005452]	SUBCELLULAR LOCATION: Membrane {ECO:0000256|ARBA:ARBA00004141}; Multi-pass membrane protein {ECO:0000256|ARBA:ARBA00004141}.	Anion exchanger (TC 2.A.31.3) family		0.05	0.58	0.06	1.07	0.72	0.16	0.13	0.49	0.75	0.09	0.49	0.24	0.48	-0.12	0	-0.64	0.97	-0.01
CmoCh01G002790										0.89	0.03	0.04	0.52	0.88	-0.05	0.14	-0.43	0.23	-0.34	0.07	-0.57	0.46	0.32	0.25	-0.52	0.3	-0.49
CmoCh01G002800										0.31	0.22	0.14	0.28	0.19	0.25	0.6	-0.12	0.42	-0.16	0.11	-0.4	0.43	-0.18	0.37	0.15	0.76	-0.07
CmoCh01G002810	gene-LOC111452862	A0A6J1GCD0_CUCMO	transcription factor MYB78-like		nucleus [GO:0005634]	DNA-binding transcription factor activity [GO:0003700]; sequence-specific DNA binding [GO:0043565]	SUBCELLULAR LOCATION: Nucleus {ECO:0000256|ARBA:ARBA00004123}.		MYB	0.5	0.19	0.11	-0.43	0.11	0.35	0.34	-0.37	0.67	-0.15	0.4	0.32	0.03	-0.99	0.87	0.07	0.33	0.44
CmoCh01G002820	gene-LOC111452860	A0A6J1GD48_CUCMO	Nitrate/nitrite transporter NarU like		membrane [GO:0016020]					0.81	0.05	0.51	0.17	0.08	0.45	0.19	0.44	0.08	0.42	0.11	0.39	0.35	-0.34	0.02	0.79	0.06	0.65
CmoCh01G002830	gene-LOC111452190	A0A6J1G9K8_CUCMO	long chain acyl-CoA synthetase 1-like	cutin biosynthetic process [GO:0010143]; wax biosynthetic process [GO:0010025]	endoplasmic reticulum [GO:0005783]; membrane [GO:0016020]	ATP binding [GO:0005524]; long-chain fatty acid-CoA ligase activity [GO:0004467]		ATP-dependent AMP-binding enzyme family		0.74	-0.15	0.37	0.3	0.74	-0.1	0.13	-0.57	0.34	0.37	0.85	-0.07	0.71	0.14	0	2	0.02	1.07
CmoCh01G002840	gene-LOC111452194	A0A6J1G9J4_CUCMO	Unknown protein		membrane [GO:0016020]					0.85	-0.06	0.7	-0.12	0.76	0.12	0.02	0.61	0.06	0.45	0	1.08	0.02	0.46	0.8	0.07	0.02	0.63
CmoCh01G002850	gene-LOC111452191	A0A6J1GA74_CUCMO	CCHC-type domain-containing protein			nucleic acid binding [GO:0003676]; zinc ion binding [GO:0008270]				0.65	-0.09	0.7	-0.1	0.22	0.28	0.84	0.04	0.62	-0.09	0.86	0.04	0.32	-0.26	0.19	-0.34	0.17	-0.41
CmoCh01G002860										0.83	-0.04	0.24	-0.23	0.46	-0.11	0.63	0.11	0.91	0.02	0.61	0.1	0.66	-0.08	0.54	0.12	0.1	0.43
CmoCh01G002870	gene-LOC111452193	A0A6J1G9H6_CUCMO	WRKY transcription factor		nucleus [GO:0005634]	DNA-binding transcription factor activity [GO:0003700]; sequence-specific DNA binding [GO:0043565]	SUBCELLULAR LOCATION: Nucleus {ECO:0000256|ARBA:ARBA00004123}.		WRKY	0.5	-0.27	0.01	-0.82	0	0.98	0.73	0.15	0.61	0.18	0.08	0.49	0.01	-1.19	0.02	-0.94	0.16	-0.54
CmoCh01G002880										0.62	-0.37	0.9	-0.1	0.01	-1.97
CmoCh01G002890
CmoCh01G002900	gene-LOC111452364	A0A6J1GA90_CUCMO	DEAD-box ATP-dependent RNA helicase			ATP binding [GO:0005524]; hydrolase activity [GO:0016787]; RNA binding [GO:0003723]; RNA helicase activity [GO:0003724]		DEAD box helicase family		0.71	-0.08	0.85	-0.04	0.27	0.25	0.65	-0.09	0.17	-0.25	0.39	-0.17	0.48	-0.08	0.36	-0.12	0.97	-0.01
CmoCh01G002910												0.36	0.69	0.76	-0.39	0.49	-0.53			0.01	-2.16	0.38	-0.54
CmoCh01G002920										0.82	0.06	0.91	0.03	0.13	-0.38	0.17	-0.33	0.38	-0.16	0.02	-0.74	0.8	-0.05	0.03	-0.43	0	-1.01
CmoCh01G002930	gene-LOC111452501	A0A6J1GAW7_CUCMO	pectinesterase inhibitor 10		membrane [GO:0016020]	enzyme inhibitor activity [GO:0004857]		PMEI family		0.55	-0.2	0.59	-0.16	0.28	0.35	0.38	0.33	0.95	0.02	0.16	0.47	0.72	-0.15	0.39	-0.31	0.87	-0.06
CmoCh01G002940	gene-LOC111452367	A0A6J1GAD0_CUCMO	ATP-dependent Clp protease proteolytic subunit	protein quality control for misfolded or incompletely synthesized proteins [GO:0006515]	endopeptidase Clp complex [GO:0009368]; plastid stroma [GO:0009532]	ATP-dependent peptidase activity [GO:0004176]; ATPase binding [GO:0051117]; serine-type endopeptidase activity [GO:0004252]		Peptidase S14 family		0.77	0.05	0.68	0.07	0.02	0.42	0.54	0.13	0.92	0.02	0.43	0.18	0.7	0.07	0.02	0.42	0.03	0.38
CmoCh01G002950										0.01	0.86	0.03	0.69	0.64	0.13	0.02	-0.63	0.01	-0.55	0	-0.9	0.49	-0.31	0.13	-0.7	0.13	-1.02
CmoCh01G002960	gene-LOC111452502	A0A6J1GAY8_CUCMO	Histone-lysine N-methyltransferase EZA1 isoform X3		membrane [GO:0016020]
CmoCh01G002970	gene-LOC111452363	A0A6J1GA75_CUCMO	histone-lysine N-methyltransferase EZA1 isoform X1	heterochromatin formation [GO:0031507]; methylation [GO:0032259]	PcG protein complex [GO:0031519]	chromatin binding [GO:0003682]; histone H3K27 trimethyltransferase activity [GO:0140951]				0.02	0.37	0.72	0.08	0.57	0.11	0.21	-0.24	0.13	-0.24	0.03	-0.42	0.27	-0.15	0.07	-0.24	0.01	-0.45
CmoCh01G002980	gene-LOC111452762	A0A6J1GCN2_CUCMO	bZIP transcription factor 53-like	positive regulation of DNA-templated transcription [GO:0045893]	nucleus [GO:0005634]	DNA-binding transcription factor activity [GO:0003700]; protein heterodimerization activity [GO:0046982]; transcription cis-regulatory region binding [GO:0000976]	SUBCELLULAR LOCATION: Nucleus {ECO:0000256|ARBA:ARBA00004123}.		bZIP	0.24	-0.37	0.04	-0.56	0.53	-0.22	0.07	0.49	0.05	0.5	0.01	0.77	0.42	-0.28	0.27	0.39	0.1	0.71
CmoCh01G002990												0.61	0.5	0.95	-0.06					0.36	-0.92	0.64	-0.43
CmoCh01G003000	gene-LOC111452610	A0A6J1GBC0_CUCMO	Vacuolar protein sorting-associated protein 51 homolog	endocytic recycling [GO:0032456]; Golgi organization [GO:0007030]; Golgi vesicle transport [GO:0048193]; lipid transport [GO:0006869]; lysosomal transport [GO:0007041]; protein transport [GO:0015031]; retrograde transport, endosome to Golgi [GO:0042147]	cytosol [GO:0005829]; EARP complex [GO:1990745]; GARP complex [GO:0000938]; membrane [GO:0016020]		SUBCELLULAR LOCATION: Golgi apparatus, trans-Golgi network {ECO:0000256|RuleBase:RU368010}.	VPS51 family		0.65	0.08	0.83	0.05	0.85	0.04	0.58	-0.1	0.18	-0.23	0.79	-0.05	0.81	-0.05	0.14	0.29	0.33	0.21
CmoCh01G003010	gene-LOC111452763	A0A6J1GBX4_CUCMO	rRNA adenine N(6)-methyltransferase		cytosol [GO:0005829]; nucleolus [GO:0005730]	RNA binding [GO:0003723]; rRNA (adenine-N6,N6-)-dimethyltransferase activity [GO:0000179]		Class I-like SAM-binding methyltransferase superfamily, rRNA adenine N(6)-methyltransferase family		0.56	-0.14	0.84	0.05	0.32	0.25	0.81	0.06	0.51	0.11	0.12	0.27	0.35	0.16	0.52	0.11	0.07	0.26
CmoCh01G003020										0.48	-0.26	0.69	-0.14	0.95	-0.02	0.52	0.3	0.84	0.09	0.68	0.19	0.86	-0.06	0.8	0.09	0.61	-0.2
CmoCh01G003030	gene-LOC111452065	A0A6J1G9M3_CUCMO	rRNA adenine N(6)-methyltransferase							0.99	-0.01	0.94	-0.03	0.76	0.13	0.99	-0.01	0.72	-0.14	0.52	-0.39	1	0	0.61	0.33	0.86	0.13
CmoCh01G003040	gene-LOC111452590	A0A6J1GB95_CUCMO	RING/FYVE/PHD zinc finger superfamily protein	protein ubiquitination [GO:0016567]	membrane [GO:0016020]	ubiquitin-protein transferase activity [GO:0004842]; zinc ion binding [GO:0008270]				0.07	0.85	0.4	0.36	0.14	0.64	0.12	-0.56	0.07	-0.66	0.13	-0.63	0.01	-1.26	0.01	-1.13	0.27	-0.55
CmoCh01G003050	gene-LOC111452707	A0A6J1GBP2_CUCMO	Small COPII coat GTPase SAR1	endoplasmic reticulum to Golgi vesicle-mediated transport [GO:0006888]; intracellular protein transport [GO:0006886]; membrane organization [GO:0061024]; positive regulation of protein exit from endoplasmic reticulum [GO:0070863]; regulation of COPII vesicle coating [GO:0003400]; vesicle organization [GO:0016050]	COPII vesicle coat [GO:0030127]; endoplasmic reticulum exit site [GO:0070971]; Golgi apparatus [GO:0005794]	GTP binding [GO:0005525]; GTPase activity [GO:0003924]		Small GTPase superfamily, SAR1 family		0.01	-0.43	0.16	-0.22	0.92	0.03	0.03	0.51	0.19	0.24	0	0.97	0.94	-0.01	0.41	0.17	0.07	0.41
CmoCh01G003060										0.08	0.5	0.78	0.11	0.72	0.15	0.13	0.49	0.81	0.1	0.99	0.01	0.83	0.06	0.37	-0.3	0.07	-0.64
CmoCh01G003070	gene-LOC111452503	A0A6J1GBN8_CUCMO	GATA zinc finger domain-containing protein 8-like
CmoCh01G003080	gene-LOC111452504	A0A6J1GAV9_CUCMO	Protein of unknown function (DUF3511)									0.51	0.67	0.67	0.43
CmoCh01G003090										0.05	0.74	0	1.22	0	1.63	0.18	0.73	0.07	1	0.01	1.37	0.56	-0.23	0.69	-0.14	0.33	0.53
CmoCh01G003100	gene-LOC111452759	A0A6J1GBW7_CUCMO	Hexosyltransferase	cell wall organization [GO:0071555]	Golgi apparatus [GO:0005794]	glycosyltransferase activity [GO:0016757]		Glycosyltransferase 8 family		0.05	-0.62	0.07	-0.56	0.18	-0.47	0.8	0.08	0.97	-0.01	0.52	0.19	0.57	0.17	0.7	-0.11	0.42	-0.35
CmoCh01G003110	gene-LOC111452789	A0A6J1GC49_CUCMO	kinesin-like protein KIN-14I	microtubule-based movement [GO:0007018]	microtubule cytoskeleton [GO:0015630]	ATP binding [GO:0005524]; microtubule binding [GO:0008017]; microtubule motor activity [GO:0003777]		TRAFAC class myosin-kinesin ATPase superfamily, Kinesin family, KIN-14 subfamily		0.51	0.2	0.7	-0.08	0.59	-0.19	0.69	0.12	0.8	0.07	0.69	-0.16	0.53	-0.16	0.74	0.08	0.01	-0.73
CmoCh01G003120	gene-LOC111452856	A0A6J1GD43_CUCMO	Fumarate hydratase	fumarate metabolic process [GO:0006106]; malate metabolic process [GO:0006108]; tricarboxylic acid cycle [GO:0006099]	mitochondrion [GO:0005739]	fumarate hydratase activity [GO:0004333]		Class-II fumarase/aspartase family, Fumarase subfamily		0.67	0.08	0.48	0.18	0.36	0.21	0.49	0.13	0.35	0.16	0.99	0	0.77	-0.06	0.91	0.02	0.83	-0.05
CmoCh01G003130	gene-LOC111452741	A0A6J1GCJ6_CUCMO	Ribosomal protein L19	translation [GO:0006412]	cytosolic large ribosomal subunit [GO:0022625]	RNA binding [GO:0003723]; structural constituent of ribosome [GO:0003735]		Eukaryotic ribosomal protein eL19 family		0.02	-0.51	0.73	-0.08	0.29	-0.29	0.63	0.13	0.28	0.21	0	0.64	0.28	0.15	0.91	-0.02	0.56	0.14
CmoCh01G003140										0.02	0.46	0.75	-0.09	0.3	0.22	0.26	-0.23	0.06	-0.32	0.16	-0.3	0.21	-0.26	0.95	0.01	0.46	-0.23
CmoCh01G003150
CmoCh01G003160	gene-LOC111452459	A0A6J1GAP1_CUCMO	Sucrose synthase	sucrose metabolic process [GO:0005985]		sucrose synthase activity [GO:0016157]		Glycosyltransferase 1 family, Plant sucrose synthase subfamily		0.99	-0.01	0.69	0.18	0.31	-0.41	0	-1	0.34	-0.39	0.03	-0.7	0.99	0.01	0.89	0.06	0.37	-0.38
CmoCh01G003170	gene-LOC111452460	A0A6J1GAQ3_CUCMO	bifunctional epoxide hydrolase 2-like		peroxisome [GO:0005777]	epoxide hydrolase activity [GO:0004301]				0	0.53	0.01	0.57	0.54	0.18	0.32	-0.21	0.32	0.23	0.6	-0.13	0.4	-0.26	0.47	-0.12	0.28	-0.22
CmoCh01G003180
CmoCh01G003190	gene-LOC111452622	A0A6J1GC45_CUCMO	Indole-3-acetic acid-induced protein ARG2	response to stress [GO:0006950]	mitochondrion [GO:0005739]					0.01	1.09	0.03	0.74	0.04	-0.73	0.18	-0.62	0.76	-0.14	0.25	-0.51	0.15	-0.5	0.47	-0.27	0.27	-0.43
CmoCh01G003200	gene-LOC111452325	A0A6J1GA71_CUCMO	U1 small nuclear ribonucleoprotein A-like	mRNA splicing, via spliceosome [GO:0000398]	U1 snRNP [GO:0005685]	U1 snRNA binding [GO:0030619]		RRM U1 A/B'' family		0	-0.85	0.33	-0.27	0.01	-0.74	0.56	0.16	0.3	0.23	0.03	0.59	0.09	0.22	0.51	0.11	0.72	0.05
CmoCh01G003210	gene-LOC111452324	A0A6J1GA35_CUCMO	UDP-glucuronate decarboxylase	D-xylose metabolic process [GO:0042732]; UDP-D-xylose biosynthetic process [GO:0033320]	Golgi cisterna membrane [GO:0032580]	NAD+ binding [GO:0070403]; UDP-glucuronate decarboxylase activity [GO:0048040]	SUBCELLULAR LOCATION: Golgi apparatus, Golgi stack membrane {ECO:0000256|ARBA:ARBA00004447}; Single-pass type II membrane protein {ECO:0000256|ARBA:ARBA00004447}. Membrane {ECO:0000256|ARBA:ARBA00004606}; Single-pass type II membrane protein {ECO:0000256|ARBA:ARBA00004606}.	NAD(P)-dependent epimerase/dehydratase family, UDP-glucuronic acid decarboxylase subfamily		0.57	0.19	0.8	0.09	0.81	0.12	0.01	0.63	0	0.61	0	1.15	0.83	0.05	0.69	0.11	0.02	1.06
CmoCh01G003220										0.1	0.85	0.23	0.63	0.54	0.4	0.45	0.55	0.41	0.41	0.71	0.24	0.4	-0.69			0.3	1.04
CmoCh01G003230	gene-LOC111452807	A0A6J1GCX3_CUCMO	peter Pan-like protein	rRNA processing [GO:0006364]	preribosome, large subunit precursor [GO:0030687]	rRNA binding [GO:0019843]				0.79	-0.06	0.89	-0.03	0.77	0.06	0.32	0.21	0.09	0.3	0.05	0.38	0.75	0.05	0.69	-0.08	0.41	0.12
CmoCh01G003240										0.26	0.31	0.4	0.27	0.13	0.55	0.59	-0.16	0.49	-0.17	0.02	-0.59	0.95	0.01	0.7	-0.08	0.41	-0.17
CmoCh01G003250	gene-LOC111452487	A0A6J1GAU2_CUCMO	mitochondrial zinc maintenance protein 1, mitochondrial	mitochondrial respiratory chain complex III assembly [GO:0034551]	mitochondrial matrix [GO:0005759]	protein folding chaperone [GO:0044183]	SUBCELLULAR LOCATION: Mitochondrion matrix {ECO:0000256|ARBA:ARBA00004305}.			0.15	-0.37	0.91	0.03	0.29	-0.32	0.33	0.3	0.12	0.43	0.02	0.66	0.7	0.05	0.78	0.05	0.35	0.15
CmoCh01G003260	gene-LOC111452804	A0A6J1GC64_CUCMO	LYR motif protein							0.27	-0.24	0.27	-0.27	0.97	-0.01	0.5	0.13	0.95	-0.01	0.02	0.44	0.68	0.11	0.22	-0.3	0.77	-0.07
CmoCh01G003270										0.04	0.46	0.26	0.27	0.98	0.01	0.44	-0.23	0.18	-0.25	0	-0.7	0.92	0.03	0.82	0.06	0.23	-0.36
CmoCh01G003280	gene-LOC111452335	A0A6J1GA50_CUCMO	NADH dehydrogenase [ubiquinone] iron-sulfur protein 5-B-like	mitochondrial respiratory chain complex I assembly [GO:0032981]	mitochondrial intermembrane space [GO:0005758]; mitochondrial respiratory chain complex I [GO:0005747]		SUBCELLULAR LOCATION: Membrane {ECO:0000256|ARBA:ARBA00004170}; Peripheral membrane protein {ECO:0000256|ARBA:ARBA00004170}. Mitochondrion inner membrane {ECO:0000256|ARBA:ARBA00004637}; Peripheral membrane protein {ECO:0000256|ARBA:ARBA00004637}. Mitochondrion intermembrane space {ECO:0000256|ARBA:ARBA00004569}.	Complex I NDUFS5 subunit family		0.01	-0.55	0.97	0.01	0.24	-0.36	0.27	0.31	0.02	0.5	0	0.77	0.04	0.3	0.1	0.28	0.11	0.3
CmoCh01G003290	gene-LOC111452333	A0A6J1GAT4_CUCMO	phytochrome A-associated F-box protein							0.35	0.17	0.23	0.23	0.43	0.17	0.15	-0.26	0.24	-0.19	0.9	0.02	0.87	-0.04	0.83	-0.03	0.52	0.14
CmoCh01G003300	gene-LOC111452061	A0A6J1G9N5_CUCMO	Pentatricopeptide repeat-containing protein	RNA modification [GO:0009451]	intracellular membrane-bounded organelle [GO:0043231]	RNA binding [GO:0003723]; zinc ion binding [GO:0008270]		PPR family, PCMP-H subfamily		0.1	0.43	0.01	0.72	0.05	0.48	0.73	-0.1	0.6	0.14	0.9	0.04	0.66	-0.08	0.38	-0.22	0.55	-0.21
CmoCh01G003310	gene-LOC111452069	A0A6J1G952_CUCMO	translocase of chloroplast 159, chloroplastic-like	protein targeting to chloroplast [GO:0045036]; protein transport [GO:0015031]	chloroplast outer membrane [GO:0009707]	GTP binding [GO:0005525]; GTPase activity [GO:0003924]; metal ion binding [GO:0046872]	SUBCELLULAR LOCATION: Membrane {ECO:0000256|ARBA:ARBA00004167}; Single-pass membrane protein {ECO:0000256|ARBA:ARBA00004167}. Plastid, chloroplast outer membrane {ECO:0000256|ARBA:ARBA00023766}; Single-pass membrane protein {ECO:0000256|ARBA:ARBA00023766}.	TRAFAC class TrmE-Era-EngA-EngB-Septin-like GTPase superfamily, AIG1/Toc34/Toc159-like paraseptin GTPase family, TOC159 subfamily		0.02	0.41	0.76	0.09	0.61	0.16	0.25	-0.33	0.04	-0.59	0.01	-0.77	0.75	-0.07	0.89	-0.03	0.62	-0.17
CmoCh01G003320										0.03	0.46	0.06	0.42	0.11	0.37	0.73	-0.09	0.11	-0.43	0.04	-0.49	0.59	-0.13	0.18	-0.33	0.11	-0.43
CmoCh01G003330										0.3	0.21	0.97	0.01	0.91	-0.03	0.73	-0.08	0.32	-0.21	0.84	-0.05	0.63	0.09	0.51	-0.12	0.56	0.19
CmoCh01G003340	gene-LOC111452219	A0A6J1GAC0_CUCMO	protein DJ-1 homolog D					Peptidase C56 family		0.86	-0.03	0.24	0.21	0.16	0.27	0.61	0.13	0.95	0.01	0.33	0.22	0.56	0.11	0.05	0.35	0.01	0.45
CmoCh01G003350	gene-LOC111452217	A0A6J1GAB5_CUCMO	Regulator of chromosome condensation (RCC1) family protein			metal ion binding [GO:0046872]				0.05	0.86	0.53	0.23	0.65	-0.22	0.93	-0.04	0.84	0.09	0.87	-0.06	0.85	0.08	0.25	-0.53	0.33	-1.14
CmoCh01G003360	gene-LOC111452124	A0A6J1G9W8_CUCMO	vinorine synthase-like							0.77	0.1	0.82	0.08	0.27	0.35	0.38	0.35	0.65	-0.13	0.12	0.56	0.6	-0.19	0.5	-0.39	1	0
CmoCh01G003370										0.25	0.77	0.86	-0.12	0.55	0.38	0.44	-0.57			0.21	-0.92	0.61	-0.34
CmoCh01G003380	gene-LOC111452125	A0A6J1G9B6_CUCMO	HXXXD-type acyl-transferase family protein							0.2	0.37	0.9	-0.05	0.05	0.73	0.65	0.3	0.84	-0.13	0.56	0.43	0.37	-0.36	0.02	-1.15	0.14	1.13
CmoCh01G003390												0.48	-1.02	0.5	-0.74
CmoCh01G003400										0.17	-0.24	0.82	-0.04	0.3	0.17	0.85	0.05	0.32	0.18	0.03	0.48	0.6	0.09	0.36	0.14	0.18	0.3
CmoCh01G003410	gene-LOC111452128	A0A6J1G985_CUCMO	dephospho-CoA kinase	coenzyme A biosynthetic process [GO:0015937]		ATP binding [GO:0005524]; dephospho-CoA kinase activity [GO:0004140]				0.12	-0.28	0.59	-0.1	0.48	-0.15	0.56	0.15	0.83	0.05	0.1	0.38	0.52	0.12	0.87	0.04	0.98	0
CmoCh01G003420										0.73	-0.1	0.79	0.08	0.55	-0.16	0.7	-0.13	0.72	-0.09	0.65	-0.12	0.48	0.19	0.85	-0.06	0.77	-0.09
CmoCh01G003430	gene-LOC111452692	A0A6J1GBL9_CUCMO	organic cation/carnitine transporter 7		membrane [GO:0016020]	transmembrane transporter activity [GO:0022857]	SUBCELLULAR LOCATION: Membrane {ECO:0000256|ARBA:ARBA00004141}; Multi-pass membrane protein {ECO:0000256|ARBA:ARBA00004141}.			0.18	0.32	0.54	0.14	0.46	0.19	0.75	0.07	0.48	-0.19	0.78	-0.07	0.03	-0.36	0.96	0.01	0.86	-0.03
CmoCh01G003440										0.76	-0.1	0.39	-0.29	0.04	-0.7	0.3	-0.35	0.03	-0.51	0	-0.71	0.66	-0.11	0.05	-0.51	0	-0.83
CmoCh01G003450	gene-LOC111452143	A0A6J1GA00_CUCMO	Protein HIGH CHLOROPHYLL FLUORESCENCE PHENOTYPE 173, chloroplastic							0.09	0.29	0.57	0.12	0.22	0.32	0.97	-0.01	0.28	-0.19	0.31	-0.26	0.99	0	0.04	0.55	0.68	0.16
CmoCh01G003460	gene-LOC111452147	A0A6J1G9B8_CUCMO	zinc finger protein 4-like							0.47	-0.37	0.01	-1.07	0	-1.83	0.48	0.21	0.02	-0.66	0.18	-0.46	0.47	0.23	0.62	-0.18	0.44	-0.33
CmoCh01G003470	gene-LOC111452146	A0A6J1G9Z0_CUCMO	ALA-interacting subunit		endoplasmic reticulum [GO:0005783]; Golgi apparatus [GO:0005794]; plasma membrane [GO:0005886]		SUBCELLULAR LOCATION: Membrane {ECO:0000256|ARBA:ARBA00004141}; Multi-pass membrane protein {ECO:0000256|ARBA:ARBA00004141}.	CDC50/LEM3 family		0.97	0.01	0.78	0.07	0.02	0.61	0.89	0.04	0.4	-0.22	0.34	0.3	0.1	0.33	0.75	-0.09	0.35	0.19
CmoCh01G003480	gene-LOC111452121	A0A6J1G975_CUCMO	Methionine aminopeptidase 2	proteolysis [GO:0006508]	cytoplasm [GO:0005737]	initiator methionyl aminopeptidase activity [GO:0004239]; metal ion binding [GO:0046872]; metalloaminopeptidase activity [GO:0070006]	SUBCELLULAR LOCATION: Cytoplasm {ECO:0000256|HAMAP-Rule:MF_03175}.	Peptidase M24A family, Methionine aminopeptidase eukaryotic type 2 subfamily		0.19	0.26	0.16	0.28	0.24	0.23	0.21	-0.23	0.27	-0.18	0.52	-0.12	0.87	-0.03	0.79	0.04	0.86	-0.05
CmoCh01G003490	gene-LOC111452119	A0A6J1G9W5_CUCMO	NADH-ubiquinone dehydrogenase, mitochondrial, putative	ATP synthesis coupled electron transport [GO:0042773]	membrane [GO:0016020]	4 iron, 4 sulfur cluster binding [GO:0051539]; NADH dehydrogenase (ubiquinone) activity [GO:0008137]		Complex I 75 kDa subunit family		0.86	-0.03	0.69	0.09	0.42	0.14	0.53	-0.17	0.6	-0.13	0.86	0.05	0.34	0.13	0.81	0.04	0.19	0.33
CmoCh01G003500	gene-LOC111452506	A0A6J1GAZ2_CUCMO	aspartic proteinase PCS1-like	proteolysis [GO:0006508]		aspartic-type endopeptidase activity [GO:0004190]		Peptidase A1 family
CmoCh01G003510
CmoCh01G003520												0.88	-0.4
CmoCh01G003530	gene-LOC111452120	A0A6J1G9U8_CUCMO	Kinesin light chain 3 isoform X1							0.36	0.17	0.49	0.13	0.95	0.01	0.36	-0.21	0.57	-0.1	0.26	-0.2	0.71	-0.07	0.95	0.01	0.58	-0.16
CmoCh01G003540	gene-LOC111452409	A0A6J1GB85_CUCMO	Coiled-coil domain-containing protein 16	mitotic DNA damage checkpoint signaling [GO:0044773]; mitotic DNA replication checkpoint signaling [GO:0033314]; nuclear DNA replication [GO:0033260]	spliceosomal complex [GO:0005681]	nucleic acid binding [GO:0003676]; zinc ion binding [GO:0008270]	SUBCELLULAR LOCATION: Nucleus {ECO:0000256|ARBA:ARBA00004123}.			0.17	-0.24	0.06	-0.32	0.45	0.15	0.15	0.28	0.26	0.18	0.01	0.55	0.36	0.15	0.22	0.25	0.14	0.3
CmoCh01G003550										0.97	-0.01	0.61	0.1	0.7	-0.08	0.44	-0.2	0.83	-0.05	0.12	-0.38	0.14	-0.32	0.51	-0.14	0.51	-0.14
CmoCh01G003560
CmoCh01G003570	gene-LOC111452819		Elongation factor Ts, mitochondrial							0.13	-0.37	0.83	-0.05	0.01	-0.43	0.79	0.06	0.17	0.27	0.29	0.21	0.84	0.03	0.6	0.08	0.51	-0.14
CmoCh01G003580	gene-LOC111452405	A0A6J1GB80_CUCMO	Protein-lysine N-methyltransferase LOC111452405	methylation [GO:0032259]	cytoplasm [GO:0005737]	protein-lysine N-methyltransferase activity [GO:0016279]	SUBCELLULAR LOCATION: Cytoplasm {ECO:0000256|HAMAP-Rule:MF_03188}.	Class I-like SAM-binding methyltransferase superfamily, EFM4 family		0.56	-0.12	0.92	-0.02	0.36	0.23	0.13	0.29	0.38	0.14	0.08	0.34	0.6	0.08	0.07	0.3	0.03	0.46
CmoCh01G003590	gene-LOC111452406	A0A6J1GB43_CUCMO	cAMP-regulated phosphoprotein 19-related protein	negative regulation of protein dephosphorylation [GO:0035308]	cytoplasm [GO:0005737]	protein phosphatase inhibitor activity [GO:0004864]		Endosulfine family		0.22	-0.52	0.94	-0.04	0.74	-0.13	0.08	0.86	0.05	0.93	0.14	0.79	0.46	0.36	0.37	0.42	0.92	0.06
CmoCh01G003600										0.2	-0.97	0.13	-1.27	0.36	-0.67					0.37	0.84	0.51	0.63
CmoCh01G003610										0.43	-0.33	0.03	-0.84	0.29	-0.46	0.25	-0.61	0.54	-0.24	0	-1.57	0	1.33			0.32	0.52
CmoCh01G003620	gene-LOC111452225	A0A6J1G9P1_CUCMO	ATP-dependent Clp protease proteolytic subunit	protein quality control for misfolded or incompletely synthesized proteins [GO:0006515]	endopeptidase Clp complex [GO:0009368]; plastid stroma [GO:0009532]	ATP-dependent peptidase activity [GO:0004176]; ATPase binding [GO:0051117]; serine-type endopeptidase activity [GO:0004252]		Peptidase S14 family		0.89	-0.03	0.45	0.19	0.16	0.42	0.74	0.08	0.6	-0.08	0.77	0.06	0.44	0.18	0.21	0.27	0.83	0.06
CmoCh01G003630	gene-LOC111452227	A0A6J1G9P5_CUCMO	Unknown protein							0.64	-0.17	0.96	0.02	0.14	0.39	0.45	0.31	0.6	0.24	0.43	0.3	0.43	0.41	0.11	0.75	0.67	0.23
CmoCh01G003640	gene-LOC111452508	A0A6J1GBP1_CUCMO	RING-type E3 ubiquitin transferase	protein ubiquitination [GO:0016567]		transferase activity [GO:0016740]; zinc ion binding [GO:0008270]		SINA (Seven in absentia) family		0.05	-0.72	0.49	-0.27	0.94	-0.03	0.07	0.41	0.97	0.01	0	1.02	0.63	-0.13	0.72	-0.1	0.11	0.58
CmoCh01G003650										0.85	0.08	0.88	0.06	0.73	0.15	0.86	0.09	0.29	0.32	0.15	0.52	0.84	0.06	0.32	0.38	0.25	0.39
CmoCh01G003660										0.45	0.13	0.27	0.21	0.7	0.07	0.7	0.09	0.42	0.17	0.27	0.24	0.24	0.37	0.25	0.31	0.69	0.12
CmoCh01G003670																				0.59	-0.74	0.25	1.52			0.1	2.04
CmoCh01G003680	gene-LOC111452718	A0A6J1GBR0_CUCMO	heavy metal-associated isoprenylated plant protein 37-like			metal ion binding [GO:0046872]		HIPP family				0.92	0.34
CmoCh01G003690	gene-LOC111452159	A0A6J1G9D1_CUCMO	2-isopropylmalate synthase	coenzyme B biosynthetic process [GO:0019298]; L-leucine biosynthetic process [GO:0009098]	chloroplast [GO:0009507]; cytosol [GO:0005829]	2-isopropylmalate synthase activity [GO:0003852]; metal ion binding [GO:0046872]		Alpha-IPM synthase/homocitrate synthase family, LeuA type 1 subfamily		0.01	-1.5	0.76	-0.23	0.1	-1.45	0.94	0.07			0.89	-0.12	0.22	0.89
CmoCh01G003700	gene-LOC111452161	A0A6J1G9F5_CUCMO	Pyridoxal kinase	pyridoxal 5'-phosphate salvage [GO:0009443]	cytosol [GO:0005829]	pyridoxal kinase activity [GO:0008478]		Pyridoxine kinase family		0.68	-0.09	0.51	-0.13	0.39	0.18	0.04	0.4	0.04	0.33	0	0.68	0.92	-0.01	0	0.5	0	0.7
CmoCh01G003710	gene-LOC111452165	A0A6J1G9F9_CUCMO	Plastid movement impaired 2									0.07	5.29
CmoCh01G003720												0.2	1.4	0.26	1.24	1	0	0.14	-0.8	0.28	-0.66	0.84	-0.14			0.02	-1.55
CmoCh01G003730										0.16	0.29	0.7	0.09	0.07	0.44	0.56	0.12	0.52	-0.13	0.17	0.3	0.41	-0.16	0.67	0.09	0.22	0.26
CmoCh01G003740	gene-LOC111452164	A0A6J1GA14_CUCMO	NOD26-like intrinsic protein 1;2		membrane [GO:0016020]	channel activity [GO:0015267]	SUBCELLULAR LOCATION: Membrane {ECO:0000256|ARBA:ARBA00004141}; Multi-pass membrane protein {ECO:0000256|ARBA:ARBA00004141}.	MIP/aquaporin (TC 1.A.8) family		0.56	-0.57	0.66	-0.57	0.4	-0.77	0.4	-0.49	0.17	-0.67	0.67	-0.23	0.31	-0.45			0.25	-0.63
CmoCh01G003750	gene-LOC111452170	A0A6J1G9I0_CUCMO	Calcium-binding EF-hand family protein			calcium ion binding [GO:0005509]				0.63	0.32	0.48	0.4	0.69	0.22	0.46	0.38	0.09	0.66	0.16	0.6	0.47	0.28	0.74	0.16	0.89	-0.06
CmoCh01G003760												0.32	-1.35	0.28	-1.88	0.06	2.55	0.04	2.39			0.75	0.59			0.62	-1.23
CmoCh01G003770	gene-LOC111452168	A0A6J1G9E0_CUCMO	MLP-like protein 34	defense response [GO:0006952]				MLP family		0.65	0.32	0.98	0.06	0.93	-0.11	0	3.25	0.01	2.14	0.22	1.56	0.17	1.82	0.93	-0.12	0.13	2.18
CmoCh01G003780																				0.46	-1.4	0.28	-3.36
CmoCh01G003790	gene-LOC111452166	A0A6J1G9H5_CUCMO	EF hand calcium-binding protein family			calcium ion binding [GO:0005509]				0.89	0.06	0.81	0.12	0.56	-0.27	0.06	-0.57	0.27	-0.29	0.46	-0.24	0.09	0.44	0.39	0.22	0.87	-0.05
CmoCh01G003800
CmoCh01G003810	gene-LOC111452163	A0A6J1G9H0_CUCMO	protein PTST, chloroplastic		chloroplast [GO:0009507]					0.61	0.09	0.27	0.26	0.18	0.29	0.56	0.12	0.58	0.1	0.07	0.39	0.83	0.04	0.04	0.34	0.3	0.33
CmoCh01G003820										0.33	0.63	0.91	-0.07	0.2	0.74	0.36	0.66	0.08	1.22	0.05	1.18	0.83	-0.16			0.32	0.66
CmoCh01G003830	gene-LOC111452158	A0A6J1GA09_CUCMO	importin-11	protein import into nucleus [GO:0006606]	cytosol [GO:0005829]; nuclear envelope [GO:0005635]	small GTPase binding [GO:0031267]				0.02	0.58	0.05	0.46	0.35	0.33	0.15	-0.35	0.27	-0.25	0	-0.85	0.05	-0.32	0.79	-0.05	0.01	-0.46
CmoCh01G003840										0.18	-0.45	0.35	-0.32	0.03	-0.79	0.18	0.45	0.1	0.42	0.15	0.44	0.89	-0.04	0.42	0.26	0.93	0.04
CmoCh01G003850	gene-LOC111452824	A0A6J1GC62_CUCMO	Unknown protein		membrane [GO:0016020]					0.93	-0.02	0.47	0.16	0.17	0.3	0.62	0.13	0.91	0.02	0.1	0.4	0.08	0.31	0.09	0.35	0.01	0.81
CmoCh01G003860	gene-LOC111452863	A0A6J1GCD8_CUCMO	nijmegen breakage syndrome 1 protein	DNA duplex unwinding [GO:0032508]; double-strand break repair via homologous recombination [GO:0000724]; mitotic G2 DNA damage checkpoint signaling [GO:0007095]	Mre11 complex [GO:0030870]	damaged DNA binding [GO:0003684]	SUBCELLULAR LOCATION: Nucleus {ECO:0000256|ARBA:ARBA00004123}.	Nibrin family		0.08	-0.4	0.64	-0.11	0.78	0.07	0.83	0.04	0.13	0.38	0.08	0.45	0.86	0.06	0.33	-0.26	0.24	-0.33
CmoCh01G003870	gene-LOC111452870	A0A6J1GCB6_CUCMO	RING-type E3 ubiquitin transferase	protein ubiquitination [GO:0016567]		ubiquitin protein ligase activity [GO:0061630]				0.01	0.83	0.38	0.33	0.63	-0.18	0.02	-0.9	0.09	-0.68	0	-1.08	0.28	-0.57	0.77	-0.15	0.2	-0.72
CmoCh01G003880										0.01	-0.59	0.97	0.01	0.01	-0.5	0.5	0.14	0.58	0.11	0.95	-0.02	0.68	-0.13	0.61	0.13	0.78	-0.08
CmoCh01G003890	gene-LOC111452035	A0A6J1G8Y0_CUCMO	PC-Esterase	xylan biosynthetic process [GO:0045492]	Golgi apparatus [GO:0005794]; membrane [GO:0016020]	acetyltransferase activity [GO:0016407]				0.66	0.12	0.93	-0.02	0.35	0.25	0.5	0.17	0.92	0.02	0.97	-0.01	0.31	-0.18	0	-0.71	0.42	-0.22
CmoCh01G003900										0.34	-0.51	0.45	-0.44	0.47	-0.39	0.53	0.3	0.32	0.46	0.39	0.69	0.44	0.36	0.04	-0.94	0.21	-0.73
CmoCh01G003910										0.18	-0.3	0.06	0.62	0.57	0.17	0.96	-0.01	0.79	0.04	0.05	0.37	0.17	-0.42	0.97	-0.02	0.82	-0.07
CmoCh01G003920	gene-LOC111452040	A0A6J1G8W3_CUCMO	Myb-related transcription factor						MYB	0.36	0.78	0.93	-0.07	0.6	0.4	0.92	-0.06	0.75	0.23	0.01	-1.82	0.54	0.32			0.13	-1.32
CmoCh01G003930	gene-LOC111452041	A0A6J1G922_CUCMO	HMG-Y-related protein A-like	chromosome condensation [GO:0030261]; negative regulation of DNA recombination [GO:0045910]; nucleosome assembly [GO:0006334]; regulation of DNA-templated transcription [GO:0006355]	nucleolus [GO:0005730]; nucleosome [GO:0000786]	double-stranded DNA binding [GO:0003690]; nucleosomal DNA binding [GO:0031492]				0.05	-0.7	0.01	-0.62	0.5	-0.26	0.23	0.37	0.15	0.26	0	0.91	0	0.66	0	0.68	0	1.21
CmoCh01G003940	gene-LOC111452033	A0A6J1G9J5_CUCMO	DELLA protein	gibberellic acid mediated signaling pathway [GO:0009740]; hyperosmotic salinity response [GO:0042538]; jasmonic acid mediated signaling pathway [GO:0009867]; negative regulation of gibberellic acid mediated signaling pathway [GO:0009938]; negative regulation of seed germination [GO:0010187]; regulation of reactive oxygen species metabolic process [GO:2000377]; regulation of seed dormancy process …	nucleus [GO:0005634]	DNA-binding transcription factor activity [GO:0003700]; sequence-specific DNA binding [GO:0043565]	SUBCELLULAR LOCATION: Nucleus {ECO:0000256|RuleBase:RU367159}.	GRAS family, DELLA subfamily	GRAS	0.04	-1.53	0.02	-1.86	0.53	-0.47	0.47	0.26	0.45	0.27	0.03	0.84	0.22	0.52	0	1.82	0	1.6
CmoCh01G003950	gene-LOC111452042	A0A6J1G8Y8_CUCMO	Senescence-associated protein									0.5	0.98	0.84	0.39	0.36	0.99			0.79	0.35	0.33	-2.22			0.54	-1.12
CmoCh01G003960	gene-LOC111452043	A0A6J1G8W5_CUCMO	Unknown protein									0.29	2.62			0.01	1.83	0.1	0.99	0	3.32	0.03	-3.67			0.03	3.94
CmoCh01G003970
CmoCh01G003980	gene-LOC111452044	A0A6J1G927_CUCMO	Unknown protein							0.78	0.11	0.24	0.55	0.94	0.05	0.73	-0.15	0.86	0.05	0.01	1.03	0.57	0.21	0.37	0.41	0.02	1.11
CmoCh01G003990												0.41	-1.22	0.6	-0.78
CmoCh01G004000										0.85	0.08	0.65	0.2	0.03	1	0.71	-0.24	0.67	-0.25	0.8	-0.16	0.43	-0.43	0.39	0.41	0.67	-0.33
CmoCh01G004010	gene-LOC111452446	A0A6J1GBE9_CUCMO	phenolic glucoside malonyltransferase 1-like			transferase activity [GO:0016740]				0.01	-1.19	0	-1.56	0.75	0.18	0.42	0.41	0.01	1.01	0	1.71	0.18	1.11	0	2.48	0	3.07
CmoCh01G004020										0.07	0.44	0.43	0.25	0.92	0.03	0.31	0.36	0.38	0.21	0.54	-0.17	0.47	-0.16	0.72	0.09	0.15	-0.41
CmoCh01G004030												0.58	-0.48	0.84	-0.19					0.75	0.3	0.61	0.68
CmoCh01G004040	gene-LOC111452452	A0A6J1GAN1_CUCMO	Unknown protein							0	-1.09	0	-0.77	0.28	-0.32	0	0.95	0	0.75	0	1.29	0.4	-0.25	0.39	0.23	0.01	0.76
CmoCh01G004050	gene-LOC111452450	A0A6J1GAR7_CUCMO	LOB domain-containing protein	regulation of gene expression [GO:0010468]				LOB domain-containing protein family	LBD	0	-4.95	0	-2.13	0	-1.19	0	3.07	0	2.82	0	4.63	0	1.47	0	3.79	0	3.87
CmoCh01G004060	gene-LOC111452447	A0A6J1GBC3_CUCMO	Cytochrome P450, putative		membrane [GO:0016020]	heme binding [GO:0020037]; iron ion binding [GO:0005506]; monooxygenase activity [GO:0004497]; oxidoreductase activity, acting on paired donors, with incorporation or reduction of molecular oxygen [GO:0016705]	SUBCELLULAR LOCATION: Membrane {ECO:0000256|ARBA:ARBA00004167}; Single-pass membrane protein {ECO:0000256|ARBA:ARBA00004167}.	Cytochrome P450 family		0.5	0.82	0.09	1.29	0.8	-0.2					0.77	0.56					0.29	1.72
CmoCh01G004070										0.49	0.56	0.6	-0.43	0.64	0.39	0.29	0.83			0.17	0.83	0.91	0.17
CmoCh01G004080	gene-LOC111452451	A0A6J1GBD3_CUCMO	30S ribosomal protein 3, chloroplastic-like	translation [GO:0006412]	ribonucleoprotein complex [GO:1990904]; ribosome [GO:0005840]	structural constituent of ribosome [GO:0003735]		Chloroplast-specific ribosomal protein cS23 family		0.77	-0.09	0.83	-0.06	0.84	0.07	0.27	0.39	0.06	0.51	0.07	0.58	0.41	0.31	0.25	0.4	0.27	0.41
CmoCh01G004090	gene-LOC111452448	A0A6J1GAM4_CUCMO	S-adenosylmethionine decarboxylase proenzyme	spermidine biosynthetic process [GO:0008295]; spermine biosynthetic process [GO:0006597]	cytosol [GO:0005829]	adenosylmethionine decarboxylase activity [GO:0004014]; putrescine binding [GO:0019810]		Eukaryotic AdoMetDC family		0.74	-0.1	0.9	-0.04	0.16	-0.43	0.52	-0.11	0.59	0.07	0.84	-0.03	0.22	0.21	0.26	0.16	0.2	0.3
CmoCh01G004100										0.17	0.63	0.04	0.83	0.89	0.07	0.1	-0.46	0.21	-0.34	0	-1.27	0.89	-0.04	0.97	0.01	0.41	-0.21
CmoCh01G004110	gene-LOC111452761	A0A6J1GBZ9_CUCMO	Uridine kinase	CTP salvage [GO:0044211]; UMP salvage [GO:0044206]	chloroplast [GO:0009507]	ATP binding [GO:0005524]; excinuclease ABC activity [GO:0009381]; GTP binding [GO:0005525]; ribosylnicotinamide kinase activity [GO:0050262]; uracil phosphoribosyltransferase activity [GO:0004845]; uridine kinase activity [GO:0004849]		Uridine kinase family; UPRTase family; Uridine kinase family		0.83	0.04	0.31	-0.22	0.97	-0.01	0.4	0.24	0.05	0.43	0.39	0.16	0.69	-0.1	0.68	0.15	0.21	-0.35
CmoCh01G004120	gene-LOC111452682	A0A6J1GCD4_CUCMO	Eukaryotic translation initiation factor 3 subunit G	formation of cytoplasmic translation initiation complex [GO:0001732]	eukaryotic 43S preinitiation complex [GO:0016282]; eukaryotic 48S preinitiation complex [GO:0033290]; eukaryotic translation initiation factor 3 complex [GO:0005852]	RNA binding [GO:0003723]; translation initiation factor activity [GO:0003743]	SUBCELLULAR LOCATION: Cytoplasm {ECO:0000256|HAMAP-Rule:MF_03006}.	EIF-3 subunit G family		0.03	-0.49	0.4	-0.13	0.22	-0.27	0.92	0.02	0.9	-0.02	0.02	0.42	0.01	0.32	0.18	0.23	0	0.4
CmoCh01G004130	gene-LOC111452777	A0A6J1GBZ7_CUCMO	protein trichome birefringence-like 19		Golgi apparatus [GO:0005794]; membrane [GO:0016020]	O-acetyltransferase activity [GO:0016413]		PC-esterase family, TBL subfamily		0.01	-0.62	0.14	-0.34	0.77	-0.07	0.64	0.1	0.56	0.14	0.02	0.49	0.75	0.07	0.33	-0.17	0.13	0.37
CmoCh01G004140	gene-LOC111452483	A0A6J1GAW8_CUCMO	transmembrane protein 33 homolog	endoplasmic reticulum tubular network organization [GO:0071786]; membrane organization [GO:0061024]	endoplasmic reticulum [GO:0005783]; membrane [GO:0016020]		SUBCELLULAR LOCATION: Membrane {ECO:0000256|ARBA:ARBA00004141}; Multi-pass membrane protein {ECO:0000256|ARBA:ARBA00004141}.	PER33/POM33 family		0.3	0.73	0.21	0.79	0.92	-0.09	0.25	-0.87			0.1	-1.15	0.92	-0.05			0.04	-1.18
CmoCh01G004150										0.65	0.15	0.75	-0.12	0.17	-0.47	0.87	0.07	0.9	-0.05	0.73	-0.15	0.34	0.26	0.78	-0.08	0.06	-0.6
CmoCh01G004160	gene-LOC111452817	A0A6J1GC57_CUCMO	isoprenylcysteine alpha-carbonyl methylesterase ICME-like		endoplasmic reticulum membrane [GO:0005789]; Golgi membrane [GO:0000139]	lipase activity [GO:0016298]	SUBCELLULAR LOCATION: Endoplasmic reticulum membrane {ECO:0000256|ARBA:ARBA00004586}. Golgi apparatus membrane {ECO:0000256|ARBA:ARBA00004653}; Multi-pass membrane protein {ECO:0000256|ARBA:ARBA00004653}. Membrane {ECO:0000256|ARBA:ARBA00004141}; Multi-pass membrane protein {ECO:0000256|ARBA:ARBA00004141}.	AB hydrolase superfamily, Isoprenylcysteine methylesterase family		0.2	-0.27	0.19	-0.33	0.7	0.1	0.5	0.11	0.62	0.07	0.15	0.23	0.78	-0.06	0.16	0.3	0.01	0.65
CmoCh01G004170
CmoCh01G004180	gene-LOC111452685	A0A6J1GCE3_CUCMO	protein rough sheath 2 homolog						MYB	0.84	-0.05	0.88	-0.04	0.44	-0.22	0.02	-0.53	0.16	-0.35	0.86	0.04	0.44	0.3	0.21	-0.44	0.14	-0.56
CmoCh01G004190										0.06	0.34	0.76	-0.06	0.58	0.11	0.91	-0.02	0.27	-0.18	0.19	-0.33	0.82	0.03	0.03	-0.38	0.04	-0.42
CmoCh01G004200										0.97	-0.03	1	0	0.23	-0.69	0.2	-0.62	0.11	-0.72	0.17	-0.7	0.68	0.29	0.84	0.13	0.67	0.38
CmoCh01G004210										1	0	0.67	-0.13	0.78	-0.08	0.88	0.04	0.38	-0.15	0.28	-0.26	0.23	-0.25	0.49	-0.17	0.24	-0.51
CmoCh01G004220	gene-LOC111452663	A0A6J1GBJ5_CUCMO	TPX2 domain-containing protein		cytoplasm [GO:0005737]; microtubule [GO:0005874]			TPX2 family		0.46	0.79	0.16	-1.02	0.24	0.94	0.47	0.65	0.2	1.03	0.06	-2.13	0.01	1.39	0.74	0.27	0.22	-1.46
CmoCh01G004230	gene-LOC111452047	A0A6J1G9J6_CUCMO	DUF775 domain-containing protein	protein import into nucleus [GO:0006606]	cytosol [GO:0005829]; nucleus [GO:0005634]	Hsp70 protein binding [GO:0030544]; nuclear import signal receptor activity [GO:0061608]		OPI10 family		0.03	-1.12	0.01	-0.69	0.01	-0.95	0.08	0.59	0.06	0.53	0	1.33	0.59	0.21	0.38	0.46	0.03	0.95
CmoCh01G004240										0.64	0.26	0.97	0.02	0.28	0.58	0.02	0.97	0.22	0.52	0	1.17	0.76	-0.14	0.08	0.65	0.01	0.95
CmoCh01G004250										0	1.27	0	1.05	0	1.34	0.08	0.62	0.05	0.73	0.16	0.5	0.21	-0.6	0.61	0.14	0.05	0.79
CmoCh01G004260	gene-LOC111452400	A0A6J1GAH9_CUCMO	Alpha/beta hydrolase domain-containing protein 17B-like							0.62	-0.1	0.83	-0.05	0.02	-0.5	0.75	-0.07	0.54	-0.15	0.32	-0.24	0.11	-0.4	0.78	0.06	0.18	-0.39
CmoCh01G004270	gene-LOC111452401	A0A6J1GB39_CUCMO	delta(7)-sterol-C5(6)-desaturase-like	cholesterol biosynthetic process via lathosterol [GO:0033490]; ergosterol biosynthetic process [GO:0006696]; sphingolipid biosynthetic process [GO:0030148]	endoplasmic reticulum membrane [GO:0005789]	C-4 methylsterol oxidase activity [GO:0000254]; C-5 sterol desaturase activity [GO:0000248]; iron ion binding [GO:0005506]; sphingolipid delta-4 desaturase activity [GO:0042284]; sphingosine hydroxylase activity [GO:0000170]		Sterol desaturase family		0.33	-0.53	0.47	-0.49	0	-2.7	0.43	-0.69			0.4	-0.8	0.41	0.53			0.71	-0.29
CmoCh01G004280	gene-LOC111452203	A0A6J1G9M7_CUCMO	chloroplastic group IIB intron splicing facilitator CRS2, chloroplastic-like			aminoacyl-tRNA hydrolase activity [GO:0004045]		PTH family		0.24	-0.29	0.42	-0.21	0.4	0.22	0.06	0.39	0.09	0.32	0.01	0.8	0.24	0.32	0.39	0.24	0.25	0.37
CmoCh01G004290	gene-LOC111452204	A0A6J1GA97_CUCMO	Homeobox Hox-B3-like protein							0.04	-0.81	0.26	0.6	0.13	-0.81	0.3	0.56	0.04	1.04	0.06	1.21	0.06	0.99	0.58	0.44	0.8	-0.16
CmoCh01G004300	gene-LOC111452201	A0A6J1GA91_CUCMO	DUF4378 domain-containing protein/VARLMGL domain-containing protein							0.32	0.2	0.7	-0.09	0.22	-0.34	0	-0.88	0.01	-0.59	0	-0.61	0.93	0.02	0.55	-0.12	0.16	-0.36
CmoCh01G004310												0.62	0.42	0.71	0.37	0.18	-0.88			0.01	-1.84	0.14	-0.85			0.21	-0.8
CmoCh01G004320												0.41	0.64	0.58	0.74	0.01	-1.64	0.01	-1.35	0	-2.22	0.25	-0.5	0.29	-0.53	0.01	-1.12
CmoCh01G004330										0.07	-0.39	0.08	-0.38	0.45	-0.16	0.88	0.03	0.83	0.03	0.03	0.38	0.51	0.14	0.01	0.36	0.02	0.37
CmoCh01G004340										0.66	0.14	0.62	0.15	0.17	0.4	0.32	0.27	0.44	0.2	0.3	0.28	0.34	-0.2	0.92	0.02	0.06	0.38
CmoCh01G004350										0.32	-0.36	0.16	-0.47	0.08	-0.65	0.33	0.35	0.34	0.3	0.14	0.48	0.32	-0.38	0.58	-0.17	0.48	-0.5
CmoCh01G004360	gene-LOC111452318	A0A6J1GAR5_CUCMO	2-hydroxyacyl-CoA lyase-like	fatty acid alpha-oxidation [GO:0001561]; oxalate catabolic process [GO:0033611]	peroxisome [GO:0005777]	magnesium ion binding [GO:0000287]; oxalyl-CoA decarboxylase activity [GO:0008949]; thiamine pyrophosphate binding [GO:0030976]		TPP enzyme family		0.15	0.21	0.48	0.19	0.42	0.14	0.45	-0.22	0.34	-0.19	0.46	-0.19	0.76	0.04	0.02	0.35	0.3	0.17
CmoCh01G004370
CmoCh01G004380	gene-LOC111452317	A0A6J1GA61_CUCMO	DNA ligase	double-strand break repair via nonhomologous end joining [GO:0006303]; interstrand cross-link repair [GO:0036297]	nucleus [GO:0005634]	5'-3' DNA exonuclease activity [GO:0035312]; damaged DNA binding [GO:0003684]; ligase activity [GO:0016874]	SUBCELLULAR LOCATION: Nucleus {ECO:0000256|ARBA:ARBA00004123}.	DNA repair metallo-beta-lactamase (DRMBL) family		0.78	0.07	0.41	0.26	0.38	0.22	0.62	-0.15	0.54	-0.16	0.86	-0.05	0.67	0.16	0.98	-0.01	0.81	0.09
CmoCh01G004390	gene-LOC111452320	A0A6J1GA18_CUCMO	transcription factor TCP13-like	regulation of secondary shoot formation [GO:2000032]	nucleus [GO:0005634]	DNA-binding transcription factor activity [GO:0003700]; sequence-specific DNA binding [GO:0043565]			TCP	0.19	-1.11	0.18	-1.55	0	-2.35	0.13	-2.55			0.14	-4.8	0.32	1.34
CmoCh01G004400										0.23	-0.32	0.03	-0.68	0.77	-0.08	0	0.8	0	0.65	0	0.82	0.68	0.08	0.53	0.14	0.04	0.4
CmoCh01G004410										0.81	0.14	0.22	-0.73	0.55	0.32	0.89	-0.09			0.48	-0.47	0.52	-0.45			0.19	-1.03
CmoCh01G004420										0.85	0.18	0.96	-0.05	0.01	2.06	0.01	1.47	0	1.3	0.01	1.68	0.27	0.46	0.01	1.07	0.07	1.03
CmoCh01G004430	gene-LOC111452361	A0A6J1GAX7_CUCMO	Methyl esterase	jasmonic acid metabolic process [GO:0009694]; salicylic acid metabolic process [GO:0009696]		methyl indole-3-acetate esterase activity [GO:0080030]; methyl jasmonate esterase activity [GO:0080032]; methyl salicylate esterase activity [GO:0080031]				0.23	-0.25	0	-0.61	0.7	-0.09	0.01	0.62	0	0.64	0.03	0.65	0.14	0.33	0.04	0.51	0.05	0.69
CmoCh01G004440										0.36	-0.6	0.15	-1.02	0.37	-0.59					0.22	0.89	0.47	0.58
CmoCh01G004450	gene-LOC111452360	A0A6J1GB04_CUCMO	receptor-like protein kinase FERONIA		plasma membrane [GO:0005886]; plasmodesma [GO:0009506]	ATP binding [GO:0005524]; protein serine/threonine kinase activity [GO:0004674]; transmembrane receptor protein tyrosine kinase activity [GO:0004714]				0.19	-0.91	0.29	-0.77	0.76	-0.22	0.36	0.31	0.01	1.65	0	1.28	0	1.25	0	1.1	0	1.93
CmoCh01G004460	gene-LOC111452359	A0A6J1GAB9_CUCMO	receptor-like protein kinase FERONIA		membrane [GO:0016020]	ATP binding [GO:0005524]; protein serine/threonine kinase activity [GO:0004674]; transmembrane receptor protein tyrosine kinase activity [GO:0004714]				0.58	-0.28	0.71	-0.2	0.25	0.64	0.15	-0.3	0.77	-0.06	0.99	0	0	0.48	0.01	0.41	0.18	0.47
CmoCh01G004470										0.77	0.18	0.01	1.32	0.52	0.41	0.02	-1.34	0.76	-0.15	0.53	-0.31	0.48	0.67			0.96	0.08
CmoCh01G004480	gene-LOC111452753	A0A6J1GCP3_CUCMO	COBRA-like protein	cellulose microfibril organization [GO:0010215]; plant-type cell wall cellulose biosynthetic process [GO:0052324]	membrane [GO:0016020]			COBRA family		0.26	-0.76	0.03	-1.6	0.91	-0.08	0.22	-0.25	0.77	0.07	0.12	0.5	0.49	0.31	0.01	1.25	0	1.94
CmoCh01G004490	gene-LOC111452754	A0A6J1GCM0_CUCMO	COBRA-like protein	cellulose microfibril organization [GO:0010215]; plant-type cell wall cellulose biosynthetic process [GO:0052324]	membrane [GO:0016020]			COBRA family		0.66	-0.23	0.08	-0.77	0.36	0.45	0.73	0.12	0.1	0.52	0.92	-0.05	0.25	0.51	0.15	0.65	0.17	0.77
CmoCh01G004500												0.14	-1.43	0.77	0.22	0.93	0.07			0.76	-0.38
CmoCh01G004510	gene-LOC111452568	A0A6J1GBW8_CUCMO	UDP-arabinopyranose mutase	cell wall organization [GO:0071555]; plant-type cell wall biogenesis [GO:0009832]; UDP-L-arabinose metabolic process [GO:0033356]	cytosol [GO:0005829]; Golgi apparatus [GO:0005794]	UDP-arabinopyranose mutase activity [GO:0052691]	SUBCELLULAR LOCATION: Golgi apparatus {ECO:0000256|PIRNR:PIRNR016429}.	RGP family		0.12	0.5	0.32	0.57	0.02	0.77	0.78	-0.1	0.47	0.31	0	1.38	0.94	0.04	0.02	1.17	0	1.73
CmoCh01G004520												0.1	2.71
CmoCh01G004530
CmoCh01G004540	gene-LOC111452571	A0A6J1GB60_CUCMO	MADS-box transcription factor	positive regulation of transcription by RNA polymerase II [GO:0045944]	nucleus [GO:0005634]	DNA-binding transcription factor activity, RNA polymerase II-specific [GO:0000981]; protein dimerization activity [GO:0046983]; RNA polymerase II cis-regulatory region sequence-specific DNA binding [GO:0000978]	SUBCELLULAR LOCATION: Nucleus {ECO:0000256|ARBA:ARBA00004123}.		MIKC_MADS
CmoCh01G004550	gene-LOC111452570	A0A6J1GBW9_CUCMO	MADS-box transcription factor FBP29	positive regulation of transcription by RNA polymerase II [GO:0045944]	nucleus [GO:0005634]	DNA-binding transcription factor activity, RNA polymerase II-specific [GO:0000981]; protein dimerization activity [GO:0046983]; RNA polymerase II cis-regulatory region sequence-specific DNA binding [GO:0000978]	SUBCELLULAR LOCATION: Nucleus {ECO:0000256|ARBA:ARBA00004123}.		MIKC_MADS
CmoCh01G004560	gene-LOC111452565	A0A6J1GB49_CUCMO	AUGMIN subunit 5	spindle assembly [GO:0051225]	HAUS complex [GO:0070652]; spindle microtubule [GO:0005876]					0.33	0.18	0.17	0.26	0.47	0.21	0.16	-0.3	0.67	-0.09	0	-0.6	0.25	-0.23	0.82	0.04	0.05	-0.52
CmoCh01G004570	gene-LOC111452573	A0A6J1GB65_CUCMO	Pollen Ole e 1 allergen/extensin									0.53	1.95
CmoCh01G004580	gene-LOC111452567	A0A6J1GB53_CUCMO	O-fucosyltransferase family protein	fucose metabolic process [GO:0006004]	cytoplasm [GO:0005737]; membrane [GO:0016020]	transferase activity [GO:0016740]		Glycosyltransferase GT106 family		0.95	0.02	0.4	0.26	0.4	0.29	0.23	0.43	0.11	0.49	0.31	-0.33	0.48	0.23	0.24	-0.29	0.03	-0.5
CmoCh01G004590												0.67	-0.29	0.78	-0.18					0.53	0.67	0.93	0.07
CmoCh01G004600	gene-LOC111452569	A0A6J1GB57_CUCMO	transcription factor BIM2-like isoform X1	DNA-templated transcription [GO:0006351]	nucleus [GO:0005634]	DNA-binding transcription factor activity [GO:0003700]; protein dimerization activity [GO:0046983]	SUBCELLULAR LOCATION: Nucleus {ECO:0000256|ARBA:ARBA00004123}.		bHLH	0.51	0.12	0.73	0.09	0.21	0.25	0.59	-0.1	0.14	-0.23	0.28	-0.21	0.32	-0.17	0.04	-0.35	0.09	-0.27
CmoCh01G004610										0.18	-0.36	0.14	-0.4	0.13	-0.5	0.06	-0.62	0.17	-0.39	0.37	-0.22	0.36	0.25	0.64	-0.11	0.83	0.05
CmoCh01G004620	gene-LOC111452566	A0A6J1GB52_CUCMO	O-fucosyltransferase family protein	fucose metabolic process [GO:0006004]	endosome [GO:0005768]; membrane [GO:0016020]; trans-Golgi network [GO:0005802]	transferase activity [GO:0016740]		Glycosyltransferase GT106 family		0.76	0.11	0.94	-0.03	0.19	-0.72	0.34	-0.57	0.07	-1.14	0	-1.55	0.11	-0.53	0.53	-0.31	0.06	-0.9
CmoCh01G004630										0.01	-1.87	0.24	-0.6	0	-2.23	0.96	0.04			0.83	0.25	0.89	0.35
CmoCh01G004640										0.4	0.14	0.68	-0.1	0.96	0.01	0.53	-0.14	0.14	-0.3	0.37	-0.18	0.26	-0.15	0.16	-0.19	0.23	-0.33
CmoCh01G004650
CmoCh01G004660	gene-LOC111452507	A0A6J1GBP4_CUCMO	biogenesis of lysosome-related organelles complex 1 subunit 2					BLOC1S2 family		0.74	-0.12	0.93	-0.03	0.89	0.05	0.34	0.27	0.36	0.24	0.05	0.6	0.78	-0.07	0.79	0.08	0.52	0.14
CmoCh01G004670										0.8	-0.04	0.77	0.07	0.39	0.2	0.68	-0.07	0.21	-0.22	0.1	-0.27	0.47	0.14	0.49	-0.11	0.18	-0.26
CmoCh01G004680	gene-LOC111452029	A0A6J1G8X6_CUCMO	6-phosphogluconate dehydrogenase, decarboxylating	D-gluconate catabolic process [GO:0046177]; pentose-phosphate shunt, oxidative branch [GO:0009051]	cytosol [GO:0005829]	NADP binding [GO:0050661]; phosphogluconate dehydrogenase (decarboxylating) activity [GO:0004616]		6-phosphogluconate dehydrogenase family
CmoCh01G004690	gene-LOC111452513	A0A6J1GBQ1_CUCMO	protein GLUTAMINE DUMPER 6-like	regulation of amino acid export [GO:0080143]	membrane [GO:0016020]			GLUTAMINE DUMPER 1 (TC 9.B.60) family				0.06	1.83	0.59	0.57	0.86	0.13			0.01	1.75	0.22	1.52			0	3.79
CmoCh01G004700	gene-LOC111452514	A0A6J1GBP7_CUCMO	protein GLUTAMINE DUMPER 4-like	regulation of amino acid export [GO:0080143]	membrane [GO:0016020]			GLUTAMINE DUMPER 1 (TC 9.B.60) family		0.67	0.3	0.49	-0.41	0.05	-1.37	0.91	0.08			1	0	0.03	-2.19			0.24	-1.15
CmoCh01G004710	gene-LOC111452515	A0A6J1GAY3_CUCMO	zinc finger protein CONSTANS-LIKE 2-like	regulation of flower development [GO:0009909]	nucleus [GO:0005634]	DNA-binding transcription factor activity [GO:0003700]; zinc ion binding [GO:0008270]	SUBCELLULAR LOCATION: Nucleus {ECO:0000256|ARBA:ARBA00004123, ECO:0000256|PROSITE-ProRule:PRU00357}.	CONSTANS family	CO-like	0.17	0.68	0.65	-0.27	0.74	-0.25	0.06	-0.97	0.01	-1.4	0	-1.74	0.54	-0.35			0.09	-1.3
CmoCh01G004720	gene-LOC111452001	A0A6J1G8X8_CUCMO	alpha/beta-Hydrolases superfamily protein			hydrolase activity [GO:0016787]		'GDXG' lipolytic enzyme family		0.03	0.58	0.44	0.18	0.42	0.25	0.08	-0.45	0.41	-0.19	0.13	-0.56	0.25	-0.26	0	-1.04	0	-1.15
CmoCh01G004730												0.74	0.3	0.59	-0.54					0.53	-0.74	0.59	0.72
CmoCh01G004740	gene-LOC111452831	A0A6J1GD07_CUCMO	50S ribosomal protein L7/L12	translation [GO:0006412]	ribonucleoprotein complex [GO:1990904]; ribosome [GO:0005840]	mRNA binding [GO:0003729]; structural constituent of ribosome [GO:0003735]				0.2	-0.3	0.82	-0.05	0.21	-0.33	0.47	-0.14	0.98	0	0.41	0.19	0	0.53	0.16	0.21	0.11	0.37
CmoCh01G004750	gene-LOC111452079	A0A6J1G968_CUCMO	14-3-3 protein	signal transduction [GO:0007165]	cytoplasm [GO:0005737]			14-3-3 family		0.43	-0.17	0.6	0.12	0.74	0.06	0.22	0.28	0.03	0.42	0.04	0.45	0.94	-0.02	0.02	0.48	0.02	0.62
CmoCh01G004760										0.1	1.07	0.25	0.76	0.11	1.27	0.55	0.27	0.27	0.44	0.53	-0.36	0.49	-0.3	0.73	-0.14	0.37	-0.62
CmoCh01G004770	gene-LOC111452074	A0A6J1G959_CUCMO	DDT domain-containing protein	regulation of DNA-templated transcription [GO:0006355]	cytoplasm [GO:0005737]; nucleus [GO:0005634]		SUBCELLULAR LOCATION: Cytoplasm {ECO:0000256|ARBA:ARBA00004496}. Nucleus {ECO:0000256|ARBA:ARBA00004123}.			0.27	-0.37	0.44	-0.35	0	-1.15	0.13	0.44	0.01	0.58	0.58	0.18	0.04	0.72	0.71	0.14	0.19	-0.41
CmoCh01G004780	gene-LOC111452071	A0A6J1G9P6_CUCMO	LRR receptor-like serine/threonine-protein kinase RPK2		membrane [GO:0016020]	ATP binding [GO:0005524]; protein kinase activity [GO:0004672]		Protein kinase superfamily, Ser/Thr protein kinase family		0.32	0.15	0.42	0.15	0.88	-0.03	0.21	-0.29	0.27	-0.24	0	-0.71	0.21	-0.23	0.14	-0.29	0.14	-0.31
CmoCh01G004790	gene-LOC111452081	A0A6J1G9P9_CUCMO	protein CHLORORESPIRATORY REDUCTION 7, chloroplastic		chloroplast stroma [GO:0009570]					0.32	0.74	0.21	0.98	0.08	1.5	0.58	0.31	0.22	0.67	0.64	0.3	0.65	0.22	0.04	1.01	0.55	0.61
CmoCh01G004800	gene-LOC111452080	A0A6J1G9R7_CUCMO	hydroxyproline-rich glycoprotein family protein							0.01	-0.83	0.36	0.43	0.03	-1.14	0.65	0.22	0	1.34	0.07	1.08	0.08	0.95	0.78	-0.21	0.11	-0.93
CmoCh01G004810	gene-LOC111452075	A0A6J1G9N9_CUCMO	Carboxypeptidase	proteolysis [GO:0006508]	extracellular region [GO:0005576]; vacuole [GO:0005773]	serine-type carboxypeptidase activity [GO:0004185]		Peptidase S10 family		0.78	0.16	0.9	0.06	0.53	-0.34	0.52	0.3	0.16	0.72	0.29	-0.54	0.32	-0.43	0.63	-0.23	0.01	-1.75
CmoCh01G004820										0.11	0.52	0.31	0.33	0.1	0.58	0.33	0.5	0.28	0.49	0.07	0.83	0.46	0.35	0.85	0.08	0.7	0.18
CmoCh01G004830	gene-LOC111452073	A0A6J1G919_CUCMO	Exocyst subunit Exo70 family protein	exocytosis [GO:0006887]; protein transport [GO:0015031]	exocyst [GO:0000145]	phosphatidylinositol-4,5-bisphosphate binding [GO:0005546]		EXO70 family		0	0.68	0.19	0.41	0.79	0.07	0.01	-0.79	0.02	-0.55	0	-1.11	0.67	-0.16	0.62	-0.18	0.29	-0.4
CmoCh01G004840										0.47	-0.46	0.33	-0.57	0.64	-0.23	0.84	0.12	0.76	0.2	0.29	-0.69	0.91	0.08	0.79	0.2	0.57	-0.75
CmoCh01G004850	gene-LOC111452076	A0A6J1G934_CUCMO	Ribosome biogenesis protein WDR12 homolog	maturation of 5.8S rRNA from tricistronic rRNA transcript (SSU-rRNA, 5.8S rRNA, LSU-rRNA) [GO:0000466]; maturation of LSU-rRNA from tricistronic rRNA transcript (SSU-rRNA, 5.8S rRNA, LSU-rRNA) [GO:0000463]	nucleoplasm [GO:0005654]; PeBoW complex [GO:0070545]; preribosome, large subunit precursor [GO:0030687]	ribonucleoprotein complex binding [GO:0043021]	SUBCELLULAR LOCATION: Nucleus, nucleolus {ECO:0000256|HAMAP-Rule:MF_03029}. Nucleus, nucleoplasm {ECO:0000256|HAMAP-Rule:MF_03029}.	WD repeat WDR12/YTM1 family		0.31	0.19	0.13	0.25	0.08	0.37	0.45	-0.16	0.97	-0.01	0.78	-0.05	0.89	0.04	0.97	-0.01	0.62	0.13
CmoCh01G004860										0.37	0.2	0.48	0.2	0.27	0.32	0.88	-0.04	0.63	0.1	0.04	-0.49	0.24	-0.22	0.37	0.17	0.01	-0.62
CmoCh01G004870										0	-1.74	0	-1.58	0.01	-1.7	0.05	1.5	0.25	0.88	0.26	1.03	0.14	1.2	0.2	1.03	0.32	-0.95
CmoCh01G004880	gene-LOC111452260	A0A6J1G9V6_CUCMO	Sister chromatid cohesion protein	brain development [GO:0007420]; digestive tract development [GO:0048565]; establishment of protein localization to chromatin [GO:0071169]; heart morphogenesis [GO:0003007]; mitotic cohesin loading [GO:0061780]; regulation of gene expression [GO:0010468]; replication-born double-strand break repair via sister chromatid exchange [GO:1990414]	Scc2-Scc4 cohesin loading complex [GO:0090694]	chromatin binding [GO:0003682]; metal ion binding [GO:0046872]	SUBCELLULAR LOCATION: Nucleus {ECO:0000256|ARBA:ARBA00004123, ECO:0000256|RuleBase:RU364107}.	SCC2/Nipped-B family		0	0.65	0.35	0.18	0.67	0.09	0.14	-0.43	0	-0.69	0	-0.92	0	-0.4	0.04	-0.33	0	-0.63
CmoCh01G004890	gene-LOC111452855	A0A6J1GCC9_CUCMO	Biotin carboxyl carrier protein of acetyl-CoA carboxylase	fatty acid biosynthetic process [GO:0006633]	acetyl-CoA carboxylase complex [GO:0009317]; chloroplast [GO:0009507]	acetyl-CoA carboxylase activity [GO:0003989]	SUBCELLULAR LOCATION: Plastid, chloroplast {ECO:0000256|RuleBase:RU364072}.			0.37	-0.31	0.79	-0.09	0.61	-0.21	0.6	0.16	0.67	0.13	0.9	0.04	0.27	0.49	0.91	0.05	0.52	0.26
CmoCh01G004900										0.01	-0.37	0.88	0.03	0.95	-0.01	0.94	0.02	0.53	0.09	0.49	0.12	0.52	0.1	0.14	0.23	0.08	0.39
CmoCh01G004910	gene-LOC111452428	A0A6J1GBC2_CUCMO	UDP-glucose 6-dehydrogenase family protein	glycosaminoglycan biosynthetic process [GO:0006024]; UDP-glucuronate biosynthetic process [GO:0006065]	nucleus [GO:0005634]	NAD binding [GO:0051287]; UDP-glucose 6-dehydrogenase activity [GO:0003979]		UDP-glucose/GDP-mannose dehydrogenase family		0.74	0.12	0.96	0.02	0.1	0.69	0.62	-0.11	0.35	-0.15	0.13	0.31	0.27	0.31	0	0.79	0	0.86
CmoCh01G004920	gene-LOC111452520	A0A6J1GAX4_CUCMO	zinc finger protein 26-like						C2H2	0.08	0.47	0.65	0.16	0.02	0.61	0.62	-0.14	0.29	-0.27	0.17	-0.37	0.71	-0.11	0.16	-0.48	0.24	-0.45
CmoCh01G004930	gene-LOC111452286	A0A6J1G9X1_CUCMO	Alpha-1,4 glucan phosphorylase	glycogen catabolic process [GO:0005980]	cytoplasm [GO:0005737]	glycogen phosphorylase activity [GO:0008184]; linear malto-oligosaccharide phosphorylase activity [GO:0102250]; pyridoxal phosphate binding [GO:0030170]; SHG alpha-glucan phosphorylase activity [GO:0102499]		Glycogen phosphorylase family		0.51	0.16	0.1	0.56	0.2	0.43	0.86	0.04	0.11	0.25	0.88	0.03	0.28	-0.18	0.38	0.14	0.48	-0.25
CmoCh01G004940	gene-LOC111452850	A0A6J1GCA2_CUCMO	Peptide chain release factor		cytoplasm [GO:0005737]	translation release factor activity, codon specific [GO:0016149]		Prokaryotic/mitochondrial release factor family		0.01	0.46	0.25	0.34	0.03	0.56	0.78	-0.06	0.86	-0.03	0.55	-0.17	0.77	-0.05	0.32	0.17	0.88	0.03
CmoCh01G004950										0.05	0.92	0.1	0.85	0.31	0.44	0.26	-0.34	0.4	-0.29	0	-1.47	0.1	-0.94	0.3	-0.6	0.12	-0.87
CmoCh01G004960	gene-LOC111452627	A0A6J1GC48_CUCMO	Hexosyltransferase	cell wall organization [GO:0071555]; pectin biosynthetic process [GO:0045489]	Golgi membrane [GO:0000139]	polygalacturonate 4-alpha-galacturonosyltransferase activity [GO:0047262]	SUBCELLULAR LOCATION: Golgi apparatus membrane {ECO:0000256|RuleBase:RU362027}; Single-pass type II membrane protein {ECO:0000256|RuleBase:RU362027}.	Glycosyltransferase 8 family		0.04	0.47	0.45	0.2	0.87	-0.05	0.39	0.17	0.09	0.4	0.99	0	0.04	-0.58	0.06	-0.54	0.13	-0.46
CmoCh01G004970	gene-LOC111452377	A0A6J1GB05_CUCMO	Chaperone protein ClpB	cellular response to heat [GO:0034605]; protein refolding [GO:0042026]; protein unfolding [GO:0043335]	mitochondrial matrix [GO:0005759]	ATP binding [GO:0005524]; ATP hydrolysis activity [GO:0016887]		ClpA/ClpB family		0.97	0.01	0.8	0.05	0.8	0.04	0.89	0.03	0.64	-0.08	0.99	0	0.42	-0.14	0.71	0.06	0.85	-0.03
CmoCh01G004980	gene-LOC111452589	A0A6J1GC00_CUCMO	RING-type domain-containing protein		membrane [GO:0016020]	acyltransferase activity [GO:0016746]; catalytic activity, acting on a protein [GO:0140096]; metal ion binding [GO:0046872]				0.26	0.27	0.65	0.11	0.01	0.65	0.92	-0.02	0.84	-0.03	0.69	-0.09	0.54	-0.12	0.62	-0.11	0.8	0.07
CmoCh01G004990										0.4	0.35	0.71	-0.16	0.58	-0.27	0.94	-0.02	0.51	-0.16	0.03	-0.67	0.04	-0.4	0.01	-0.54	0	-1.4
CmoCh01G005000
CmoCh01G005010
CmoCh01G005020												0.58	0.71	0.41	-1.1							0.48	1.35
CmoCh01G005030
CmoCh01G005040										0.18	-0.25	0.88	-0.03	0.8	-0.05	0.9	0.02	0.37	0.18	0.64	-0.08	0.36	0.15	0.02	0.45	0.02	0.52
CmoCh01G005050	gene-LOC111452711	A0A6J1GCF6_CUCMO	protein PHYTOCHROME KINASE SUBSTRATE 1-like	phototropism [GO:0009638]		kinase activity [GO:0016301]						0.95	-0.06	0.37	1.05	0.26	-0.76			0.86	0.1	0.17	-0.74			0.83	0.13
CmoCh01G005060	gene-LOC111452710	A0A6J1GCI0_CUCMO	sucrose transport protein SUC8-like	sucrose metabolic process [GO:0005985]	plasma membrane [GO:0005886]; vacuole [GO:0005773]	sucrose:proton symporter activity [GO:0008506]	SUBCELLULAR LOCATION: Membrane {ECO:0000256|ARBA:ARBA00004141}; Multi-pass membrane protein {ECO:0000256|ARBA:ARBA00004141}.	Glycoside-pentoside-hexuronide (GPH) cation symporter transporter (TC 2.A.2.4) family				0.9	-0.15	0.8	0.29					0.57	-0.85
CmoCh01G005070	gene-LOC111452712	A0A6J1GBQ9_CUCMO	sphinganine C4-monooxygenase 1-like	cholesterol biosynthetic process via lathosterol [GO:0033490]; ergosterol biosynthetic process [GO:0006696]; sphingolipid biosynthetic process [GO:0030148]	endoplasmic reticulum membrane [GO:0005789]	C-4 methylsterol oxidase activity [GO:0000254]; C-5 sterol desaturase activity [GO:0000248]; iron ion binding [GO:0005506]; sphingolipid delta-4 desaturase activity [GO:0042284]; sphingosine hydroxylase activity [GO:0000170]		Sterol desaturase family		0.52	-0.14	0.58	-0.11	0.34	0.21	0.29	0.27	0.24	0.28	0.16	0.35	0.49	-0.12	0.88	0.03	0.29	0.25
CmoCh01G005080	gene-LOC111452272	A0A6J1G9Y6_CUCMO	GDA1/CD39 nucleoside phosphatase family protein		plasma membrane [GO:0005886]	ATP binding [GO:0005524]; hydrolase activity [GO:0016787]		GDA1/CD39 NTPase family		0.89	0.03	0.79	0.05	0.35	0.18	0.9	0.03	0.26	-0.18	0.43	-0.15	0.74	-0.05	0.18	-0.18	0.9	-0.03
CmoCh01G005090
CmoCh01G005100										0.92	-0.02	0.89	-0.04	0.33	0.24	0.89	0.03	0.47	0.12	0.83	0.06	0.96	-0.01	0.03	0.61	0.03	0.76
CmoCh01G005110										0.84	-0.08	0.72	-0.16	0.2	0.54	0.67	-0.16	0.01	-0.97	0.06	0.61	0.31	-0.47	0.38	-0.41	0.74	0.16
CmoCh01G005120										0.62	-0.15	0.47	-0.28	0.11	0.57	0.91	-0.04	0.06	-0.64	0.12	0.59	0.27	-0.55	0.47	-0.34	0.66	0.22
CmoCh01G005130	gene-LOC111452478	A0A6J1GAW5_CUCMO	myb-related protein 1-like			DNA binding [GO:0003677]; DNA-binding transcription factor activity [GO:0003700]		MYB-CC family	G2-like	0	-1.28	0	-0.93	0.37	0.29	0.04	0.83	0.5	-0.27	0	1.2	0.57	0.16	0	0.93	0	1.94
CmoCh01G005140	gene-LOC111452673	A0A6J1GCC3_CUCMO	transcription factor CSA-like		nucleus [GO:0005634]	DNA-binding transcription factor activity, RNA polymerase II-specific [GO:0000981]; RNA polymerase II cis-regulatory region sequence-specific DNA binding [GO:0000978]			MYB
CmoCh01G005150	gene-LOC111452066	A0A6J1G909_CUCMO	Expansin	anatomical structure morphogenesis [GO:0009653]; plant-type cell wall organization [GO:0009664]	extracellular region [GO:0005576]; membrane [GO:0016020]		SUBCELLULAR LOCATION: Secreted, cell wall {ECO:0000256|RuleBase:RU365023}. Membrane {ECO:0000256|RuleBase:RU365023}; Peripheral membrane protein {ECO:0000256|RuleBase:RU365023}.	Expansin family, Expansin A subfamily		0.4	-0.38	0.31	-0.42	0.08	-1.08	0.17	0.67	0.08	0.87	0.65	-0.24	0.25	0.81	0.66	0.29	0.86	0.13
CmoCh01G005160	gene-LOC111452012	A0A6J1G8S9_CUCMO	Peptidyl-prolyl cis-trans isomerase			peptidyl-prolyl cis-trans isomerase activity [GO:0003755]				0.36	-0.25	0.39	0.31	0.83	-0.09	0.3	0.3	0.07	0.49	0.01	0.8	0.3	0.2	0.31	0.3	0.15	0.3
CmoCh01G005170	gene-LOC111452833	A0A6J1GC72_CUCMO	Protein of unknown function, DUF538							0.4	-0.15	0.74	0.06	0.23	-0.24	0.16	0.27	0.41	0.16	0.48	0.18	0.24	-0.18	0.65	-0.09	0.77	-0.05
CmoCh01G005180	gene-LOC111452105	A0A6J1G9S6_CUCMO	aspartic proteinase-like protein 2	proteolysis [GO:0006508]		aspartic-type endopeptidase activity [GO:0004190]		Peptidase A1 family		0.04	0.57	0.04	0.48	0.77	0.06	0.2	-0.23	0.01	-0.41	0	-0.61	0.16	-0.33	0.82	-0.07	0.11	-0.41
CmoCh01G005190										0.88	-0.04	0.34	-0.23	0.26	0.25	0.09	0.37	0.26	0.23	0.06	0.38	0.57	-0.12	0.28	-0.17	0.4	0.18
CmoCh01G005200										0.07	-0.26	0.47	-0.12	0.93	-0.01	0.9	-0.03	0.48	-0.11	0.38	0.16	0.97	0	0.49	-0.08	0.7	-0.05
CmoCh01G005210										0.14	-0.29	0.87	0.04	0.32	-0.21	0.76	-0.06	0.74	0.06	0.72	0.07	0.29	0.14	0.05	0.25	0.18	0.21
CmoCh01G005220										0.41	-0.3	0.52	0.25	0.68	-0.24	0.13	-0.65	0.11	-0.61	0.01	-1.02	0.36	-0.28	0.78	0.1	0.23	-0.43
CmoCh01G005230										0	-0.39	0.52	-0.11	0.82	-0.03	0.11	0.31	0.02	0.34	0	0.61	0.44	0.09	0.13	0.22	0.01	0.43
CmoCh01G005240	gene-LOC111451989	A0A6J1G9D7_CUCMO	Beta-glucosidase	cellulose catabolic process [GO:0030245]	cytosol [GO:0005829]	beta-glucosidase activity [GO:0008422]; scopolin beta-glucosidase activity [GO:0102483]		Glycosyl hydrolase 1 family		0.04	-0.45	0.25	-0.26	0.16	-0.37	0	0.66	0.14	0.41	0.35	0.26	0.4	-0.2	0.31	0.22	0.18	-0.3
CmoCh01G005250	gene-LOC111452800	A0A6J1GCU5_CUCMO	SWIM-type domain-containing protein			zinc ion binding [GO:0008270]				0.72	0.07	0.43	0.19	0.32	0.22	0.01	-0.68	0.06	-0.4	0	-0.69	0.45	0.19	0.32	-0.23	0.42	-0.2
CmoCh01G005260										0	-1.09	0.01	-0.9	0.38	0.33	0	1.5	0	1.08	0	2.06	0.48	0.28	0.02	0.8	0	2.05
CmoCh01G005270	gene-LOC111452669	A0A6J1GC98_CUCMO	sugar transport protein 10-like		membrane [GO:0016020]	monosaccharide transmembrane transporter activity [GO:0015145]; symporter activity [GO:0015293]	SUBCELLULAR LOCATION: Membrane {ECO:0000256|ARBA:ARBA00004141}; Multi-pass membrane protein {ECO:0000256|ARBA:ARBA00004141}.	Major facilitator superfamily, Sugar transporter (TC 2.A.1.1) family
CmoCh01G005280
CmoCh01G005290	gene-LOC111452786	A0A6J1GCU3_CUCMO	Glycosyltransferase family protein 2		membrane [GO:0016020]					0.04	0.5	0.05	0.72	0.6	0.24	0.02	-0.58	0.01	-0.6	0	-0.85	0.87	0.07	0	-1.16	0.39	-0.34
CmoCh01G005300										0.67	0.08	0.16	0.26	0.71	-0.08	0.45	-0.18	0.37	-0.13	0.12	-0.34	0.5	0.15	0.93	0.02	0.34	0.31
CmoCh01G005310										0	1.29	0.01	0.44	0.13	0.56	0.15	-0.6	0.12	-0.58	0	-1.38	0.76	-0.07	0.22	-0.34	0.01	-0.75
CmoCh01G005320	gene-LOC111452613	A0A6J1GC36_CUCMO	Carbonic anhydrase	one-carbon metabolic process [GO:0006730]	chloroplast stroma [GO:0009570]	carbonate dehydratase activity [GO:0004089]; zinc ion binding [GO:0008270]	SUBCELLULAR LOCATION: Plastid, chloroplast stroma {ECO:0000256|ARBA:ARBA00004470}.	Alpha-carbonic anhydrase family; Alpha-class carbonic anhydrase family
CmoCh01G005330	gene-LOC111452083	A0A6J1G941_CUCMO	Carbonic anhydrase	one-carbon metabolic process [GO:0006730]	chloroplast stroma [GO:0009570]	carbonate dehydratase activity [GO:0004089]; zinc ion binding [GO:0008270]	SUBCELLULAR LOCATION: Plastid, chloroplast stroma {ECO:0000256|ARBA:ARBA00004470}.	Alpha-carbonic anhydrase family; Alpha-class carbonic anhydrase family				0.58	-1.81									0.05	6.86
CmoCh01G005340												0.02	1.54	0.69	-0.54	0.58	-0.63	0.02	1.37	0.01	-1.65	0.84	0.17	0	2.06	0.68	0.58
CmoCh01G005350										0.78	-0.16	0.62	-0.42	0.62	0.44	0.89	-0.11	0.73	-0.27	0.3	-0.92	0.24	0.7			0.95	-0.04
CmoCh01G005360										0.34	0.48	0.55	0.32	0.25	0.63	0	-1.23	0	-1.07	0	-1.33	0.7	0.09	0.97	0.01	0.25	-0.39
CmoCh01G005370	gene-LOC111452393	A0A6J1GAD7_CUCMO	HTH myb-type domain-containing protein						MYB_related	0.66	-0.09	0.49	-0.14	0.5	-0.13	0.09	-0.35	0.15	-0.25	0.03	-0.41	0.58	-0.08	0.06	-0.26	0	-0.57
CmoCh01G005380										0.44	0.4	0.74	0.17	0.56	0.36	0.02	-0.77	0.01	-0.85	0	-1.54	0.84	-0.08	0.49	-0.25	0.01	-1.1
CmoCh01G005390	gene-LOC111452055	A0A6J1G939_CUCMO	Protein of unknown function, DUF547							0.12	1.17	0.32	0.46	0.23	0.7	0.33	-0.68	0.71	-0.25	0	-2.41	0.04	0.86	0.72	0.19	0	-1.32
CmoCh01G005400										0.21	0.37	0.42	-0.26	0.27	0.39	0.94	0.03	0.53	0.21	0.2	-0.43	0.43	-0.21	0.4	0.22	0.25	-0.35
CmoCh01G005410	gene-LOC111452389	A0A6J1GAG0_CUCMO	ABC transporter G family member 28		membrane [GO:0016020]	ABC-type transporter activity [GO:0140359]; ATP binding [GO:0005524]; ATP hydrolysis activity [GO:0016887]	SUBCELLULAR LOCATION: Membrane {ECO:0000256|ARBA:ARBA00004141}; Multi-pass membrane protein {ECO:0000256|ARBA:ARBA00004141}.					0.91	0.24	0.24	1.67					0.19	-2.41
CmoCh01G005420	gene-LOC111452390	A0A6J1GAC9_CUCMO	P-loop NTPase domain-containing protein LPA1-like protein 1-like							0.15	0.46	0.45	-0.21	0.67	0.12	0.19	0.41	0.13	0.45	0.19	0.31	0.85	-0.05	0.94	-0.02	0.95	0.02
CmoCh01G005430	gene-LOC111452608	A0A6J1GC21_CUCMO	Xyloglucan endotransglucosylase/hydrolase	cell wall biogenesis [GO:0042546]; cell wall organization [GO:0071555]; xyloglucan metabolic process [GO:0010411]	apoplast [GO:0048046]	hydrolase activity, hydrolyzing O-glycosyl compounds [GO:0004553]; xyloglucan:xyloglucosyl transferase activity [GO:0016762]	SUBCELLULAR LOCATION: Secreted, cell wall {ECO:0000256|RuleBase:RU361120}. Secreted, extracellular space, apoplast {ECO:0000256|RuleBase:RU361120}.	Glycosyl hydrolase 16 family		0.54	-0.45	0.2	-0.96	0.07	1.38	0	2.83	0	2.11	0	1.98	0.63	0.39	0.62	-0.22	0.17	1.13
CmoCh01G005440	gene-LOC111452383	A0A6J1GAD5_CUCMO	Carboxypeptidase	proteolysis [GO:0006508]	extracellular region [GO:0005576]; vacuole [GO:0005773]	serine-type carboxypeptidase activity [GO:0004185]		Peptidase S10 family		0.51	0.31	0.31	0.43	0.42	0.44	0.02	-1.01	0.85	0.1	0	-1.89	0.63	0.27	0.37	0.39	0.24	-0.56
CmoCh01G005450	gene-LOC111452384	A0A6J1GAF5_CUCMO	transcription factor MYB36-like		nucleus [GO:0005634]				MYB
CmoCh01G005460	gene-LOC111452386	A0A6J1GB14_CUCMO	Lactoylglutathione lyase			lactoylglutathione lyase activity [GO:0004462]; metal ion binding [GO:0046872]		Glyoxalase I family		0	-0.5	0.57	-0.1	0.31	-0.17	0.51	0.17	0.27	0.25	0.08	0.43	0.07	0.25	0.07	0.28	0.33	0.22
CmoCh01G005470	gene-LOC111452734	A0A6J1GCI6_CUCMO	4-coumarate-CoA ligase			CoA-ligase activity [GO:0016405]				0.13	0.36	0.18	0.36	0.01	0.68	0.15	0.31	0.14	0.25	0.16	0.29	0.6	0.15	0.01	0.46	0.04	0.6
CmoCh01G005480	gene-LOC111452107	A0A6J1G962_CUCMO	ARM repeat superfamily protein							0.29	-0.74	0.78	-0.17	0.84	0.13	0.41	0.56			0.67	-0.31	0.25	0.87			0.76	-0.28
CmoCh01G005490	gene-LOC111452372	A0A6J1GAZ7_CUCMO	heavy metal-associated isoprenylated plant protein 3-like			metal ion binding [GO:0046872]				0.2	-0.29	0.26	-0.24	0.97	-0.01	0.3	0.25	0.38	0.19	0.1	0.38	0.24	0.18	0.52	0.12	0.34	0.19
CmoCh01G005500	gene-LOC111452371	A0A6J1GB22_CUCMO	ABC transporter family protein		membrane [GO:0016020]	ABC-type transporter activity [GO:0140359]; ATP binding [GO:0005524]; ATP hydrolysis activity [GO:0016887]	SUBCELLULAR LOCATION: Membrane {ECO:0000256|ARBA:ARBA00004141}; Multi-pass membrane protein {ECO:0000256|ARBA:ARBA00004141}.	ABC transporter superfamily, ABCG family, Eye pigment precursor importer (TC 3.A.1.204) subfamily		0.27	0.23	0.71	0.08	0.54	-0.21	0.37	-0.24	0.14	-0.27	0	-1	0.06	-0.35	0.45	-0.16	0.04	-0.73
CmoCh01G005510										0.19	-0.44	0.7	-0.13	0.72	-0.14	0.69	0.17	0.62	0.19	0.26	0.47	0.73	-0.18	0.85	-0.09	0.57	-0.37
CmoCh01G005520
CmoCh01G005530										0.01	-1.2	0.66	-0.23	0.03	-1.07	0.14	0.85	0.39	0.42	0.99	0.01	0.94	0.05	0.68	0.29	0.14	-1.22
CmoCh01G005540	gene-LOC111452463	A0A6J1GBI0_CUCMO	Protein of unknown function (DUF1635)							0.62	-0.28	0.46	0.31	0.08	-0.92	0.25	-0.47	0.87	-0.07	0.2	-0.52	0.35	0.24	0.12	0.42	0.02	0.66
CmoCh01G005550	gene-LOC111452461	A0A6J1GAP6_CUCMO	Dolichyl-diphosphooligosaccharideprotein glycosyltransferase subunit 2	protein N-linked glycosylation [GO:0006487]	oligosaccharyltransferase complex [GO:0008250]		SUBCELLULAR LOCATION: Endoplasmic reticulum membrane {ECO:0000256|ARBA:ARBA00004477, ECO:0000256|RuleBase:RU366029}; Multi-pass membrane protein {ECO:0000256|ARBA:ARBA00004477, ECO:0000256|RuleBase:RU366029}. Membrane {ECO:0000256|ARBA:ARBA00004141}; Multi-pass membrane protein {ECO:0000256|ARBA:ARBA00004141}.	SWP1 family		0.99	0	0.87	0.05	0.82	-0.07	0.19	0.32	0.09	0.34	0.22	0.25	0.55	-0.15	0.66	0.1	0.66	0.14
CmoCh01G005560												0.84	-0.51	0.96	-0.13
CmoCh01G005570	gene-LOC111452796	A0A6J1GC27_CUCMO	Exostosin family protein	glucuronoxylan biosynthetic process [GO:0010417]; protein glycosylation [GO:0006486]	Golgi membrane [GO:0000139]	glycosyltransferase activity [GO:0016757]	SUBCELLULAR LOCATION: Golgi apparatus membrane {ECO:0000256|ARBA:ARBA00004323}; Single-pass type II membrane protein {ECO:0000256|ARBA:ARBA00004323}. Membrane {ECO:0000256|ARBA:ARBA00004606}; Single-pass type II membrane protein {ECO:0000256|ARBA:ARBA00004606}.	Glycosyltransferase 47 family		0.49	0.23	0.44	0.26	0.01	0.65	0.48	0.2	0.04	-0.64	0.23	-0.31	0	-0.9	0.01	-0.73	0.21	-0.51
CmoCh01G005580	gene-LOC111452780	A0A6J1GC03_CUCMO	dof zinc finger protein DOF2.1-like		nucleus [GO:0005634]	DNA binding [GO:0003677]; DNA-binding transcription factor activity [GO:0003700]; metal ion binding [GO:0046872]	SUBCELLULAR LOCATION: Nucleus {ECO:0000256|PROSITE-ProRule:PRU00071, ECO:0000256|RuleBase:RU369094}.		Dof	0.67	0.13	0.19	-0.41	0.39	0.28	0.1	-0.44	0.44	-0.15	0.85	-0.05	0.84	-0.06	0.12	-0.54	0.4	-0.27
CmoCh01G005590										0.28	0.52	0.12	0.79	0.45	-0.41	0.27	-0.35	0.47	0.23	0.44	0.24	0.43	0.33	0.3	-0.53	0.12	-0.64
CmoCh01G005600	gene-LOC111452174	A0A6J1G9E4_CUCMO	tetraspanin-3-like	auxin-activated signaling pathway [GO:0009734]	plasma membrane [GO:0005886]; plasmodesma [GO:0009506]		SUBCELLULAR LOCATION: Membrane {ECO:0000256|ARBA:ARBA00004141}; Multi-pass membrane protein {ECO:0000256|ARBA:ARBA00004141}.			0.66	0.22	0.68	0.22	0.21	-0.67	0.31	0.51	0.49	-0.36	0.17	-0.84	0.05	0.8	0.85	-0.1	0.9	0.1
CmoCh01G005610	gene-LOC111452173	A0A6J1GA23_CUCMO	Pentatricopeptide repeat-containing protein	RNA modification [GO:0009451]	intracellular membrane-bounded organelle [GO:0043231]	RNA binding [GO:0003723]				0.37	-0.25	0.64	-0.12	0.04	-0.5	0.14	-0.44	0.33	-0.28	0.68	-0.12	0.28	0.31	0.51	-0.21	0.97	-0.01
CmoCh01G005620	gene-LOC111452175	A0A6J1G9G7_CUCMO	PsbP domain-containing protein	photosynthesis [GO:0015979]	extrinsic component of membrane [GO:0019898]; photosystem II oxygen evolving complex [GO:0009654]	calcium ion binding [GO:0005509]		PsbP family		0	1.52	0.07	0.93	0.08	1.14	0.79	0.12	0.97	-0.01	0.42	-0.35	0.81	-0.09	0.54	0.19	0.98	0.01
CmoCh01G005630										0.32	0.22	0.7	0.09	0.57	0.16	0.13	-0.34	0.01	-0.58	0	-0.73	0.49	-0.08	0.83	-0.03	0.27	-0.15
CmoCh01G005640	gene-LOC111452554	A0A6J1GBV4_CUCMO	LOB domain-containing protein 1-like					LOB domain-containing protein family	LBD	0.83	0.09	0.16	0.56	0.12	-0.53	0	-1.23	0	-0.77	0	-1.55	0.27	-0.42	0.05	-0.78	0	-1.25
CmoCh01G005650										0.03	0.39	0.87	0.04	0.63	-0.11	0.12	-0.35	0.01	-0.55	0	-0.92	0.05	-0.26	0.12	-0.2	0.02	-0.36
CmoCh01G005660										0.53	-0.29	0.72	-0.18	0.25	-0.57	0.64	0.2	0.58	0.22	0.59	0.23	0.93	0.04			0.56	-0.25
CmoCh01G005670	gene-LOC111452792	A0A6J1GC53_CUCMO	General transcription factor IIH subunit	DNA-templated transcription [GO:0006351]; nucleotide-excision repair [GO:0006289]; regulation of transcription by RNA polymerase II [GO:0006357]	transcription factor TFIIH core complex [GO:0000439]; transcription factor TFIIH holo complex [GO:0005675]	zinc ion binding [GO:0008270]	SUBCELLULAR LOCATION: Nucleus {ECO:0000256|ARBA:ARBA00004123, ECO:0000256|PIRNR:PIRNR015919}.	GTF2H2 family		0.15	0.31	0.16	0.33	0.62	0.11	0.34	-0.23	0.69	0.09	0.23	-0.26	0.85	0.04	0	-0.6	0	-0.55
CmoCh01G005680	gene-LOC111452641	A0A6J1GC80_CUCMO	MLO-like protein		membrane [GO:0016020]					0.57	-0.13	0.89	-0.03	0.6	0.1	0.62	-0.13	0.55	-0.13	0.27	-0.26	0.47	-0.18	0.06	-0.37	0.2	-0.27
CmoCh01G005690	gene-LOC111452056	A0A6J1G9L3_CUCMO	fasciclin-like arabinogalactan protein 12	plant-type secondary cell wall biogenesis [GO:0009834]	plasma membrane [GO:0005886]		SUBCELLULAR LOCATION: Cell membrane {ECO:0000256|ARBA:ARBA00004609}; Lipid-anchor, GPI-anchor {ECO:0000256|ARBA:ARBA00004609}. Membrane {ECO:0000256|ARBA:ARBA00004589}; Lipid-anchor, GPI-anchor {ECO:0000256|ARBA:ARBA00004589}.	Fasciclin-like AGP family		0.13	1.07	0.79	0.2	0.01	1.71	0.09	1.56	0.01	1.58	0.33	0.55	0	2.18	0.2	1.09	0.66	-0.34
CmoCh01G005700										0.29	1.42	0.54	0.38	0.03	1.71	0.13	-0.88	0.87	0.16	0.01	-1.95	0.08	0.95	0.2	0.69	0.08	-0.85
CmoCh01G005710	gene-LOC111452306	A0A6J1GA15_CUCMO	WD repeat-containing protein 20-like	carbon catabolite repression of transcription [GO:0045013]	cell division site [GO:0032153]; cell tip [GO:0051286]; nucleus [GO:0005634]					0.31	0.19	0.17	0.24	0.2	0.23	0.29	-0.26	0.09	-0.35	0.02	-0.55	0.05	-0.31	0.03	-0.41	0.17	-0.28
CmoCh01G005720	gene-LOC111452305	A0A6J1GAP4_CUCMO	Beta-galactosidase	carbohydrate metabolic process [GO:0005975]	vacuole [GO:0005773]	beta-galactosidase activity [GO:0004565]; carbohydrate binding [GO:0030246]		Glycosyl hydrolase 35 family		0.55	-0.13	0.61	-0.14	0.64	-0.12	0.2	0.45	0	0.67	0.17	0.41	0.05	0.65	0.01	0.73	0.19	0.4
CmoCh01G005730	gene-LOC111452594	A0A6J1GB89_CUCMO	F-box/kelch-repeat protein		nucleus [GO:0005634]					0.49	0.15	0.4	0.13	0.67	0.1	0.34	0.19	0.27	0.19	0.1	0.3	0.82	0.03	0.18	-0.24	0.28	0.27
CmoCh01G005740										0	1.24	0.05	0.68	0.45	-0.27	0	-1.07	0	-1.13	0	-1.68	0.01	-0.67	0	-0.91	0	-0.81
CmoCh01G005750	gene-LOC111451993	A0A6J1G9C6_CUCMO	Leucyl-tRNA synthetase	leucyl-tRNA aminoacylation [GO:0006429]; post-embryonic development [GO:0009791]; reproductive structure development [GO:0048608]		aminoacyl-tRNA editing activity [GO:0002161]; ATP binding [GO:0005524]; leucine-tRNA ligase activity [GO:0004823]		Class-I aminoacyl-tRNA synthetase family		0.06	0.39	0.17	0.27	0.65	-0.12	0	-0.74	0.02	-0.48	0	-1.31	0.51	-0.14	0.89	-0.02	0.06	-0.43
CmoCh01G005760										0.54	0.18	0	-0.84	0.02	0.67	0.04	0.64	0.01	0.98	0.02	0.68	0.51	-0.3	0.23	-0.46	0.41	-0.35
CmoCh01G005770	gene-LOC111452046	A0A6J1G9L4_CUCMO	proline-rich receptor-like protein kinase PERK10		membrane [GO:0016020]	kinase activity [GO:0016301]				0.42	-0.27	0.85	0.06	0.58	0.21	0.12	0.49	0	0.83	0	1.35	0.19	0.46	0.87	-0.06	0.06	0.86
CmoCh01G005780	gene-LOC111452008	A0A6J1G9G9_CUCMO	protein TRIGALACTOSYLDIACYLGLYCEROL 2, chloroplastic-like		chloroplast inner membrane [GO:0009706]	lipid transporter activity [GO:0005319]; phospholipid binding [GO:0005543]				0.81	0.05	0.42	-0.15	0.52	-0.12	0.06	0.39	0.02	0.4	0.54	0.11	0.52	-0.12	0.16	0.27	0.34	0.21
CmoCh01G005790	gene-LOC111452062	A0A6J1G9L6_CUCMO	Protein disulfide-isomerase	protein folding [GO:0006457]; response to endoplasmic reticulum stress [GO:0034976]	endoplasmic reticulum lumen [GO:0005788]	protein disulfide isomerase activity [GO:0003756]	SUBCELLULAR LOCATION: Endoplasmic reticulum lumen {ECO:0000256|ARBA:ARBA00004319}.	Protein disulfide isomerase family		0.02	-0.73	0.77	0.15	0.2	-0.68	0.85	0.06	0.85	0.07	0.03	0.92	0.25	0.47	0.52	0.29	0.07	0.72
CmoCh01G005800	gene-LOC111452518	A0A6J1GBQ6_CUCMO	Protein of unknown function (DUF604)		membrane [GO:0016020]	acetylglucosaminyltransferase activity [GO:0008375]	SUBCELLULAR LOCATION: Membrane {ECO:0000256|ARBA:ARBA00004606}; Single-pass type II membrane protein {ECO:0000256|ARBA:ARBA00004606}.
CmoCh01G005810										0.4	0.66	0.66	0.39	0.33	0.84	0.31	0.68			0.32	0.6	0.57	-0.33			0.83	-0.11
CmoCh01G005820	gene-LOC111452294	A0A6J1G9Z7_CUCMO	YrdC-like domain-containing protein	regulation of translational fidelity [GO:0006450]	cytoplasm [GO:0005737]	double-stranded RNA binding [GO:0003725]; nucleotidyltransferase activity [GO:0016779]; tRNA binding [GO:0000049]	SUBCELLULAR LOCATION: Cytoplasm {ECO:0000256|ARBA:ARBA00004496}.	SUA5 family		0.09	-0.35	0.63	-0.11	0.12	0.36	0.24	0.24	0.11	0.27	0.09	0.36	0.86	-0.04	0.23	0.24	0.1	0.33
CmoCh01G005830	gene-LOC111452295	A0A6J1GA26_CUCMO	L-ascorbate peroxidase	cellular response to oxidative stress [GO:0034599]; hydrogen peroxide catabolic process [GO:0042744]; response to reactive oxygen species [GO:0000302]	chloroplast [GO:0009507]	heme binding [GO:0020037]; L-ascorbate peroxidase activity [GO:0016688]; metal ion binding [GO:0046872]		Peroxidase family, Ascorbate peroxidase subfamily		0	-0.68	0.84	0.07	0.11	-0.49	0.92	-0.02	0.11	0.29	0.1	0.47	0.08	0.3	0.1	0.4	0	0.66
CmoCh01G005840	gene-LOC111452292	A0A6J1GAP2_CUCMO	Mitogen-activated protein kinase		cytoplasm [GO:0005737]; nucleus [GO:0005634]	ATP binding [GO:0005524]; MAP kinase activity [GO:0004707]		Protein kinase superfamily, CMGC Ser/Thr protein kinase family, MAP kinase subfamily; Protein kinase superfamily, Ser/Thr protein kinase family, MAP kinase subfamily		0	1.1	0.02	0.91	1	0	0.03	-0.78	0.09	-0.49	0	-1.11	0.03	-0.65	0.91	-0.04	0.36	-0.33
CmoCh01G005850	gene-LOC111452299	A0A6J1GA03_CUCMO	Actin depolymerizing factor-like protein	actin filament depolymerization [GO:0030042]	actin cytoskeleton [GO:0015629]; cytoplasm [GO:0005737]	actin filament binding [GO:0051015]		Actin-binding proteins ADF family		0.28	-0.2	0.44	0.16	0.33	0.18	0.09	0.46	0.04	0.4	0	0.68	0.88	0.02	0.01	0.43	0	0.54
CmoCh01G005860										0.73	-0.07	0.98	-0.01	0.78	0.06	0.27	-0.25	0.14	-0.21	0.82	0.05	0.98	0	0.86	-0.03	0.67	0.07
CmoCh01G005870										0.42	0.21	0.1	-0.34	0.34	0.21	0.11	0.43	0.02	0.35	0.07	0.35	0.3	-0.15	0.82	-0.04	0.1	0.26
CmoCh01G005880										0.08	0.77	0.37	0.34	0.02	0.83	0.52	-0.19	0.13	-0.43	0.04	-0.71	0.94	0.03	0.95	0.02	0.67	0.12
CmoCh01G005890	gene-LOC111452086	A0A6J1G974_CUCMO	Exocyst subunit Exo70 family protein	exocytosis [GO:0006887]; protein transport [GO:0015031]	exocyst [GO:0000145]	phosphatidylinositol-4,5-bisphosphate binding [GO:0005546]		EXO70 family		0	1.66	0.02	1.12	0.16	-0.65	0	-1.33	0.13	-0.62	0	-2.24	0.21	-1.35	0.63	-0.56	0.13	-1.16
CmoCh01G005900	gene-LOC111452609	A0A6J1GBA7_CUCMO	3-ketoacyl-CoA synthase	fatty acid biosynthetic process [GO:0006633]	membrane [GO:0016020]	fatty acid elongase activity [GO:0009922]		Thiolase-like superfamily, Chalcone/stilbene synthases family				0.01	-6.33	0.66	0.61					0.12	-2.66	0	2.45
CmoCh01G005910	gene-LOC111452766	A0A6J1GCN5_CUCMO	Histone H2A		nucleosome [GO:0000786]; nucleus [GO:0005634]	DNA binding [GO:0003677]; protein heterodimerization activity [GO:0046982]; structural constituent of chromatin [GO:0030527]	SUBCELLULAR LOCATION: Chromosome {ECO:0000256|ARBA:ARBA00004286}. Nucleus {ECO:0000256|ARBA:ARBA00004123, ECO:0000256|RuleBase:RU003767}.	Histone H2A family		0.03	-0.56	0.53	-0.18	0	-0.88	0.61	-0.14	1	0	0.73	-0.09	0.67	0.1	0.75	-0.07	0.28	-0.25
CmoCh01G005920										0.32	-0.46	0.24	-0.36	0.38	-0.26	0.24	0.47	0.01	0.79	0.01	0.93	0.72	-0.12	0.71	-0.14	0.91	-0.05
CmoCh01G005930	gene-LOC111452473		40S ribosomal protein S15a							0.06	-0.45	0.93	0.02	0.46	-0.21	0.16	0.37	0.03	0.52	0	0.9	0.03	0.3	0.08	0.26	0.07	0.38
CmoCh01G005940	gene-LOC111452472	A0A6J1GAS1_CUCMO	zinc finger protein ZAT12-like isoform X1	response to chitin [GO:0010200]; response to stress [GO:0006950]					C2H2	0.14	1.03	0.08	1.04	0.02	1.44	0.51	-0.47	0.29	0.66	0.01	1.49	0.07	-1.99			0.82	0.26
CmoCh01G005950	gene-LOC111452471	A0A6J1GBJ6_CUCMO	DDE Tnp4 domain-containing protein			metal ion binding [GO:0046872]		HARBI1 family		0	-0.51	0.02	-0.44	0.86	0.03	0.51	-0.16	0.75	-0.07	0.09	0.43	0.25	0.29	0.28	0.25	0.12	0.37
CmoCh01G005960										0.16	-0.81	0.92	0.08	0.01	-1.94	0.83	-0.18			0.69	-0.4	0.13	0.91			0	-1.84
CmoCh01G005970	gene-LOC111452839	A0A6J1GC76_CUCMO	MYB domain class transcription factor		nucleus [GO:0005634]	DNA-binding transcription factor activity [GO:0003700]; sequence-specific DNA binding [GO:0043565]	SUBCELLULAR LOCATION: Nucleus {ECO:0000256|ARBA:ARBA00004123}.		MYB	0.55	-0.35	0.18	-0.71	0	-2.05	0.04	1.12	0.89	-0.08	0.14	0.75	0.09	-1.16	0.3	-0.66	0.26	0.75
CmoCh01G005980	gene-LOC111452838	A0A6J1GCY4_CUCMO	Protein of unknown function (DUF1635)							0	-0.97	0.01	-0.88	0.68	0.17	0.22	0.54	0.21	0.52	0	1.34	0.53	-0.25	0.06	0.51	0.04	0.98
CmoCh01G005990	gene-LOC111452884	A0A6J1GD80_CUCMO	Unknown protein		membrane [GO:0016020]					0.03	1.37	0.09	0.77	0.05	1.07	0.04	-1.13	0.64	0.23	0.02	-1.3	0.97	-0.02	0.26	0.8	0.63	0.37
CmoCh01G006000										0.06	-0.46	0.93	0.03	0.59	-0.18	0.01	0.66	0	0.74	0	1.12	0.11	0.36	0.31	0.21	0.1	0.38
CmoCh01G006010	gene-LOC111452751	A0A6J1GBW1_CUCMO	Kinesin-related protein-like	microtubule-based movement [GO:0007018]; mitotic spindle assembly [GO:0090307]; spindle elongation [GO:0051231]	mitotic spindle [GO:0072686]; spindle microtubule [GO:0005876]	ATP binding [GO:0005524]; microtubule binding [GO:0008017]; plus-end-directed microtubule motor activity [GO:0008574]	SUBCELLULAR LOCATION: Cytoplasm, cytoskeleton, spindle {ECO:0000256|ARBA:ARBA00004186}.	TRAFAC class myosin-kinesin ATPase superfamily, Kinesin family, KIN-5/BimC subfamily		0.32	0.28	0.66	0.17	0.01	-0.81	0.55	-0.22	0.69	-0.08	0	-1.01	0.09	-0.45	0.11	-0.45	0	-2.18
CmoCh01G006020	gene-LOC111452519	A0A6J1GBP9_CUCMO	chitinase 2-like	carbohydrate metabolic process [GO:0005975]		hydrolase activity, hydrolyzing O-glycosyl compounds [GO:0004553]		Glycosyl hydrolase 18 family
CmoCh01G006030	gene-LOC111452672	A0A6J1GBJ0_CUCMO	zinc finger protein CONSTANS-LIKE 4-like	regulation of flower development [GO:0009909]	nucleus [GO:0005634]	DNA-binding transcription factor activity [GO:0003700]	SUBCELLULAR LOCATION: Nucleus {ECO:0000256|ARBA:ARBA00004123, ECO:0000256|PROSITE-ProRule:PRU00357}.			0.93	0.05	0.35	0.58	0.98	0.04					0.97	0.04
CmoCh01G006040	gene-LOC111452264	A0A6J1G9W1_CUCMO	calcium-transporting ATPase 1, endoplasmic reticulum-type-like	intracellular calcium ion homeostasis [GO:0006874]	membrane [GO:0016020]	ATP binding [GO:0005524]; ATP hydrolysis activity [GO:0016887]; P-type calcium transporter activity [GO:0005388]	SUBCELLULAR LOCATION: Membrane {ECO:0000256|ARBA:ARBA00004141}; Multi-pass membrane protein {ECO:0000256|ARBA:ARBA00004141}.			0.74	0.07	0.36	0.2	0.83	0.04	0.7	-0.1	0.52	-0.12	0.02	-0.49	0.53	-0.18	0.34	-0.25	0.5	-0.21
CmoCh01G006050												0.57	-0.77	0.83	0.18					0.77	0.27	0.66	0.38
CmoCh01G006060										0.82	-0.09	0.16	-0.55	0.42	-0.36	0.78	0.12	0.81	0.09	0.17	0.49	0.66	0.16	0.93	0.03	0.96	-0.02
CmoCh01G006070	gene-LOC111452413	A0A6J1GAG2_CUCMO	E3 UFM1-protein ligase 1 homolog	protein ufmylation [GO:0071569]; regulation of proteasomal ubiquitin-dependent protein catabolic process [GO:0032434]; response to endoplasmic reticulum stress [GO:0034976]	endoplasmic reticulum membrane [GO:0005789]	ligase activity [GO:0016874]; UFM1 ligase activity [GO:0061666]		UFL1 family		0.02	0.47	0.33	0.25	0.35	0.24	0.09	-0.39	0	-0.62	0	-0.85	0.51	-0.1	0.89	-0.02	0.17	-0.2
CmoCh01G006080										0.74	0.06	0.88	0.03	0.06	0.47	0.86	-0.04	0.11	-0.35	0.35	-0.22	0.89	0.02	0.97	0	0.81	-0.04
CmoCh01G006090	gene-LOC111452606	A0A6J1GBB3_CUCMO	nodulin homeobox	flower development [GO:0009908]	nucleus [GO:0005634]	single-stranded DNA binding [GO:0003697]	SUBCELLULAR LOCATION: Nucleus {ECO:0000256|ARBA:ARBA00004123, ECO:0000256|PROSITE-ProRule:PRU00108}.			0.33	0.17	0.99	0	0.22	0.21	0.61	-0.1	0.62	-0.08	0.54	-0.1	0.14	-0.18	0.85	-0.03	0.16	-0.3
CmoCh01G006100
CmoCh01G006110	gene-LOC111452026	A0A6J1G8U4_CUCMO	GTP cyclohydrolase II	riboflavin biosynthetic process [GO:0009231]	cytosol [GO:0005829]	3,4-dihydroxy-2-butanone-4-phosphate synthase activity [GO:0008686]; GTP binding [GO:0005525]; GTP cyclohydrolase II activity [GO:0003935]; metal ion binding [GO:0046872]		GTP cyclohydrolase II family; DHBP synthase family		0.22	-2.62	0.21	-1.69	0.06	-1.74	0.89	0.3					0.1	2.32	0.13	1.87	0.77	0.56
CmoCh01G006120	gene-LOC111452025	A0A6J1G8X2_CUCMO	p-hydroxybenzoic acid efflux pump subunit aaeB		plasma membrane [GO:0005886]		SUBCELLULAR LOCATION: Membrane {ECO:0000256|ARBA:ARBA00004141}; Multi-pass membrane protein {ECO:0000256|ARBA:ARBA00004141}.			0.39	0.71	0	-3.26	0.96	-0.03	0	3.3	0	2.5	0	2.49	0.36	1.24	0.01	1.75	0	3.2
CmoCh01G006130	gene-LOC111452063	A0A6J1G920_CUCMO	p-hydroxybenzoic acid efflux pump subunit aaeB		plasma membrane [GO:0005886]		SUBCELLULAR LOCATION: Membrane {ECO:0000256|ARBA:ARBA00004141}; Multi-pass membrane protein {ECO:0000256|ARBA:ARBA00004141}.			0.89	0.1	0.47	-0.48	0.99	0.01	0.01	1.15	0.02	0.89	0.29	-0.45	0.81	-0.09	0.39	0.31	0.46	-0.26
CmoCh01G006140	gene-LOC111452717	A0A6J1GBR3_CUCMO	ubiquitin-conjugating enzyme E2 7	protein polyubiquitination [GO:0000209]; ubiquitin-dependent protein catabolic process [GO:0006511]		ATP binding [GO:0005524]; ubiquitin conjugating enzyme activity [GO:0061631]		Ubiquitin-conjugating enzyme family		0.21	-0.26	0.54	-0.14	0.55	-0.16	0.74	0.08	0.61	0.1	0.69	0.09	0.95	0.01	0.84	0.03	0.74	0.05
CmoCh01G006150	gene-LOC111452188	A0A6J1G9I8_CUCMO	Pathogenesis-related thaumatin superfamily protein	defense response [GO:0006952]	extracellular region [GO:0005576]			Thaumatin family		0.45	0.15	0.42	0.21	0.19	-0.32	0.89	-0.03	0.98	-0.01	0.01	-0.7	0.01	0.72	0.04	0.33	0.54	0.1
CmoCh01G006160	gene-LOC111452185	A0A6J1G9I3_CUCMO	Inner membrane protein PPF-1	protein insertion into membrane [GO:0051205]; protein localization to chloroplast [GO:0072598]; thylakoid membrane organization [GO:0010027]	chloroplast thylakoid membrane [GO:0009535]	membrane insertase activity [GO:0032977]	SUBCELLULAR LOCATION: Membrane {ECO:0000256|ARBA:ARBA00004141, ECO:0000256|RuleBase:RU003945}; Multi-pass membrane protein {ECO:0000256|ARBA:ARBA00004141, ECO:0000256|RuleBase:RU003945}.	OXA1/ALB3/YidC (TC 2.A.9.2) family; OXA1/ALB3/YidC family		0.49	0.17	0.94	-0.03	0.26	0.41	0.86	0.04	0.25	-0.17	0.87	-0.04	0.87	0.04	0.1	0.37	0.76	0.11
CmoCh01G006170	gene-LOC111452187	A0A6J1G9H1_CUCMO	Transmembrane protein		membrane [GO:0016020]					0.96	0.02	0.82	0.08	0.04	-0.57	0.48	-0.29	0.99	0.01	0.94	0.03	0.04	0.8	0.12	0.49	0.04	0.84
CmoCh01G006180	gene-LOC111452186	A0A6J1G9K4_CUCMO	dof zinc finger protein DOF3.6-like		nucleus [GO:0005634]	DNA binding [GO:0003677]; DNA-binding transcription factor activity [GO:0003700]; metal ion binding [GO:0046872]	SUBCELLULAR LOCATION: Nucleus {ECO:0000256|PROSITE-ProRule:PRU00071, ECO:0000256|RuleBase:RU369094}.		Dof	0.86	0.04	0.98	0.01	0.43	-0.22	0.28	-0.29	0.04	-0.44	0	-0.76	0.76	-0.06	0.16	-0.29	0.55	-0.13
CmoCh01G006190	gene-LOC111452818	A0A6J1GC82_CUCMO	RING-type E3 ubiquitin transferase	cell surface receptor signaling pathway [GO:0007166]; protein ubiquitination [GO:0016567]		ubiquitin-protein transferase activity [GO:0004842]				0	-1.04	0	-0.67	0.21	-0.29	0.17	0.31	0.05	0.27	0.01	0.51	0	0.63	0	0.94	0	0.96
CmoCh01G006200										0.26	0.41	0.14	0.62	0.14	-0.59	0.85	-0.14	0.49	0.45	0.46	-0.54	0.86	0.1	0.45	-0.53	0.03	-1.05
CmoCh01G006210
CmoCh01G006220	gene-LOC111452670	A0A6J1GBJ3_CUCMO	E3 ubiquitin ligase	protein ubiquitination [GO:0016567]		ATP binding [GO:0005524]; protein kinase activity [GO:0004672]; ubiquitin-protein transferase activity [GO:0004842]				0	0.73	0.89	-0.05	0.39	0.36	0.2	-0.35	0.48	-0.18	0.1	-0.57	0.57	-0.16	0.01	-0.79	0.04	-0.79
CmoCh01G006230										0.32	0.2	0.29	0.23	0.9	-0.03	0.9	0.03	0.93	0.02	0.61	0.09	0.86	-0.03	0.67	-0.07	0.24	0.24
CmoCh01G006240										0.85	0.07	0.41	-0.33	0.16	-0.68	0.53	-0.2	0.26	-0.4	0.72	-0.13	0.33	0.36	0.49	0.24	0.26	0.35
CmoCh01G006250										0.69	0.16	0.87	-0.06	0.9	-0.06	0.07	-0.68	0.01	-0.96	0	-1.14	0.61	-0.11	0.93	0.02	0.94	-0.02
CmoCh01G006260
CmoCh01G006270
CmoCh01G006280
CmoCh01G006290	gene-LOC111452230	A0A6J1GAD3_CUCMO	(1->3)-beta-glucan endohydrolase	carbohydrate metabolic process [GO:0005975]		glucan endo-1,3-beta-D-glucosidase activity [GO:0042973]		Glycosyl hydrolase 17 family		0.3	-0.29	0.56	-0.18	0.45	-0.24	0.38	-0.24	0.23	-0.28	0.93	0.02	0.23	0.43	0.02	0.71	0.01	0.9
CmoCh01G006300										0.2	-0.2	0.44	-0.13	0.43	-0.14	0.79	0.06	0.58	0.11	0.03	0.46	0.1	0.26	0.05	0.32	0.02	0.58
CmoCh01G006310										0.64	0.35	0.8	-0.23	0.38	-0.77	0.6	0.42			0.57	-0.44	0.79	0.19
CmoCh01G006320	gene-LOC111452233	A0A6J1G9Q0_CUCMO	Protein kinase domain-containing protein		plasma membrane [GO:0005886]	ATP binding [GO:0005524]; protein serine/threonine kinase activity [GO:0004674]		Protein kinase superfamily		0.44	0.2	0.13	0.45	0.87	-0.05	0.23	-0.26	0.82	-0.05	0	-0.71	0.33	-0.23	0.97	-0.01	0.15	-0.5
CmoCh01G006330												0.78	0.44							0	-5.76
CmoCh01G006340	gene-LOC111452237	A0A6J1G9Q5_CUCMO	Expansin	anatomical structure morphogenesis [GO:0009653]; plant-type cell wall organization [GO:0009664]	extracellular region [GO:0005576]; membrane [GO:0016020]		SUBCELLULAR LOCATION: Secreted, cell wall {ECO:0000256|RuleBase:RU365023}. Membrane {ECO:0000256|RuleBase:RU365023}; Peripheral membrane protein {ECO:0000256|RuleBase:RU365023}.	Expansin family, Expansin A subfamily		0	-1.04	0.73	-0.13	0	-1.62	0.35	0.36	0.02	0.63	0.89	-0.04	0.02	0.96	0.15	0.46	0.52	-0.2
CmoCh01G006350	gene-LOC111452234	A0A6J1G9S3_CUCMO	RHOMBOID-like protein	proteolysis [GO:0006508]	membrane [GO:0016020]	serine-type endopeptidase activity [GO:0004252]	SUBCELLULAR LOCATION: Membrane {ECO:0000256|ARBA:ARBA00004141, ECO:0000256|RuleBase:RU362115}; Multi-pass membrane protein {ECO:0000256|ARBA:ARBA00004141, ECO:0000256|RuleBase:RU362115}.	Peptidase S54 family		0.71	-0.08	0.99	0	0.35	-0.23	0.6	0.13	0.4	-0.17	0.98	-0.01	0.88	-0.04	0.73	-0.1	0.49	0.16
CmoCh01G006360	gene-LOC111452235	A0A6J1GAD8_CUCMO	PGR5-like protein 1A, chloroplastic	photosynthetic electron transport in photosystem I [GO:0009773]	chloroplast thylakoid membrane [GO:0009535]	oxidoreductase activity, acting on iron-sulfur proteins as donors [GO:0016730]				0.44	0.21	0.83	-0.07	0.16	-0.34	0.23	-0.31	0.03	-0.57	0.02	-0.59	0.5	0.2	0.25	-0.36	0.26	-0.39
CmoCh01G006370	gene-LOC111452238	A0A6J1G9S8_CUCMO	Rab5-interacting	mitochondrial respirasome assembly [GO:0097250]	endoplasmic reticulum membrane [GO:0005789]		SUBCELLULAR LOCATION: Endoplasmic reticulum membrane {ECO:0000256|ARBA:ARBA00004477}; Multi-pass membrane protein {ECO:0000256|ARBA:ARBA00004477}. Membrane {ECO:0000256|ARBA:ARBA00004141}; Multi-pass membrane protein {ECO:0000256|ARBA:ARBA00004141}.	EMC6 family		0.03	-0.52	0.3	-0.24	0.23	-0.23	0.16	0.45	0.08	0.44	0.05	0.55	0.16	0.26	0.26	0.25	0.08	0.33
CmoCh01G006380	gene-LOC111452231	A0A6J1GAC3_CUCMO	Oxysterol-binding family protein		cytosol [GO:0005829]; intracellular membrane-bounded organelle [GO:0043231]; membrane [GO:0016020]	sterol binding [GO:0032934]		OSBP family		0.79	-0.06	0.89	-0.04	0.1	0.43	0.27	0.23	0.69	0.06	0.06	0.4	0.68	-0.09	0.08	0.35	0	0.63
CmoCh01G006390										0.03	1.23	0.14	0.78	0.04	1.17	0.57	-0.24	0.24	-0.46	0	-1.38	0.03	-0.66	0.24	-0.54	0	-0.95
CmoCh01G006400										0.29	0.29	0.43	0.19	0.34	0.18	0.33	-0.2	0.17	-0.19	0.2	-0.29	0	-0.46	0	-0.44	0	-0.46
CmoCh01G006410	gene-LOC111452115	A0A6J1G966_CUCMO	scarecrow-like protein 30 isoform X1		nucleus [GO:0005634]	DNA-binding transcription factor activity [GO:0003700]; sequence-specific DNA binding [GO:0043565]		GRAS family	GRAS	0	0.75	0.3	0.32	0.2	0.37	0	-0.61	0.01	-0.5	0	-0.53	0.48	-0.21	0.22	-0.36	0.61	-0.16
CmoCh01G006420										0.47	0.37	0.79	0.12	0.67	-0.26	0.65	-0.23	0.68	-0.19	0.86	-0.09	0.82	0.1	0.85	0.09	0.23	-0.7
CmoCh01G006430	gene-LOC111452118	A0A6J1G9A8_CUCMO	Small polypeptide DEVIL 13	negative regulation of cell population proliferation [GO:0008285]; shoot system development [GO:0048367]	plasma membrane [GO:0005886]		SUBCELLULAR LOCATION: Cell membrane {ECO:0000256|ARBA:ARBA00004162}; Single-pass membrane protein {ECO:0000256|ARBA:ARBA00004162}.	DVL/RTFL small polypeptides family		0.78	0.11	0.93	-0.04	0.38	-0.44	0.33	-0.47	0.42	-0.35	0.59	-0.25	0.68	0.22	0.52	-0.36	0.51	-0.37
CmoCh01G006440	gene-LOC111452117	A0A6J1G973_CUCMO	abscisic acid 8'-hydroxylase 2-like	sterol metabolic process [GO:0016125]	membrane [GO:0016020]	heme binding [GO:0020037]; iron ion binding [GO:0005506]; monooxygenase activity [GO:0004497]; oxidoreductase activity, acting on paired donors, with incorporation or reduction of molecular oxygen [GO:0016705]	SUBCELLULAR LOCATION: Membrane {ECO:0000256|ARBA:ARBA00004167}; Single-pass membrane protein {ECO:0000256|ARBA:ARBA00004167}.	Cytochrome P450 family		0.82	0.31	0.83	-0.6	0.07	2.03	0.21	0.89			0.72	0.32	1	0	0.52	0.47	0.76	0.4
CmoCh01G006450										0.1	-1	0.13	-0.92	0.04	-1.19	0.77	-0.26	0.85	-0.18	0.4	-0.8	0.51	-0.65	0.59	-0.43	0.67	-0.44
CmoCh01G006460										0.82	0.16	0.77	0.21	0.65	0.38	0.43	-0.3	0.07	-0.83	0	-1.61	0.38	-0.31	0.48	-0.22	0.2	-0.44
CmoCh01G006470	gene-LOC111452866	A0A6J1GCD5_CUCMO	transcription factor BOA-like		nucleus [GO:0005634]	DNA binding [GO:0003677]; DNA-binding transcription factor activity [GO:0003700]			G2-like	0.48	0.25	0.4	0.37	0.05	0.77	0.43	-0.18	0.04	-0.42	0.28	-0.27	0.66	-0.09	0.84	0.04	0.32	0.23
CmoCh01G006480										0.02	-0.63	0.03	-0.67	0.28	-0.36	0.09	0.49	0.5	0.17	0.1	0.44	0.59	-0.18	0.41	-0.24	0.81	-0.07
CmoCh01G006490										0.08	-0.34	0.71	-0.1	0.26	-0.24	0.38	-0.23	0.74	-0.08	0.59	-0.15	0.11	0.3	0.84	0.04	0.2	0.23
CmoCh01G006500										0.24	0.43	0.48	-0.33	0.54	-0.27	0.27	0.53	0.59	-0.22	0.23	-0.69	0.03	-0.87	0.1	-1.04	0.32	-0.57
CmoCh01G006510												0.83	-0.2	0.31	-1.32					0.69	-0.64
CmoCh01G006520	gene-LOC111452677	A0A6J1GBK4_CUCMO	D-xylose-proton symporter-like 3, chloroplastic		membrane [GO:0016020]	glucose transmembrane transporter activity [GO:0005355]; symporter activity [GO:0015293]	SUBCELLULAR LOCATION: Membrane {ECO:0000256|ARBA:ARBA00004141}; Multi-pass membrane protein {ECO:0000256|ARBA:ARBA00004141}.	Major facilitator superfamily, Sugar transporter (TC 2.A.1.1) family		0.01	0.55	0.27	0.3	0.19	0.48	0.74	-0.07	0.37	-0.19	0.07	-0.51	0.44	-0.14	0.04	0.46	0.85	-0.06
CmoCh01G006530	gene-LOC111452247	A0A6J1GAF7_CUCMO	serine/arginine repetitive matrix protein 1-like	mRNA processing [GO:0006397]; regulation of mRNA splicing, via spliceosome [GO:0048024]	spliceosomal complex [GO:0005681]	RNA binding [GO:0003723]				0.05	0.33	0.75	0.06	0.44	0.13	0.46	-0.21	0.04	-0.5	0.2	-0.32	0.68	-0.05	0.55	-0.09	0.34	-0.14
CmoCh01G006540	gene-LOC111452252	A0A6J1GAE7_CUCMO	NAD(P)-binding Rossmann-fold superfamily protein			oxidoreductase activity [GO:0016491]		Short-chain dehydrogenases/reductases (SDR) family, SDR65C subfamily		0.03	-0.54	0.56	-0.17	0.29	-0.34	0.29	0.2	0.13	0.27	0.01	0.47	0.21	0.21	0.05	0.36	0.09	0.28
CmoCh01G006550										0.29	-0.32	0.17	-0.45	0.01	-0.88	0.02	-0.56	0	-0.65	0	-0.93	0.35	0.18	0.56	0.14	0.72	-0.08
CmoCh01G006560												0.04	-3.38	0.47	-0.97							0.7	0.95
CmoCh01G006570	gene-LOC111452250	A0A6J1G9U1_CUCMO	metal tolerance protein B-like		plasma membrane [GO:0005886]; vacuole [GO:0005773]	zinc ion transmembrane transporter activity [GO:0005385]	SUBCELLULAR LOCATION: Membrane {ECO:0000256|ARBA:ARBA00004141}; Multi-pass membrane protein {ECO:0000256|ARBA:ARBA00004141}.			0.03	-0.53	0.17	-0.31	0.23	-0.32	0.48	0.27	0.15	0.48	0.43	0.25	0.15	-0.39	0.26	-0.27	0.34	-0.4
CmoCh01G006580	gene-LOC111452259	A0A6J1GAF9_CUCMO	Elongin-C	jasmonic acid mediated signaling pathway [GO:0009867]; ubiquitin-dependent protein catabolic process [GO:0006511]	elongin complex [GO:0070449]	protein-macromolecule adaptor activity [GO:0030674]	SUBCELLULAR LOCATION: Nucleus {ECO:0000256|ARBA:ARBA00004123}.	SKP1 family		0.27	-0.24	0.7	-0.07	0.91	-0.02	0.42	0.22	0.49	0.16	0.33	0.24	0.39	0.15	0.23	0.21	0.44	0.16
CmoCh01G006590	gene-LOC111452257	A0A6J1G9V1_CUCMO	Encodes a protein involved in salt tolerance, names SIS (Salt Induced Serine rich).							0.99	0	0.98	-0.01	0.57	0.34	0.08	-1.07	0.32	-0.67	0.12	-0.9	0.57	-0.52			0.7	-0.32
CmoCh01G006600	gene-LOC111452251	A0A6J1GAG3_CUCMO	Adenine nucleotide alpha hydrolases-like superfamily protein							0.39	-0.34	0.71	-0.17	0.36	0.47	0.82	-0.06	0.08	-0.41	0.23	0.22	0.13	0.28	0.75	-0.07	0	0.65
CmoCh01G006610	gene-LOC111452254	A0A6J1G9S4_CUCMO	Copper transporter		plasma membrane [GO:0005886]	copper ion transmembrane transporter activity [GO:0005375]	SUBCELLULAR LOCATION: Membrane {ECO:0000256|RuleBase:RU367022}; Multi-pass membrane protein {ECO:0000256|RuleBase:RU367022}.	Copper transporter (Ctr) (TC 1.A.56) family, SLC31A subfamily		0.48	0.77	0.38	0.81	0.37	0.94	0.11	1.03	0.18	0.91	0.85	0.11	0.6	0.38			0.21	0.98
CmoCh01G006620	gene-LOC111452256	A0A6J1G9U6_CUCMO	Copper transporter		plasma membrane [GO:0005886]	copper ion transmembrane transporter activity [GO:0005375]	SUBCELLULAR LOCATION: Membrane {ECO:0000256|RuleBase:RU367022}; Multi-pass membrane protein {ECO:0000256|RuleBase:RU367022}.	Copper transporter (Ctr) (TC 1.A.56) family, SLC31A subfamily		0.01	0.96	0.05	0.85	0.82	-0.09	0.99	-0.01	0.36	0.39	0.59	-0.25	0.95	0.03	0.04	-0.78	0	-1.32
CmoCh01G006630	gene-LOC111452258	A0A6J1GAH5_CUCMO	Copper transporter		plasma membrane [GO:0005886]	copper ion transmembrane transporter activity [GO:0005375]	SUBCELLULAR LOCATION: Membrane {ECO:0000256|RuleBase:RU367022}; Multi-pass membrane protein {ECO:0000256|RuleBase:RU367022}.	Copper transporter (Ctr) (TC 1.A.56) family, SLC31A subfamily		0.33	-1.78	0.4	0.66	0.98	0.02	0.2	0.96	0.2	0.98	0.02	-1.96	0.69	-0.73			0.51	-1.22
CmoCh01G006640
CmoCh01G006650
CmoCh01G006660	gene-LOC111452659	A0A6J1GBH9_CUCMO	UDP-glucose iridoid glucosyltransferase-like			UDP-glycosyltransferase activity [GO:0008194]				0	-1.13	0	-0.9	0	-1.35	0.1	0.48	0.92	-0.02	0.13	0.51	0.17	0.49	0.95	-0.02	0.49	-0.28
CmoCh01G006670	gene-LOC111452661	A0A6J1GC89_CUCMO	18.5 kDa class I heat shock protein-like	protein complex oligomerization [GO:0051259]; protein folding [GO:0006457]; response to heat [GO:0009408]; response to hydrogen peroxide [GO:0042542]; response to salt stress [GO:0009651]		unfolded protein binding [GO:0051082]		Small heat shock protein (HSP20) family		0.72	-0.08	0.76	0.1	0.87	0.04	0.62	0.16	0.9	0.03	0.03	0.69	0.95	0.02	0.83	-0.08	0.94	-0.03
CmoCh01G006680										0.98	-0.01	0.77	-0.11	0.45	-0.31	0.66	-0.21	0.53	-0.29	0.04	-1.3	0	-1.79	0	-1.29	0	-2.24
CmoCh01G006690										0.17	-0.3	0.99	0	0.39	-0.17	0.62	0.13	0.08	0.41	0.68	0.1	0.39	0.19	0.79	0.06	0.55	0.14
CmoCh01G006700	gene-LOC111452057	A0A6J1G901_CUCMO	DNA-directed RNA polymerases I and III subunit RPAC2		RNA polymerase I complex [GO:0005736]; RNA polymerase III complex [GO:0005666]	DNA binding [GO:0003677]; protein dimerization activity [GO:0046983]; RNA polymerase I activity [GO:0001054]; RNA polymerase III activity [GO:0001056]		Archaeal Rpo11/eukaryotic RPB11/RPC19 RNA polymerase subunit family		0.41	-0.21	0.53	-0.16	0.84	0.05	0.12	0.35	0.05	0.37	0	0.74	0.07	0.28	0.15	0.32	0	0.52
CmoCh01G006710										0.37	0.34	0.64	-0.21	0.74	-0.16	0.52	-0.33	0.13	-0.67	0.02	-1.2	0.07	-0.71	0.16	-0.58	0.07	-0.83
CmoCh01G006720										0.96	0.02	0.68	0.18	0.75	-0.16	0.66	-0.19	0.26	-0.48	0.61	-0.23	0.9	0.05	0.36	-0.34	0.71	-0.15
CmoCh01G006730	gene-LOC111452376	A0A6J1GB27_CUCMO	RING-type domain-containing protein			metal ion binding [GO:0046872]				0	1.73	0.33	0.5	0.06	1.31	0.1	-0.91	0.01	-1.53	0	-2.44	0.42	-0.32	0.59	-0.3	0.03	-1.11
CmoCh01G006740	gene-LOC111452790	A0A6J1GC24_CUCMO	Phosphopyruvate hydratase	glycolytic process [GO:0006096]	phosphopyruvate hydratase complex [GO:0000015]	magnesium ion binding [GO:0000287]; phosphopyruvate hydratase activity [GO:0004634]		Enolase family		0.11	-0.25	0.85	-0.03	0.75	-0.06	0.68	0.07	0.76	0.05	0.63	0.08	0.68	-0.05	0.35	0.16	0.72	0.05
CmoCh01G006750										0.64	0.2	0.35	0.4	0.82	0.11	0.84	0.07	0.96	-0.02	0.47	-0.28	0.64	0.13	0.77	-0.1	0.55	-0.16
CmoCh01G006760	gene-LOC111452054	A0A6J1G9K9_CUCMO	Homeobox prospero protein		membrane [GO:0016020]					0.76	-0.07	0.83	0.04	0.44	-0.18	0.32	0.25	0.19	0.29	0.02	0.55	0.41	0.13	0.44	-0.15	0.86	0.03
CmoCh01G006770	gene-LOC111452465	A0A6J1GAQ1_CUCMO	MFS domain-containing protein		membrane [GO:0016020]	phosphate transmembrane transporter activity [GO:0005315]	SUBCELLULAR LOCATION: Membrane {ECO:0000256|ARBA:ARBA00004141}; Multi-pass membrane protein {ECO:0000256|ARBA:ARBA00004141}.	Major facilitator superfamily, Sodium/anion cotransporter (TC 2.A.1.14) family		0.09	0.51	0.02	0.69	0.02	0.7	0.6	-0.14	0.33	-0.24	0.99	0	0.76	-0.05	0.32	0.19	0.54	0.18
CmoCh01G006780										0.24	-0.24	0.21	-0.34	0.01	-0.51	0.32	-0.25	0.03	-0.54	0.18	-0.31	0.49	-0.14	0.16	-0.34	0.16	-0.32
CmoCh01G006790	gene-LOC111452464	A0A6J1GBF9_CUCMO	Zinc finger CCCH domain-containing protein		Prp19 complex [GO:0000974]; U2-type catalytic step 1 spliceosome [GO:0071006]; U2-type catalytic step 2 spliceosome [GO:0071007]	DNA binding [GO:0003677]; metal ion binding [GO:0046872]; pre-mRNA binding [GO:0036002]; U6 snRNA binding [GO:0017070]				0.52	0.16	0.89	0.03	0.04	0.44	0.83	-0.06	0.32	-0.26	0.92	-0.03	0.84	-0.02	0.66	0.05	0.21	0.26
CmoCh01G006800										0.15	0.25	0.72	-0.09	0.27	-0.25	0.39	-0.22	0.02	-0.42	0	-0.64	0	-0.38	0.5	-0.14	0.08	-0.48
CmoCh01G006810	gene-LOC111452699	A0A6J1GBP6_CUCMO	maternal effect embryo arrest 59							0.32	0.32	0.07	0.6	0.15	0.47	0.66	0.16	0.6	0.12	0.16	0.41	0.18	0.34	0.03	0.53	0.14	0.42
CmoCh01G006820	gene-LOC111452697	A0A6J1GBN6_CUCMO	Laccase	lignin catabolic process [GO:0046274]	apoplast [GO:0048046]	copper ion binding [GO:0005507]; hydroquinone:oxygen oxidoreductase activity [GO:0052716]	SUBCELLULAR LOCATION: Secreted, extracellular space, apoplast {ECO:0000256|ARBA:ARBA00004271, ECO:0000256|RuleBase:RU361119}.	Multicopper oxidase family		0.93	0.04	0.08	-0.52	0.54	-0.27	0.25	0.38	0.42	0.24	0.21	0.38	0.84	0.08	0.87	0.07	0.84	0.08
CmoCh01G006830	gene-LOC111452698	A0A6J1GBN1_CUCMO	NifU domain-containing protein		chloroplast membrane [GO:0031969]					0.26	-0.2	0.58	0.1	0.24	0.27	0.71	0.08	0.28	0.2	0.09	0.36	0.09	0.27	0.01	0.45	0.13	0.46
CmoCh01G006840										0	1.15	0	0.6	0.5	0.19	0.03	-0.59	0.01	-0.65	0	-1.01	0.39	-0.24	0.47	-0.26	0	-1.19
CmoCh01G006850	gene-LOC111452694	A0A6J1GBN0_CUCMO	ATP-dependent zinc metalloprotease FTSH 9	proteolysis [GO:0006508]	cytoplasm [GO:0005737]; intracellular membrane-bounded organelle [GO:0043231]; membrane [GO:0016020]	ATP binding [GO:0005524]; ATP hydrolysis activity [GO:0016887]; ATP-dependent peptidase activity [GO:0004176]; metalloendopeptidase activity [GO:0004222]; zinc ion binding [GO:0008270]		Peptidase M41 family; AAA ATPase family		0.04	0.39	0.23	0.3	0.26	0.31	0.21	-0.25	0.01	-0.42	0.01	-0.57	0.94	-0.01	0.74	-0.05	0.23	-0.21
CmoCh01G006860										0.09	0.84	0.13	0.81	0.02	1.5	0.43	-0.23	0.04	-0.38	0.2	-0.53	0.17	-0.47	0.53	0.2	0.63	-0.31
CmoCh01G006870	gene-LOC111452582	A0A6J1GB79_CUCMO	Cytochrome P450		membrane [GO:0016020]	heme binding [GO:0020037]; iron ion binding [GO:0005506]; monooxygenase activity [GO:0004497]; oxidoreductase activity, acting on paired donors, with incorporation or reduction of molecular oxygen [GO:0016705]	SUBCELLULAR LOCATION: Membrane {ECO:0000256|ARBA:ARBA00004167}; Single-pass membrane protein {ECO:0000256|ARBA:ARBA00004167}.	Cytochrome P450 family		0.22	0.67	0.07	0.86	0.83	0.12	0.64	-0.29	0.66	-0.22	0.44	0.63	0.24	-0.75	0.01	-1.17	0.71	0.26
CmoCh01G006880	gene-LOC111452525	A0A6J1GAX9_CUCMO	sodium-dependent phosphate transport protein 1, chloroplastic-like	monoatomic anion transport [GO:0006820]	membrane [GO:0016020]	phosphate transmembrane transporter activity [GO:0005315]	SUBCELLULAR LOCATION: Membrane {ECO:0000256|ARBA:ARBA00004141}; Multi-pass membrane protein {ECO:0000256|ARBA:ARBA00004141}.	Major facilitator superfamily, Sodium/anion cotransporter (TC 2.A.1.14) family		0.24	0.39	0.51	0.27	0.12	0.63	0.94	0.02	0.39	-0.19	0.11	-0.36	0.83	-0.06	0.53	0.19	0.43	-0.34
CmoCh01G006890	gene-LOC111452649	A0A6J1GC74_CUCMO	Tetratricopeptide repeat-like superfamily protein	RNA processing [GO:0006396]						0.26	-0.23	0.01	-0.58	0.22	-0.3	0.77	-0.05	0.55	0.09	0.26	0.24	0.29	-0.12	0.05	-0.37	0.72	0.11
CmoCh01G006900	gene-LOC111452344	A0A6J1GAV0_CUCMO	RING-type domain-containing protein	protein ubiquitination [GO:0016567]		metal ion binding [GO:0046872]; ubiquitin protein ligase activity [GO:0061630]				0.05	0.64	0.56	0.28	0.64	0.19	0.22	-0.29	0.16	-0.33	0.04	-0.58	0.12	-0.44	0	-0.82	0	-1.14
CmoCh01G006910	gene-LOC111452342	A0A6J1GA93_CUCMO	3-oxo-Delta(4,5)-steroid 5-beta-reductase-like	lipid metabolic process [GO:0006629]		oxidoreductase activity, acting on the CH-CH group of donors [GO:0016627]		NAD(P)-dependent epimerase/dehydratase family, Dihydroflavonol-4-reductase subfamily				0.92	0.19	0.67	0.62
CmoCh01G006920
CmoCh01G006930	gene-LOC111452341	A0A6J1GA45_CUCMO	Vacuolar cation/proton exchanger	intracellular calcium ion homeostasis [GO:0006874]	plant-type vacuole membrane [GO:0009705]	calcium:proton antiporter activity [GO:0015369]	SUBCELLULAR LOCATION: Membrane {ECO:0000256|ARBA:ARBA00004141}; Multi-pass membrane protein {ECO:0000256|ARBA:ARBA00004141}. Vacuole membrane {ECO:0000256|ARBA:ARBA00004128}; Multi-pass membrane protein {ECO:0000256|ARBA:ARBA00004128}.	Ca(2+):cation antiporter (CaCA) (TC 2.A.19) family, Cation/proton exchanger (CAX) subfamily
CmoCh01G006940	gene-LOC111452345	A0A6J1GA51_CUCMO	nudC domain-containing protein 2-like	protein folding [GO:0006457]; response to stress [GO:0006950]	cytoplasm [GO:0005737]	unfolded protein binding [GO:0051082]				0.32	-0.29	0.66	-0.14	0.46	0.22	0.98	0.01	0.97	-0.01	0.46	0.14	0.79	-0.04	0.04	0.35	0.09	0.36
CmoCh01G006950	gene-LOC111452343	A0A6J1GAX5_CUCMO	inositol 3-kinase-like	myo-inositol hexakisphosphate biosynthetic process [GO:0010264]		kinase activity [GO:0016301]		Carbohydrate kinase PfkB family		0.62	0.14	0.93	-0.02	0.33	0.29	0.08	0.41	0	0.52	0	0.69	0.88	-0.03	0.37	-0.2	0.46	0.22
CmoCh01G006960										0.03	0.46	0.38	0.18	0.49	-0.13	0.65	-0.09	0.89	0.02	0.17	-0.33	0	-0.58	0.01	-0.53	0	-0.72
CmoCh01G006970	gene-LOC111452348	A0A6J1GAA6_CUCMO	Protein kinase domain-containing protein		membrane [GO:0016020]	ATP binding [GO:0005524]; protein homodimerization activity [GO:0042803]; protein serine/threonine kinase activity [GO:0004674]				0.31	-0.32	0.49	-0.2	0.14	-0.44	0.13	0.62	0.08	0.65	0.06	0.67	0.25	0.49	0.57	0.26	0.69	0.24
CmoCh01G006980												0.72	0.32	0.98	-0.04					0.29	1.54
CmoCh01G006990										0.36	-1.12	0.53	-0.5	0.48	-0.61					0.92	-0.19
CmoCh01G007000										0.06	0.52	0.26	0.37	0.85	0.06	0	-1.04	0	-1.13	0	-1.54	0.14	-0.31	0	-0.98	0	-1.09
CmoCh01G007010										0.09	-0.56	0.86	-0.08	0.66	0.16	0.29	0.62	0.26	0.55	0.05	0.9	0.18	-0.45	0.45	-0.31	0.57	0.18
CmoCh01G007020	gene-LOC111452212	A0A6J1GAA9_CUCMO	Omega-3 fatty acid desaturase	unsaturated fatty acid biosynthetic process [GO:0006636]	chloroplast envelope [GO:0009941]; membrane [GO:0016020]	omega-3 fatty acid desaturase activity [GO:0042389]; oxidoreductase activity, acting on paired donors, with oxidation of a pair of donors resulting in the reduction of molecular oxygen to two molecules of water [GO:0016717]		Fatty acid desaturase type 1 family		0.64	0.2	0.51	-0.31	0.65	-0.24	0	1.6	0	1.65	0	1.73	0.34	-0.52	0.15	-0.8	0.46	0.48
CmoCh01G007030
CmoCh01G007040										0.02	-0.45	0.2	-0.32	0.72	0.1	0.73	-0.1	0.89	-0.03	0.07	0.47	0.39	0.21	0.56	0.14	0.62	0.14
CmoCh01G007050	gene-LOC111452729	A0A6J1GCI1_CUCMO	protein PMR5-like		Golgi apparatus [GO:0005794]	O-acetyltransferase activity [GO:0016413]		PC-esterase family, TBL subfamily		0	-0.85	0	-0.59	0.44	-0.13	0.2	0.31	0.42	0.22	0.18	0.34	0.64	0.12	0.92	0.02	0.86	-0.04
CmoCh01G007060	gene-LOC111452730	A0A6J1GBS6_CUCMO	Protein-serine/threonine phosphatase			metal ion binding [GO:0046872]; myosin phosphatase activity [GO:0017018]		PP2C family		0.1	0.48	0.7	0.14	0.18	-0.6	0	-1.23	0	-1.14	0	-1.91	0.4	-0.19	0.14	-0.34	0	-1.36
CmoCh01G007070	gene-LOC111452526	A0A6J1GAZ5_CUCMO	mitogen-activated protein kinase kinase kinase 18-like	signal transduction [GO:0007165]	membrane [GO:0016020]	ATP binding [GO:0005524]; protein serine/threonine kinase activity [GO:0004674]		Protein kinase superfamily		0	-0.62	0.23	-0.23	0.05	0.34	0.15	0.37	0.17	0.35	0	0.66	0.16	-0.4	0.72	-0.09	0.42	0.25
CmoCh01G007080	gene-LOC111452731	A0A6J1GBT0_CUCMO	Ran-binding protein 1	mRNA transport [GO:0051028]; NLS-bearing protein import into nucleus [GO:0006607]; positive regulation of mitotic centrosome separation [GO:0046604]	cytoplasm [GO:0005737]; nuclear pore [GO:0005643]	GTPase activator activity [GO:0005096]	SUBCELLULAR LOCATION: Nucleus, nuclear pore complex {ECO:0000256|ARBA:ARBA00004567}.			0.02	-0.43	0.87	-0.03	0.13	-0.32	0.15	0.34	0.06	0.33	0.01	0.5	0.66	0.06	0.31	0.16	0.04	0.26
CmoCh01G007090										0.34	0.35	0.46	0.34	0.3	-0.4	0.5	-0.36	0.07	-0.78	0.1	-0.66	0.88	-0.05	0.16	-0.49	0.3	-0.35
CmoCh01G007100	gene-LOC111452727	A0A6J1GBR8_CUCMO	Potassium transporter		plasma membrane [GO:0005886]	potassium ion transmembrane transporter activity [GO:0015079]	SUBCELLULAR LOCATION: Cell membrane {ECO:0000256|ARBA:ARBA00004651}; Multi-pass membrane protein {ECO:0000256|ARBA:ARBA00004651}. Membrane {ECO:0000256|ARBA:ARBA00004141, ECO:0000256|RuleBase:RU321113}; Multi-pass membrane protein {ECO:0000256|ARBA:ARBA00004141, ECO:0000256|RuleBase:RU321113}.	HAK/KUP transporter (TC 2.A.72.3) family		0	1.12	0.07	0.75	0.6	-0.18	0	-0.72	0	-0.6	0	-1.43	0	-0.91	0.01	-0.63	0	-1.59
CmoCh01G007110	gene-LOC111452527	A0A6J1GB08_CUCMO	Pyruvate decarboxylase	aromatic amino acid family catabolic process to alcohol via Ehrlich pathway [GO:0000949]	cytosol [GO:0005829]	magnesium ion binding [GO:0000287]; pyruvate decarboxylase activity [GO:0004737]; thiamine pyrophosphate binding [GO:0030976]		TPP enzyme family
CmoCh01G007120	gene-LOC111452021	A0A6J1G8X0_CUCMO	protein CHUP1, chloroplastic	chloroplast organization [GO:0009658]	chloroplast outer membrane [GO:0009707]					0.85	-0.12	0.24	-0.74	0.57	0.36	0.7	0.44	0.62	0.32	0.51	-0.48	0	2.49
CmoCh01G007130										0	-0.84	0.53	-0.22	0	-0.84	0.04	0.64	0.02	0.67	0	1.19	0.01	0.47	0.15	0.3	0.17	0.28
CmoCh01G007140	gene-LOC111452651	A0A6J1GBH1_CUCMO	RING-H2 finger protein ATL63-like		membrane [GO:0016020]	transferase activity [GO:0016740]		RING-type zinc finger family, ATL subfamily		0.81	-0.17	0.24	0.93	0.75	-0.29					0.19	1.16	0.99	0.02			0.28	-1.11
CmoCh01G007150										0.22	0.43	0.36	0.31	0.82	-0.08	0.52	-0.19	0.7	-0.1	0.2	-0.37	0.77	-0.08	0.12	-0.37	0.01	-0.76
CmoCh01G007160	gene-LOC111452087	A0A6J1G9S2_CUCMO	N-acetyltransferase domain-containing protein			acyltransferase activity, transferring groups other than amino-acyl groups [GO:0016747]				0.07	-0.92	0	-1.94	0	-2.4	0	2.23	0.18	0.78	0.26	0.63	0.4	-0.42	0.74	0.18	0	2.05
CmoCh01G007170	gene-LOC111452098	A0A6J1G953_CUCMO	SAGA-associated factor 11		chloroplast membrane [GO:0031969]	kinase activity [GO:0016301]	SUBCELLULAR LOCATION: Plastid, chloroplast membrane {ECO:0000256|ARBA:ARBA00004508}; Multi-pass membrane protein {ECO:0000256|ARBA:ARBA00004508}.	Polyprenol kinase family		0.61	0.09	0.19	0.24	0.98	0.01	0.8	0.07	0.95	0.01	0.29	0.25	0.6	-0.12	0.63	0.09	0.58	0.09
CmoCh01G007180	gene-LOC111452635	A0A6J1GC75_CUCMO	basic leucine zipper 19-like	positive regulation of DNA-templated transcription [GO:0045893]	nucleus [GO:0005634]	DNA binding [GO:0003677]; DNA-binding transcription factor activity [GO:0003700]			bZIP
CmoCh01G007190	gene-LOC111452560	A0A6J1GBV2_CUCMO	Rab3 GTPase-activating protein catalytic subunit		cytoplasm [GO:0005737]	GTPase activator activity [GO:0005096]	SUBCELLULAR LOCATION: Cytoplasm {ECO:0000256|ARBA:ARBA00004496}.	Rab3-GAP catalytic subunit family		0.21	0.41	0.3	0.26	0.96	0.02	0.19	-0.38	0.26	-0.34	0	-1.34	0.19	-0.41	0.89	-0.06	0.11	-0.54
CmoCh01G007200										0.03	0.5	0.74	0.08	0.88	0.05	0.99	0	0.64	-0.13	0.04	-0.78	0.01	-0.57	0.19	-0.42	0.01	-0.65
CmoCh01G007210										0.78	0.08	0.28	-0.29	0.24	-0.36	0.89	0.04	0.79	-0.04	0.78	0.06	0.68	-0.08	0.96	0.01	0.77	-0.07
CmoCh01G007220	gene-LOC111452872	A0A6J1GCE7_CUCMO	protein LIGHT-DEPENDENT SHORT HYPOCOTYLS 5-like	mRNA transcription [GO:0009299]; response to light stimulus [GO:0009416]	nucleus [GO:0005634]			Plant homeotic and developmental regulators ALOG protein family		0.14	-0.5	0.98	-0.01	0.99	0	0.15	0.41	0.76	0.07	0.04	0.51	0.43	0.14	0.2	0.23	0	0.78
CmoCh01G007230												0.05	-2.17	0.49	-0.91					0.07	-3.29
CmoCh01G007240	gene-LOC111452764	A0A6J1GC05_CUCMO	gamma-interferon-inducible lysosomal thiol reductase-like		extracellular region [GO:0005576]; lysosome [GO:0005764]	oxidoreductase activity, acting on a sulfur group of donors, disulfide as acceptor [GO:0016671]	SUBCELLULAR LOCATION: Secreted {ECO:0000256|ARBA:ARBA00004613}.	GILT family		0.79	0.05	0.57	0.1	0.98	0.01	0.36	0.18	0.64	0.09	0.46	0.17	0.28	0.17	0.92	0.02	0.25	0.25
CmoCh01G007250										0.72	-0.1	0.84	-0.06	0.95	-0.02	0.45	0.19	0.03	0.5	0.41	0.21	0.58	-0.21	0.33	0.24	0.71	-0.12
CmoCh01G007260	gene-LOC111452007	A0A6J1G8S5_CUCMO	mitochondrial import inner membrane translocase subunit TIM22-4	protein insertion into mitochondrial inner membrane [GO:0045039]	TIM22 mitochondrial import inner membrane insertion complex [GO:0042721]	mitochondrion targeting sequence binding [GO:0030943]; protein transmembrane transporter activity [GO:0008320]	SUBCELLULAR LOCATION: Membrane {ECO:0000256|ARBA:ARBA00004141}; Multi-pass membrane protein {ECO:0000256|ARBA:ARBA00004141}.	Tim17/Tim22/Tim23 family		0.35	-0.25	0.77	-0.08	0.73	-0.11	0.1	0.43	0.09	0.42	0.01	0.7	0.31	0.17	0.75	0.08	0.03	0.39
CmoCh01G007270										0.66	0.07	0.69	-0.08	0.26	0.2	0.93	-0.02	0.1	-0.34	0.35	-0.2	0.4	-0.11	0.18	-0.2	0.93	-0.01
CmoCh01G007280										0.86	-0.04	0.52	-0.15	0.58	-0.16	0.68	-0.11	0.8	-0.07	0.66	0.12	0.54	0.13	0.47	-0.19	0.7	0.12
CmoCh01G007290	gene-LOC111452004	A0A6J1G8Y1_CUCMO	Protein phosphatase		chloroplast [GO:0009507]	metal ion binding [GO:0046872]; myosin phosphatase activity [GO:0017018]		PP2C family		0.21	0.3	0.32	0.25	0.09	0.5	0.39	0.21	0.19	0.28	0.33	0.25	0.95	0.01	0.68	-0.1	0.35	-0.37
CmoCh01G007300	gene-LOC111451998	A0A6J1G8R2_CUCMO	[Acyl-carrier-protein] S-malonyltransferase			[acyl-carrier-protein] S-malonyltransferase activity [GO:0004314]				0.57	0.15	0.34	-0.25	0.16	0.64	0	0.93	0.02	0.75	0	1.26	0.58	0.19	0.53	0.22	0.58	0.22
CmoCh01G007310	gene-LOC111452101	A0A6J1G950_CUCMO	cation/H(+) antiporter 24-like	proton transmembrane transport [GO:1902600]; regulation of pH [GO:0006885]	endomembrane system [GO:0012505]; membrane [GO:0016020]	antiporter activity [GO:0015297]		Monovalent cation:proton antiporter 2 (CPA2) transporter (TC 2.A.37) family, CHX (TC 2.A.37.4) subfamily		0.14	0.68	0.92	0.04	0.01	0.76	0	2.07	0	1.39	0	1.46	0.47	-0.37	0.86	0.09	0.07	0.91
CmoCh01G007320	gene-LOC111452103	A0A6J1G957_CUCMO	Laccase	lignin catabolic process [GO:0046274]	apoplast [GO:0048046]	copper ion binding [GO:0005507]; hydroquinone:oxygen oxidoreductase activity [GO:0052716]	SUBCELLULAR LOCATION: Secreted, extracellular space, apoplast {ECO:0000256|ARBA:ARBA00004271, ECO:0000256|RuleBase:RU361119}.	Multicopper oxidase family		0.9	-0.07	0.35	-0.93	0.13	-1.3	0.67	0.54			0.92	-0.18	0.86	-0.26
CmoCh01G007330	gene-LOC111452644	A0A6J1GC86_CUCMO	sorting nexin 2A		endosome [GO:0005768]; membrane [GO:0016020]	phosphatidylinositol binding [GO:0035091]				0.2	0.22	0.84	-0.03	0.82	0.04	0.81	-0.04	0.76	-0.05	0.32	-0.17	0.88	-0.03	0.16	-0.28	0.63	-0.11
CmoCh01G007340
CmoCh01G007350	gene-LOC111452427	A0A6J1GAM2_CUCMO	Exocyst subunit Exo70 family protein	exocytosis [GO:0006887]; protein transport [GO:0015031]	exocyst [GO:0000145]	phosphatidylinositol-4,5-bisphosphate binding [GO:0005546]		EXO70 family		0.67	-0.1	0.99	0	0.02	0.53	0.07	0.38	0.07	0.3	0	0.69	0.87	-0.03	0.83	0.04	0.01	0.7
CmoCh01G007360	gene-LOC111452529	A0A6J1GBQ8_CUCMO	cation/H(+) antiporter 15-like	proton transmembrane transport [GO:1902600]; regulation of pH [GO:0006885]	endomembrane system [GO:0012505]; membrane [GO:0016020]	antiporter activity [GO:0015297]		Monovalent cation:proton antiporter 2 (CPA2) transporter (TC 2.A.37) family, CHX (TC 2.A.37.4) subfamily
CmoCh01G007370										0	1.2	0.01	0.63	0.36	0.29	0.01	-0.86	0.12	-0.44	0	-1.2	0.06	-0.66	0.12	-0.56	0	-1.1
CmoCh01G007380										0.01	-1.1	0.2	-0.54	0.12	-0.66	0.2	0.69	0.06	0.82	0	1.19	0.31	0.41	0.7	0.17	0.19	-0.6
CmoCh01G007390	gene-LOC111452834	A0A6J1GC84_CUCMO	U2 small nuclear ribonucleoprotein B	mRNA splicing, via spliceosome [GO:0000398]	U1 snRNP [GO:0005685]	U1 snRNA binding [GO:0030619]				0	-0.54	0.59	-0.1	0.36	-0.15	0.91	0.02	0.37	0.16	0.43	0.17	0.02	0.34	0.47	0.1	0.9	0.03
CmoCh01G007400	gene-LOC111452657	A0A6J1GBH5_CUCMO	senescence associated gene 20-like
CmoCh01G007410										0.48	-0.16	0.88	-0.04	0.5	-0.15	0.31	0.19	0.17	0.21	0.19	0.21	0.24	0.19	0.48	-0.11	0.72	0.08
CmoCh01G007420	gene-LOC111452200	A0A6J1G9M2_CUCMO	E3 ubiquitin-protein ligase listerin	protein ubiquitination [GO:0016567]; rescue of stalled ribosome [GO:0072344]; ribosome-associated ubiquitin-dependent protein catabolic process [GO:1990116]	cytosol [GO:0005829]; RQC complex [GO:1990112]	metal ion binding [GO:0046872]; ribosomal large subunit binding [GO:0043023]; ubiquitin protein ligase activity [GO:0061630]	SUBCELLULAR LOCATION: Cytoplasm, cytosol {ECO:0000256|ARBA:ARBA00004514}.	LTN1 family		0	0.47	0.56	0.11	0.51	0.14	0.15	-0.38	0.02	-0.6	0	-0.94	0.02	-0.28	0.15	-0.22	0.01	-0.41
CmoCh01G007430	gene-LOC111452060	A0A6J1G943_CUCMO	protein LURP-one-related 7		membrane [GO:0016020]			LOR family		0.03	-0.48	0.41	-0.2	0.54	-0.17	0.54	0.18	0.32	0.25	0.01	0.69	0.32	0.21	0.99	0	0.4	0.19
CmoCh01G007440	gene-LOC111452902	A0A6J1GCH8_CUCMO	RNA-directed DNA methylation 4							0.53	0.14	0.88	-0.04	0.32	0.25	0.98	0	0.36	-0.17	0.91	0.02	0.81	-0.04	0.64	-0.09	0.42	-0.17
CmoCh01G007450										0.5	0.13	0.39	0.17	0.21	0.33	0.31	-0.25	0.1	-0.37	0.28	-0.27	0.83	0.03	0.24	0.15	0.06	0.23
CmoCh01G007460	gene-LOC111452241	A0A6J1GAD1_CUCMO	Peroxidase	hydrogen peroxide catabolic process [GO:0042744]; response to oxidative stress [GO:0006979]	extracellular region [GO:0005576]	heme binding [GO:0020037]; lactoperoxidase activity [GO:0140825]; metal ion binding [GO:0046872]	SUBCELLULAR LOCATION: Secreted {ECO:0000256|RuleBase:RU362060}.	Peroxidase family, Ascorbate peroxidase subfamily; Peroxidase family, Classical plant (class III) peroxidase subfamily		0.54	0.7	0.31	1.55	0.25	1.51	0.08	2.51	0	4.15	0.13	2			0.39	-2.33	0.93	0.17
CmoCh01G007470
CmoCh01G007480	gene-LOC111452703	A0A6J1GBQ0_CUCMO	Peroxidase	hydrogen peroxide catabolic process [GO:0042744]; response to oxidative stress [GO:0006979]	extracellular region [GO:0005576]	heme binding [GO:0020037]; lactoperoxidase activity [GO:0140825]; metal ion binding [GO:0046872]	SUBCELLULAR LOCATION: Secreted {ECO:0000256|RuleBase:RU362060}.	Peroxidase family, Ascorbate peroxidase subfamily; Peroxidase family, Classical plant (class III) peroxidase subfamily				0.65	0.81	0.34	1.25					0.8	-0.35	0.65	-0.38			0.79	-0.37
CmoCh01G007490
CmoCh01G007500	gene-LOC111452704	A0A6J1GBP3_CUCMO	histone-lysine N-methyltransferase SETD1B-like
CmoCh01G007510												0.97	0.03	0.45	0.46					0.06	1.3	0.64	-0.69
CmoCh01G007520										0.15	-0.83	0.35	-0.54	0.91	0.07	0.68	0.3			0.07	1.11	0.98	0.02			0.13	1.07
CmoCh01G007530										0.81	-0.19	0.85	-0.13	0.43	0.48	0.24	0.85			0.43	0.63	0.64	-0.63			0.27	0.77
CmoCh01G007540										0.8	0.13	0.65	0.21	0.92	0.05	0.82	0.12	0.69	-0.19	0.63	0.26	0.62	0.22			0.28	-0.53
CmoCh01G007550												0.12	1.38	0.8	0.26					0.44	-0.7
CmoCh01G007560												0.18	0.88	0.43	0.56					0.72	-0.27	0.66	0.53
CmoCh01G007570	gene-LOC111452735	A0A6J1GBT6_CUCMO	PAP/OAS1 substrate-binding domain superfamily							0.33	0.2	0.56	-0.11	0.04	0.39	0.37	0.25	0.2	0.27	0.01	0.52	0.7	-0.09	0.37	0.23	0.01	0.72
CmoCh01G007580										0.07	1.11	0.29	0.61	0.47	0.62	0.09	-0.96	0.33	-0.6	0	-2.06	0.9	-0.08	0.5	0.44	0.54	-0.42
CmoCh01G007590										0.3	-0.23	0.14	0.44	0.66	0.1	0.78	0.07	0.26	0.18	0.28	0.23	0.25	0.26	0.18	0.29	0.06	0.44
CmoCh01G007600	gene-LOC111452737	A0A6J1GBT9_CUCMO	UDP-xylose transporter 3		Golgi apparatus [GO:0005794]; membrane [GO:0016020]	antiporter activity [GO:0015297]; UDP-xylose transmembrane transporter activity [GO:0005464]	SUBCELLULAR LOCATION: Membrane {ECO:0000256|ARBA:ARBA00004141}; Multi-pass membrane protein {ECO:0000256|ARBA:ARBA00004141}.			0.31	-0.22	0.21	-0.27	0.91	-0.03	0.06	0.37	0.01	0.37	0	0.54	0.23	-0.13	0.44	0.1	0.42	0.14
CmoCh01G007610	gene-LOC111452738	A0A6J1GBT8_CUCMO	BZIP transcription factor		nucleus [GO:0005634]	DNA-binding transcription factor activity [GO:0003700]			bZIP	0	-0.82	0.13	-0.42	0.02	-0.64	0.37	0.22	0.01	0.65	0.08	0.42	0	0.65	0.01	0.71	0	0.76
CmoCh01G007620	gene-LOC111452347	A0A6J1GA56_CUCMO	extra-large guanine nucleotide-binding protein 3-like							0.41	-0.29	0.2	-0.46	0.67	0.19	0.26	0.41	0.53	0.19	0	1.17	0.75	-0.11	0.89	0.04	0.2	0.44
CmoCh01G007630										0.04	0.4	0.93	0.02	0.21	0.28	0.74	-0.07	0.18	-0.24	0.99	0	0.42	-0.09	0.03	-0.27	0.06	-0.25
CmoCh01G007640	gene-LOC111452469	A0A6J1GAS8_CUCMO	trans-cinnamate 4-monooxygenase-like	lignin metabolic process [GO:0009808]		heme binding [GO:0020037]; iron ion binding [GO:0005506]; trans-cinnamate 4-monooxygenase activity [GO:0016710]		Cytochrome P450 family		0.05	1.25	0.06	2.11			0.71	0.32	0.78	-0.12	0	1.39	0.99	-0.01	0.04	2.76	0.01	3.59
CmoCh01G007650	gene-LOC111452468	A0A6J1GAR6_CUCMO	protein NETWORKED 4A-like			actin binding [GO:0003779]		NET family		0.15	-0.39	0.28	-0.32	0.19	-0.3	0.95	0.02	0.94	0.03	0.95	-0.02	0.39	-0.3	0.71	0.14	0.07	-0.67
CmoCh01G007660												0.59	0.44	0.2	0.97	0.76	-0.23			0.96	0.04	0.83	-0.31
CmoCh01G007670	gene-LOC111452470	A0A6J1GAV6_CUCMO	protein NETWORKED 4A-like			actin binding [GO:0003779]		NET family		0.68	-0.07	0.18	0.28	0.08	0.39	0.51	-0.16	0.37	-0.17	0.72	0.09	0.29	0.13	0.24	0.16	0.08	0.31
CmoCh01G007680										0.58	0.17	0.64	-0.12	0.1	0.46	0.01	0.56	0.05	0.33	0	0.8	0.73	0.08	0.02	0.33	0	1.17
CmoCh01G007690										0	0.98	0.3	0.4	0.11	0.72	0.53	-0.22	0.27	-0.41	0.01	-1.03	0.29	-0.41	0.96	-0.02	0.53	0.28
CmoCh01G007700	gene-LOC111452595	A0A6J1GB97_CUCMO	Unknown protein		membrane [GO:0016020]	ATP binding [GO:0005524]; protein kinase activity [GO:0004672]		Protein kinase superfamily, Ser/Thr protein kinase family				0.19	1.91	0.08	2.38					0.5	-1.23
CmoCh01G007710	gene-LOC111452475	A0A6J1GBI4_CUCMO	root phototropism protein 2	protein ubiquitination [GO:0016567]				NPH3 family		0.03	0.7	0.01	0.78	0.01	0.87	0.02	-0.79	0	-0.85	0.03	-0.57	0.57	0.11	0.9	0.03	0.62	0.11
CmoCh01G007720	gene-LOC111452602	A0A6J1GB98_CUCMO	Pentatricopeptide repeat-containing protein	Group II intron splicing [GO:0000373]; mRNA cis splicing, via spliceosome [GO:0045292]; photosystem I assembly [GO:0048564]		endonuclease activity [GO:0004519]				0.8	0.05	0.73	-0.06	0.83	0.04	0.38	-0.17	0.05	-0.32	0.04	-0.4	0.9	0.02	0.17	-0.26	0.06	-0.41
CmoCh01G007730	gene-LOC111452600	A0A6J1GC15_CUCMO	LEA_2 domain-containing protein		plasma membrane [GO:0005886]					0.99	-0.01	0.79	-0.22	0.36	-0.58					0.44	0.79	0.94	-0.06			0.99	0.01
CmoCh01G007740	gene-LOC111452599	A0A6J1GBA4_CUCMO	sister chromatid cohesion protein SCC4	cell division [GO:0051301]; chromosome segregation [GO:0007059]; maintenance of mitotic sister chromatid cohesion [GO:0034088]	chromatin [GO:0000785]; SMC loading complex [GO:0032116]	double-stranded DNA binding [GO:0003690]		SCC4/mau-2 family		0.22	0.28	0.99	0	0.22	0.28	0.85	0.04	0.32	-0.16	0.66	0.09	0.06	-0.26	0.67	0.07	0.18	0.23
CmoCh01G007750										0.03	1.42	0.26	0.71	0.17	1.03	0.11	-0.57	0	-0.94	0	-1.56	0.17	-0.48	0.95	0.02	0.36	-0.3
CmoCh01G007760	gene-LOC111452489	A0A6J1GAV3_CUCMO	Nudix hydrolase-like protein		cytoplasm [GO:0005737]; nucleus [GO:0005634]	metal ion binding [GO:0046872]; pyrophosphatase activity [GO:0016462]		Nudix hydrolase family		0.06	0.47	0.98	-0.01	0	-1.41	0.02	-1.1	0.17	-0.65	0	-1.69	0.63	-0.19	0.61	0.22	0.01	-1.17
CmoCh01G007770	gene-LOC111452816	A0A6J1GC54_CUCMO	chaperone protein DnaJ	chaperone cofactor-dependent protein refolding [GO:0051085]; protein refolding [GO:0042026]; response to heat [GO:0009408]	chloroplast thylakoid membrane [GO:0009535]	ATP binding [GO:0005524]; heat shock protein binding [GO:0031072]; metal ion binding [GO:0046872]; unfolded protein binding [GO:0051082]				0.02	0.59	0.55	0.17	0.36	0.25	0.83	-0.06	0.16	-0.29	0.1	-0.43	0.12	-0.28	0.51	-0.15	0.25	-0.4
CmoCh01G007780	gene-LOC111452825	A0A6J1GC71_CUCMO	Protein kinase domain-containing protein		membrane [GO:0016020]	ATP binding [GO:0005524]; protein kinase activity [GO:0004672]				0.08	-0.65	0.5	-0.33	0.02	-1.16	0.19	-0.51	0.19	-0.47	0.03	-1.15	0.12	0.93	0.99	0	0.09	-1.01
CmoCh01G007790
CmoCh01G007800	gene-LOC111452222	A0A6J1G9M9_CUCMO	Kinase, putative	intracellular signal transduction [GO:0035556]	cytoplasm [GO:0005737]; nucleus [GO:0005634]	ATP binding [GO:0005524]; protein serine/threonine kinase activity [GO:0004674]				0.01	0.41	0.28	0.21	0.34	0.25	0.14	-0.34	0.04	-0.44	0	-0.75	0.33	-0.15	0.91	-0.02	0.3	-0.21
CmoCh01G007810										0.06	0.29	0.18	0.25	0.25	0.19	0.83	-0.04	0.43	-0.13	0.23	-0.27	0.6	-0.08	0.82	-0.04	0.81	-0.05
CmoCh01G007820										0.95	0.02	0.5	0.14	0.9	0.02	0.33	-0.17	0.99	0	0.44	-0.13	0.65	0.07	0.91	-0.02	0.43	-0.17
CmoCh01G007830										0.68	0.2	0.68	-0.2	0.92	-0.04	0.39	-0.34	0.32	-0.41	0	-0.87	0.76	0.12	0.07	-0.72	0.01	-1.29
CmoCh01G007840												0.72	-0.31	0.96	0.04					0.3	-0.86	0.71	0.72
CmoCh01G007850										0.45	-0.14	0.97	-0.01	0.8	0.05	0.42	0.13	0.36	0.13	0.97	0	0.97	0.01	0.28	0.18	0.39	0.21
CmoCh01G007860										0.15	0.21	1	0	0.58	0.14	0.08	-0.4	0.01	-0.53	0	-0.65	0.1	-0.18	0.19	-0.18	0.01	-0.36
CmoCh01G007870												0.75	0.46	0.4	1.13							0.66	0.45
CmoCh01G007880										0.97	-0.01	0.6	0.22	0.14	0.65	0.32	0.24	0.05	0.35	0.04	0.5	0.01	0.45	0.01	0.38	0	0.62
CmoCh01G007890										0.62	-0.19	0.99	0	0.62	0.23	0.3	-0.46	0.09	0.56	0.12	0.57	0.29	0.46	0.31	0.47	0.77	0.27
CmoCh01G007900	gene-LOC111452579	A0A6J1GB73_CUCMO	homeobox-leucine zipper protein HDG11-like		nucleus [GO:0005634]	DNA binding [GO:0003677]; DNA-binding transcription factor activity, RNA polymerase II-specific [GO:0000981]; lipid binding [GO:0008289]	SUBCELLULAR LOCATION: Nucleus {ECO:0000256|ARBA:ARBA00004123, ECO:0000256|PROSITE-ProRule:PRU00108, ECO:0000256|RuleBase:RU000682}.	HD-ZIP homeobox family, Class IV subfamily	HD-ZIP			0.36	1.6	0.61	0.94	0.06	-1.62			0.08	-1.37	0.89	-0.2			0.44	1.01
CmoCh01G007910	gene-LOC111452580	A0A6J1GBY4_CUCMO	D-cysteine desulfhydrase			D-cysteine desulfhydrase activity [GO:0019148]		ACC deaminase/D-cysteine desulfhydrase family		0.44	0.13	0.53	0.13	0.06	0.42	0.79	0.05	0.37	-0.13	0.67	0.07	0.97	0	0.24	0.17	0.42	0.15
CmoCh01G007920	gene-LOC111452581	A0A6J1GB70_CUCMO	17.8 kDa class I heat shock protein-like	defense response [GO:0006952]	plasma membrane [GO:0005886]		SUBCELLULAR LOCATION: Cell membrane {ECO:0000256|ARBA:ARBA00004162}; Single-pass membrane protein {ECO:0000256|ARBA:ARBA00004162}. Membrane {ECO:0000256|ARBA:ARBA00004167}; Single-pass membrane protein {ECO:0000256|ARBA:ARBA00004167}.	Small heat shock protein (HSP20) family		0.02	-0.69	0.07	-0.56	0.64	-0.15	0.58	0.21	0.74	0.12	0.2	0.45	0.69	0.14	0.43	-0.24	0.72	0.1
CmoCh01G007930	gene-LOC111452534	A0A6J1GB07_CUCMO	DUF4408 domain protein		membrane [GO:0016020]							0.17	-1.61	0.56	-0.69	0.23	-1.34			0.45	-0.75	0.64	-0.4			0.26	-1.54
CmoCh01G007940										0.24	-0.28	0.85	-0.05	0.21	-0.43	0.97	-0.01	0.86	-0.04	0.45	0.18	0.95	0.02	0.88	0.04	0.99	0
CmoCh01G007950	gene-LOC111452176	A0A6J1G9F0_CUCMO	NAB domain-containing protein			actin binding [GO:0003779]; kinase activity [GO:0016301]		NET family		0.03	-0.42	0.63	-0.12	0.05	-0.45	0.03	0.57	0.01	0.64	0.02	0.5	0.04	0.56	0.73	0.07	0.62	0.12
CmoCh01G007960										0.23	0.32	0.33	-0.31	0.46	-0.21	0.59	-0.14	0.07	-0.41	0.56	-0.15	0.13	-0.38	0.3	-0.42	0.01	-0.74
CmoCh01G007970	gene-LOC111452177	A0A6J1GA53_CUCMO	Xyloglucan endotransglucosylase/hydrolase	cell wall biogenesis [GO:0042546]; cell wall organization [GO:0071555]; xyloglucan metabolic process [GO:0010411]	apoplast [GO:0048046]	hydrolase activity, hydrolyzing O-glycosyl compounds [GO:0004553]; xyloglucan:xyloglucosyl transferase activity [GO:0016762]	SUBCELLULAR LOCATION: Secreted, cell wall {ECO:0000256|RuleBase:RU361120}. Secreted, extracellular space, apoplast {ECO:0000256|RuleBase:RU361120}.	Glycosyl hydrolase 16 family		0.11	-1.46	0	-2.2	0	-3.9					0.8	0.62
CmoCh01G007980										0	-0.73	0.44	-0.2	0.09	-0.49	0.13	0.37	0.03	0.49	0	0.81	0.1	0.29	0.31	0.22	0.03	0.41
CmoCh01G007990										0.17	0.52	0.84	0.08	0.36	-0.45	0.13	-0.51	0.02	-0.79	0	-1.22	0.1	-0.43	0	-0.89	0	-1.17
CmoCh01G008000	gene-LOC111452702	A0A6J1GCE5_CUCMO	Nucleotide-diphospho-sugar transferase	cell wall organization [GO:0071555]	Golgi membrane [GO:0000139]	glycosyltransferase activity [GO:0016757]	SUBCELLULAR LOCATION: Golgi apparatus membrane {ECO:0000256|RuleBase:RU363055}; Single-pass type II membrane protein {ECO:0000256|RuleBase:RU363055}.	Glycosyltransferase 77 family		0	0.96	0.04	0.66	0.09	0.53	0.04	-0.68	0	-1.28	0	-1.27	0.03	-0.44	0.01	-0.43	0	-0.74
CmoCh01G008010										0.21	-1.12	0.18	-0.84	0.21	-0.73	0.81	0.3	0.46	0.89	0.64	-0.61	0.01	2.8
CmoCh01G008020										0.59	0.42	0.29	0.69	0.12	0.94	0	-1.33	0.42	-0.59	0.04	-1.43	0	2.07	0	2.09	0.81	-0.18
CmoCh01G008030										0.87	-0.03	0.78	-0.05	0.32	-0.19	0.08	-0.45	0.08	-0.41	0	-0.94	0.19	-0.16	0.3	-0.16	0	-0.5
CmoCh01G008040										0.65	-0.49	0.75	-0.14	0.7	-0.26	0.19	-0.72	0.05	-1.1	0	-3.33	0.16	-0.54	0.12	-0.62	0	-1.3
CmoCh01G008050
CmoCh01G008060												0.73	0.38	0.63	0.57					0.78	-0.55
CmoCh01G008070										0	-1.1	0.08	-0.66	0.07	-0.65	0.31	0.55	0.67	0.19	0.46	-0.41	0.54	0.35			0.84	-0.12
CmoCh01G008080												0.38	-0.76	0.2	-1.2
CmoCh01G008090												0.94	0.1	0.55	-0.86
CmoCh01G008100	gene-LOC111452900	A0A6J1GCJ4_CUCMO	RRM domain-containing protein	chloroplast mRNA modification [GO:1900871]; cytidine to uridine editing [GO:0016554]	chloroplast [GO:0009507]	RNA binding [GO:0003723]				0.71	0.12	0.07	0.54	0.05	0.62	0.7	0.12	0.59	0.17	0.12	0.55	0.84	-0.05	0.21	0.33	0.65	0.21
CmoCh01G008110	gene-LOC111452896	A0A6J1GCI9_CUCMO	protein REVEILLE 7-like	chromatin remodeling [GO:0006338]; positive regulation of transcription by RNA polymerase II [GO:0045944]		DNA binding [GO:0003677]; histone binding [GO:0042393]; transcription coactivator activity [GO:0003713]			MYB_related	0.23	0.51	0.8	0.11	0.05	-0.88	0	-1.75	0	-1.51	0	-1.87	0.12	-0.4	0	-0.76	0.04	-0.67
CmoCh01G008120
CmoCh01G008130
CmoCh01G008140										0.11	-0.47	0.23	-0.4	0.39	-0.33	0.01	0.89	0.26	0.46	0	1.42	0.03	0.59	0.48	0.26	0.01	0.81
CmoCh01G008150	gene-LOC111452720	A0A6J1GCG6_CUCMO	Ankyrin repeat domain-containing protein 50 isoform 1							0.74	-0.07	0.33	-0.23	0.21	-0.3	0.73	0.08	0.3	0.19	0.06	0.37	0.55	-0.11	0.68	-0.08	0.56	-0.15
CmoCh01G008160												0.9	-0.33	0.79	0.65
CmoCh01G008170	gene-LOC111452886	A0A6J1GCD6_CUCMO	microtubule-associated protein RP/EB family member 1B-like	cell division [GO:0051301]; protein localization to microtubule [GO:0035372]; regulation of microtubule polymerization or depolymerization [GO:0031110]; spindle assembly [GO:0051225]; thigmotropism [GO:0009652]	cytoplasmic microtubule [GO:0005881]; microtubule organizing center [GO:0005815]; microtubule plus-end [GO:0035371]; spindle midzone [GO:0051233]	microtubule plus-end binding [GO:0051010]		MAPRE family		0.01	-0.94	0.5	-0.38	0.03	-1.28	0.28	0.56	0.01	1.11	0.03	1.18	0.09	0.66	0.84	-0.11	0.78	-0.22
CmoCh01G008180	gene-LOC111452888	A0A6J1GCH9_CUCMO	HVA22-like protein		membrane [GO:0016020]		SUBCELLULAR LOCATION: Membrane {ECO:0000256|RuleBase:RU362006}; Multi-pass membrane protein {ECO:0000256|RuleBase:RU362006}.	DP1 family				0.81	0.34	0.98	-0.04					0.53	0.79
CmoCh01G008190	gene-LOC111452556	A0A6J1GB31_CUCMO	flavonol synthase/flavanone 3-hydroxylase-like			2-oxoglutarate-dependent dioxygenase activity [GO:0016706]; metal ion binding [GO:0046872]		Iron/ascorbate-dependent oxidoreductase family		0.56	-0.32	0.58	-0.36	0.42	0.4	0.71	-0.22	0.46	-0.44	0.41	0.52	0.94	0.05	0.67	0.29	0.63	0.47
CmoCh01G008200	gene-LOC111452557	A0A6J1GB40_CUCMO	NAP1-related protein 2-like	double-strand break repair via homologous recombination [GO:0000724]; nucleosome assembly [GO:0006334]	chromatin [GO:0000785]; nucleus [GO:0005634]	chromatin binding [GO:0003682]; histone binding [GO:0042393]		Nucleosome assembly protein (NAP) family		0.01	-0.51	0.59	-0.14	0.08	-0.35	0.2	0.25	0.02	0.49	0	0.71	0.08	0.26	0.06	0.26	0.11	0.27
CmoCh01G008210	gene-LOC111452905	A0A6J1GD65_CUCMO	protein PHYTOCHROME KINASE SUBSTRATE 1-like	phototropism [GO:0009638]		kinase activity [GO:0016301]				0.18	-1.09	0.72	-0.31	0.58	-0.47	0.2	-0.6	0.18	-0.59	0.43	-0.32	0.46	0.35	0.04	0.53	0.5	0.47
CmoCh01G008220										0.74	0.06	0.44	0.15	0.01	0.44	0.34	0.18	0.03	0.32	0.1	0.35	0.4	-0.13	0	0.62	0.04	0.41
CmoCh01G008230	gene-LOC111452096	A0A6J1G947_CUCMO	myb-related protein 306-like	response to auxin [GO:0009733]	nucleus [GO:0005634]		SUBCELLULAR LOCATION: Nucleus {ECO:0000256|ARBA:ARBA00004123}.		MYB	0.02	-1.24	0.21	-0.61	0.11	0.8	0	2.81	0	2.41	0	3.4	0.97	-0.01	0.06	0.47	0	2.1
CmoCh01G008240	gene-LOC111452637	A0A6J1GBE8_CUCMO	Mini zinc finger	regulation of developmental process [GO:0050793]	nucleus [GO:0005634]	DNA-binding transcription factor activity [GO:0003700]; transcription cis-regulatory region binding [GO:0000976]			ZF-HD	0.64	-0.2	0.21	0.81	0.09	0.69	0.49	0.49	0.53	0.53	0.05	1.12	0.34	0.67			0.18	0.79
CmoCh01G008250	gene-LOC111452381	A0A6J1GAB6_CUCMO	Exostosin-like	protein glycosylation [GO:0006486]	Golgi membrane [GO:0000139]	glycosyltransferase activity [GO:0016757]	SUBCELLULAR LOCATION: Golgi apparatus membrane {ECO:0000256|ARBA:ARBA00004323}; Single-pass type II membrane protein {ECO:0000256|ARBA:ARBA00004323}. Membrane {ECO:0000256|ARBA:ARBA00004606}; Single-pass type II membrane protein {ECO:0000256|ARBA:ARBA00004606}.	Glycosyltransferase 47 family		0.29	0.28	0.16	0.48	0.53	0.25	0.47	0.21	0.3	0.28	0.13	0.57	0.53	0.16	0.18	-0.38	0.55	0.22
CmoCh01G008260										0.1	-0.58	0.23	-0.45	0.07	-0.81	0.4	0.35	0.28	0.37	0.84	0.09	0.94	0.03	0.88	0.05	0.83	0.08
CmoCh01G008270	gene-LOC111452382	A0A6J1GB12_CUCMO	RING/FYVE/PHD zinc finger superfamily protein	protein ubiquitination [GO:0016567]	membrane [GO:0016020]	ubiquitin-protein transferase activity [GO:0004842]; zinc ion binding [GO:0008270]				0.65	0.09	0.76	0.05	0.53	-0.1	0.86	-0.03	0.62	-0.08	0.01	-0.46	0.13	-0.27	0.86	0.03	0.96	-0.01
CmoCh01G008280	gene-LOC111452592	A0A6J1GC04_CUCMO	Disulfide bond formation protein B 2, putative							0	-1.73	0.03	-1.09	0.91	0.07	0	1.27	0	1.43	0	1.69	0.13	0.59	0	1.32	0	1.4
CmoCh01G008290	gene-LOC111452058	A0A6J1G910_CUCMO	cyclic dof factor 1-like		nucleus [GO:0005634]	DNA binding [GO:0003677]; DNA-binding transcription factor activity [GO:0003700]	SUBCELLULAR LOCATION: Nucleus {ECO:0000256|PROSITE-ProRule:PRU00071}.		Dof	0.71	0.27	0.11	0.89	0.58	0.29	0	-2.04	0	-2.1	0	-1.87	0.14	-0.62	0	-1.96	0.17	-0.98
CmoCh01G008300										0.27	0.45	0.07	0.67	0.53	0.34	0.49	-0.26	0.45	-0.23	0.03	-0.81	0.75	-0.08	0.96	-0.02	0.22	-0.33
CmoCh01G008310	gene-LOC111452820	A0A6J1GC58_CUCMO	BPL/LPL catalytic domain-containing protein	protein modification process [GO:0036211]						0.92	0.02	0.89	0.03	0.88	0.04	0.94	-0.02	0.69	-0.08	0.24	0.23	1	0	0.79	-0.06	0.4	0.14
CmoCh01G008320										0.63	0.3	0.7	-0.25	0.62	-0.45	0.23	-0.77			0.14	-0.88	0.81	-0.12			0.08	-1.03
CmoCh01G008330	gene-LOC111452544	A0A6J1GB26_CUCMO	agamous-like MADS-box protein AGL65 isoform X1		nucleus [GO:0005634]	DNA-binding transcription factor activity, RNA polymerase II-specific [GO:0000981]; protein dimerization activity [GO:0046983]; RNA polymerase II cis-regulatory region sequence-specific DNA binding [GO:0000978]	SUBCELLULAR LOCATION: Nucleus {ECO:0000256|ARBA:ARBA00004123}.		M-type_MADS	0.53	0.15	0.19	-0.32	0.23	-0.32	0.1	-0.44	0.02	-0.44	0.02	-0.6	0.14	-0.33	0.04	-0.46	0	-0.84
CmoCh01G008340	gene-LOC111452545	A0A6J1GBT1_CUCMO	Chlorophyll a-b binding protein, chloroplastic	photosynthesis, light harvesting in photosystem I [GO:0009768]; response to light stimulus [GO:0009416]	chloroplast thylakoid membrane [GO:0009535]; photosystem I [GO:0009522]; photosystem II [GO:0009523]	chlorophyll binding [GO:0016168]	SUBCELLULAR LOCATION: Plastid, chloroplast thylakoid membrane {ECO:0000256|RuleBase:RU363080}.	Light-harvesting chlorophyll a/b-binding (LHC) protein family		0.22	0.61	0.23	0.56	0.01	1.3	0.05	1.03	0	1.58	0.04	0.98	0.78	-0.16	0.78	0.15	0.75	-0.26
CmoCh01G008350	gene-LOC111452849	A0A6J1GC85_CUCMO	thioredoxin-like 1-2, chloroplastic	cell redox homeostasis [GO:0045454]	chloroplast [GO:0009507]			Thioredoxin family		0.63	-0.2	0	-0.83	0.5	-0.22	0.96	-0.01	0.13	-0.35	0.18	0.37	0.09	-0.63	0.98	0.01	0.48	0.23
CmoCh01G008360	gene-LOC111452859	A0A6J1GCD3_CUCMO	Protein of unknown function (DUF962)	sphingoid catabolic process [GO:0046521]	endoplasmic reticulum [GO:0005783]; membrane [GO:0016020]					0.06	-0.55	0.66	-0.13	0.39	-0.26	0.13	0.42	0.05	0.49	0.01	0.58	0.7	-0.08	0.14	-0.23	0.22	-0.24
CmoCh01G008370	gene-LOC111451984	A0A6J1G9B5_CUCMO	NAC domain-containing protein	regulation of DNA-templated transcription [GO:0006355]		DNA binding [GO:0003677]			NAC	0.65	-0.17	0.74	0.15	0.49	-0.38	0.14	0.5	0.3	0.31	0.81	-0.08	0.86	-0.06	0.48	-0.25	0.36	-0.33
CmoCh01G008380										0.09	-0.4	0.97	-0.01	0.65	0.12	0.49	0.18	0.74	-0.07	0.37	0.2	0.14	0.36	0.57	-0.14	0.93	-0.02
CmoCh01G008390	gene-LOC111452869	A0A6J1GD21_CUCMO	Pentose-5-phosphate 3-epimerase	carbohydrate metabolic process [GO:0005975]; pentose-phosphate shunt, non-oxidative branch [GO:0009052]	cytosol [GO:0005829]	D-ribulose-phosphate 3-epimerase activity [GO:0004750]; metal ion binding [GO:0046872]		Ribulose-phosphate 3-epimerase family		0.29	0.2	0.04	0.41	0.01	0.6	0.43	0.23	0.02	0.43	0.04	0.56	0.94	0.03	0.06	0.63	0.37	0.44
CmoCh01G008400	gene-LOC111452391	A0A6J1GB23_CUCMO	Pentatricopeptide repeat-containing protein	cytokinin-activated signaling pathway [GO:0009736]; phosphorelay signal transduction system [GO:0000160]; rhythmic process [GO:0048511]	nucleus [GO:0005634]		SUBCELLULAR LOCATION: Nucleus {ECO:0000256|ARBA:ARBA00004123, ECO:0000256|PROSITE-ProRule:PRU00357}.	ARR-like family		0.31	0.36	0.27	0.37	0.14	0.56	0.9	-0.05	0.78	0.1	0.89	0.05	0.85	0.06	0.54	-0.22	0.36	0.35
CmoCh01G008410										0.52	0.12	0.89	-0.04	0.31	0.18	0.38	-0.18	0.03	-0.44	0.03	-0.4	0.19	-0.34	0.05	-0.39	0.04	-0.48
CmoCh01G008420	gene-LOC111452392	A0A6J1GB64_CUCMO	Unknown protein		membrane [GO:0016020]					0.7	-0.1	0.86	-0.05	0.15	0.37	0.46	0.2	0.75	-0.07	0.44	0.19	0.19	0.25	0.13	-0.29	0.41	0.18
CmoCh01G008430												0.04	1.29	0.74	0.31	0.29	-0.81			0.03	-2.47	0.41	-0.83
CmoCh01G008440										0.2	0.73	0.05	0.71	0.51	0.41	0.01	-1.38	0.04	-0.94	0.03	-1.23	0.08	-1.22	0.17	-0.95	0.11	-1.07
CmoCh01G008450										0.73	0.18	0.34	0.43	0.71	-0.21	0.3	-0.35	0.87	-0.06	0.45	-0.28	0.47	-0.36	0.13	-0.78	0.1	-0.93
CmoCh01G008460										0.9	-0.07	0.77	-0.15	0.15	-0.7	0.99	0.01	0.88	-0.07	0.21	-0.71	0.37	0.58			0.17	-1.1
CmoCh01G008470										0.26	0.51	0.76	0.12	0.46	-0.31	0.52	-0.34	0.16	-0.44	0	-1.78	0.48	0.38	0.01	-1.69	0.01	-1.54
CmoCh01G008480	gene-LOC111452415	A0A6J1GAG7_CUCMO	Protein kinase domain-containing protein	positive regulation of transcription elongation by RNA polymerase II [GO:0032968]	cyclin-dependent protein kinase holoenzyme complex [GO:0000307]; nucleus [GO:0005634]	ATP binding [GO:0005524]; RNA polymerase II CTD heptapeptide repeat kinase activity [GO:0008353]		Protein kinase superfamily, CMGC Ser/Thr protein kinase family, CDC2/CDKX subfamily		0.79	0.08	0.58	0.22	0.11	-0.67	0.42	-0.29	0.81	0.05	0.01	-0.78	0.6	0.15	0.12	-0.45	0.01	-0.92
CmoCh01G008490												0.26	1.49									0.65	-0.4
CmoCh01G008500	gene-LOC111452416	A0A6J1GAH8_CUCMO	Plant protein of unknown function (DUF863)							0.02	0.65	0.51	0.23	0.21	0.35	0.09	-0.39	0.04	-0.5	0.06	-0.49	0.58	-0.17	0.32	-0.31	0.08	-0.61
CmoCh01G008510	gene-LOC111452417	A0A6J1GAH2_CUCMO	Flavin-containing monooxygenase			flavin adenine dinucleotide binding [GO:0050660]; N,N-dimethylaniline monooxygenase activity [GO:0004499]; NADP binding [GO:0050661]		FMO family		0.35	0.66	0.19	0.54	0.32	0.5	0.02	-0.81	0.78	0.12	0	-1.83	0.59	-0.26	0.81	0.11	0.07	-0.9
CmoCh01G008520	gene-LOC111452719	A0A6J1GCJ0_CUCMO	CaM_binding domain-containing protein			calmodulin binding [GO:0005516]				0.23	0.32	0.95	0.02	0.02	0.62	0.91	0.03	0.08	-0.51	0.35	0.2	0.31	-0.24	0.25	-0.24	0.53	-0.17
CmoCh01G008530										0.31	-0.34	0.55	-0.17	0.04	-0.58	0.79	-0.09	0.4	0.23	0.95	-0.02	0.86	-0.07	0.99	0	0.48	-0.37
CmoCh01G008540										0.55	0.44	0.23	-1.01	0.21	-1.27					0.97	0.04	0.87	-0.13
CmoCh01G008550	gene-LOC111452576	A0A6J1GB71_CUCMO	heparanase-like protein 1		membrane [GO:0016020]; plant-type cell wall [GO:0009505]	beta-glucuronidase activity [GO:0004566]		Glycosyl hydrolase 79 family		0.49	0.2	0.96	0.01	0.03	0.81	0.02	0.59	0.64	0.16	0.02	0.45	0.59	0.1	0.05	0.39	0.15	0.46
CmoCh01G008560										0.19	-0.43	0.42	-0.27	0.8	-0.09	0.76	0.1	0.99	0	0.18	0.4	0.63	0.11	0.02	0.51	0.05	0.55
CmoCh01G008570	gene-LOC111452667	A0A6J1GBI8_CUCMO	t-SNARE coiled-coil homology domain-containing protein	exocytosis [GO:0006887]; protein transport [GO:0015031]	plasma membrane [GO:0005886]; SNARE complex [GO:0031201]	SNAP receptor activity [GO:0005484]; syntaxin binding [GO:0019905]				0.6	0.16	0.83	0.07	0.03	0.78	0	0.86	0	0.64	0	1.51	0.81	0.07	0.01	0.71	0	1.55
CmoCh01G008580	gene-LOC111452852	A0A6J1GD32_CUCMO	Myosin heavy chain-related protein							0.92	0.02	0.59	-0.12	0.98	0	0.84	0.04	0.49	-0.11	0.14	-0.25	0.21	-0.19	0.8	-0.04	0.18	-0.35
CmoCh01G008590	gene-LOC111452547	A0A6J1GB30_CUCMO	zinc finger protein ZAT4-like						C2H2	0.61	-0.2	0.82	-0.09	0.86	0.1	0.91	-0.04	0.7	-0.16	0.3	0.38	0.05	-0.6	0.03	-0.99	0.62	0.15
CmoCh01G008600	gene-LOC111452543	A0A6J1GB06_CUCMO	Diacylglycerol kinase	defense response [GO:0006952]; protein kinase C-activating G protein-coupled receptor signaling pathway [GO:0007205]	membrane [GO:0016020]	ATP binding [GO:0005524]; ATP-dependent diacylglycerol kinase activity [GO:0004143]; metal ion binding [GO:0046872]		Eukaryotic diacylglycerol kinase family		0.83	-0.04	0.1	-0.3	0.36	-0.18	0.8	0.06	0.67	0.08	0.09	-0.43	0.02	-0.46	0.75	-0.07	0.01	-0.47
CmoCh01G008610										0	0.85	0.17	0.31	0.09	0.55	0.24	-0.35	0.03	-0.58	0	-0.94	0.01	-0.29	0.08	-0.31	0	-0.51
CmoCh01G008620	gene-LOC111452329	A0A6J1GAS9_CUCMO	protein LEO1 homolog	positive regulation of transcription elongation by RNA polymerase II [GO:0032968]; transcription elongation by RNA polymerase II [GO:0006368]	Cdc73/Paf1 complex [GO:0016593]	RNA polymerase II C-terminal domain phosphoserine binding [GO:1990269]				0	0.47	0.05	0.33	0.12	0.31	0.27	-0.27	0.04	-0.46	0.01	-0.57	0.73	-0.04	0.85	-0.02	0.17	-0.21
CmoCh01G008630										0.23	-0.5	0.56	-0.23	0.8	0.12	0.16	0.66	0.83	0.1	0.5	0.32	0.06	0.6	0.51	0.23	0.81	0.09
CmoCh01G008640										0.47	-0.2	0.52	-0.2	0.18	-0.41	0.16	0.36	0.65	0.14	0.22	0.32	0.75	0.1	0.28	-0.35	0.91	-0.03
CmoCh01G008650												0.9	0.42	0.42	1.51					0.57	-1
CmoCh01G008660	gene-LOC111452328	A0A6J1GAV2_CUCMO	Chaperone protein	cellular response to heat [GO:0034605]	cytoplasm [GO:0005737]	ATP binding [GO:0005524]; ATP hydrolysis activity [GO:0016887]		ClpA/ClpB family		0.89	-0.06	0.57	0.13	0.5	0.17	0.5	0.22	0.58	-0.15	0.82	0.06	0.67	0.17	0.96	-0.01	0.94	0.03
CmoCh01G008670
CmoCh01G008680	gene-LOC111452791	A0A6J1GC22_CUCMO	C2 calcium/lipid-binding plant phosphoribosyltransferase family protein		membrane [GO:0016020]		SUBCELLULAR LOCATION: Membrane {ECO:0000256|ARBA:ARBA00004141}; Multi-pass membrane protein {ECO:0000256|ARBA:ARBA00004141}.	MCTP family		0.33	0.26	0.6	0.17	0.15	0.48	0.58	-0.17	0.41	-0.24	0.37	-0.28	0.66	0.11	0.1	-0.47	0.66	-0.17
CmoCh01G008690	gene-LOC111452531	A0A6J1GBS1_CUCMO	Threonylcarbamoyladenosine tRNA methylthiotransferase		endoplasmic reticulum [GO:0005783]; membrane [GO:0016020]	4 iron, 4 sulfur cluster binding [GO:0051539]; metal ion binding [GO:0046872]; N6-threonylcarbomyladenosine methylthiotransferase activity [GO:0035598]; tRNA (N(6)-L-threonylcarbamoyladenosine(37)-C(2))-methylthiotransferase [GO:0061712]		Methylthiotransferase family, CDKAL1 subfamily		0.72	-0.05	0.82	-0.04	0.48	0.1	0.71	-0.08	0.62	-0.1	0.84	0.04	0.73	0.04	0.62	0.06	0.24	0.16
CmoCh01G008700	gene-LOC111452810	A0A6J1GC73_CUCMO	1-acylglycerol-3-phosphate O-acyltransferase	CDP-diacylglycerol biosynthetic process [GO:0016024]	endomembrane system [GO:0012505]; membrane [GO:0016020]	1-acylglycerol-3-phosphate O-acyltransferase activity [GO:0003841]		1-acyl-sn-glycerol-3-phosphate acyltransferase family		0.46	0.13	0.94	0.01	0.96	-0.01	0.99	0	0.56	0.11	0.47	-0.14	0.24	0.16	0.75	0.05	0.86	0.04
CmoCh01G008710														0.24	2.95
CmoCh01G008720										0.18	-0.19	0.6	0.08	1	0	0.46	-0.14	0.52	-0.1	0.67	0.07	0.66	-0.06	0.87	0.02	0.67	0.07
CmoCh01G008730	gene-LOC111452490	A0A6J1GAX8_CUCMO	Fanconi-associated nuclease	interstrand cross-link repair [GO:0036297]	nucleus [GO:0005634]	5'-3' exonuclease activity [GO:0008409]; 5'-flap endonuclease activity [GO:0017108]; flap-structured DNA binding [GO:0070336]; hydrolase activity, acting on acid anhydrides, in phosphorus-containing anhydrides [GO:0016818]; phosphodiesterase I activity [GO:0004528]; zinc ion binding [GO:0008270]	SUBCELLULAR LOCATION: Nucleus {ECO:0000256|RuleBase:RU365033}.	FAN1 family		0.65	0.12	0.96	-0.01	0.75	-0.09	0.69	-0.11	1	0	0.31	-0.25	0.51	0.14	0.94	0.02	0.69	-0.13
CmoCh01G008740	gene-LOC111452023	A0A6J1G8T9_CUCMO	transcription factor MYB8-like						MYB	0	-0.81	0	-0.85	0.59	-0.2	0	1.26	0	1.1	0	1.59	0.44	0.18	0	0.76	0	1.42
CmoCh01G008750	gene-LOC111452665	A0A6J1GCB3_CUCMO	dNK domain-containing protein		cytoplasm [GO:0005737]	deoxynucleoside kinase activity [GO:0019136]				0.49	-0.15	0.32	-0.19	0.36	-0.18	0.04	-0.44	0.06	-0.38	0.04	-0.4	0.43	0.15	0.39	-0.16	0.15	-0.27
CmoCh01G008760	gene-LOC111452332	A0A6J1GA79_CUCMO	AB hydrolase-1 domain-containing protein	jasmonic acid metabolic process [GO:0009694]; salicylic acid metabolic process [GO:0009696]		methyl indole-3-acetate esterase activity [GO:0080030]; methyl jasmonate esterase activity [GO:0080032]; methyl salicylate esterase activity [GO:0080031]				0.27	0.23	0.03	0.5	0.53	0.18	0.83	-0.06	0.5	-0.17	0.23	0.31	0.85	0.03	0.73	0.07	0.5	0.14
CmoCh01G008770										0.8	-0.04	0.41	-0.18	0.84	-0.03	0.93	-0.02	0.19	-0.21	0.28	-0.21	0.91	0.02	0.47	-0.11	0.95	0.01
CmoCh01G008780	gene-LOC111452561	A0A6J1GB46_CUCMO	Transmembrane protein		membrane [GO:0016020]					0.99	-0.01	0.37	0.41	0.22	0.36	0.21	0.6	0.17	0.55	0.01	0.98	0.26	0.32	0.39	-0.35	0.45	0.32
CmoCh01G008790	gene-LOC111452550	A0A6J1GBT5_CUCMO	Plant protein of unknown function (DUF247)		membrane [GO:0016020]							0.74	0.48	0.77	0.58					0.88	0.45	0.41	1.67
CmoCh01G008800	gene-LOC111452113	A0A6J1G9T8_CUCMO	GDSL esterase/lipase	lipid catabolic process [GO:0016042]		hydrolase activity, acting on ester bonds [GO:0016788]		'GDSL' lipolytic enzyme family				0.37	1.27	0.66	0.66	0.68	-0.35			0.45	0.59	0.14	-1.65			0.41	0.4
CmoCh01G008810
CmoCh01G008820
CmoCh01G008830
CmoCh01G008840
CmoCh01G008850										0.76	-0.08	0.97	-0.01	0.87	-0.04	0.52	-0.19	0.31	-0.28	0.47	0.2	0.87	0.05	0.78	-0.09	0.6	-0.19
CmoCh01G008860										0.35	0.2	0.58	-0.12	0.37	0.18	0.83	-0.06	0.94	-0.02	0.88	-0.05	0.35	0.17	0.41	-0.21	0.46	-0.16
CmoCh01G008870	gene-LOC111452619	A0A6J1GBD1_CUCMO	pectinesterase inhibitor-like			pectinesterase inhibitor activity [GO:0046910]		PMEI family
CmoCh01G008880	gene-LOC111452618	A0A6J1GBC1_CUCMO	Ankyrin repeat-containing protein		membrane [GO:0016020]					0.77	0.38	0.67	0.41	0.04	-2.44	0	-2.23	0.15	-0.7	0	-3.28	0.26	-1.1	0.68	-0.38	0.66	-0.46
CmoCh01G008890
CmoCh01G008900
CmoCh01G008910										0.06	0.35	0.23	0.25	0.68	0.13	0.1	-0.4	0.04	-0.44	0	-0.79	0.22	-0.16	0.67	-0.06	0.49	-0.12
CmoCh01G008920	gene-LOC111452648	A0A6J1GC90_CUCMO	alpha/beta-Hydrolases superfamily protein
CmoCh01G008930	gene-LOC111452601	A0A6J1GC11_CUCMO	alpha/beta-Hydrolases superfamily protein
CmoCh01G008940	gene-LOC111452099	A0A6J1G986_CUCMO	Pentatricopeptide repeat-containing protein	RNA modification [GO:0009451]	intracellular membrane-bounded organelle [GO:0043231]	RNA binding [GO:0003723]				0.06	0.65	0.01	0.78	0.16	0.56	0.82	-0.07	0.54	-0.16	0.14	-0.45	0.02	-0.47	0.81	0.06	0.27	-0.31
CmoCh01G008950	gene-LOC111452636	A0A6J1GC59_CUCMO	ethylene-responsive transcription factor ERF021-like		nucleus [GO:0005634]	DNA binding [GO:0003677]; DNA-binding transcription factor activity [GO:0003700]	SUBCELLULAR LOCATION: Nucleus {ECO:0000256|ARBA:ARBA00004123}.		ERF	0.12	0.96	0.31	0.54	0.01	-2.08	0	-1.57	0.18	-0.86	0	-3.56	0.04	1.29	0.69	0.33	0.96	-0.04
CmoCh01G008960	gene-LOC111452674	A0A6J1GCA4_CUCMO	ethylene-responsive transcription factor ERF022-like		nucleus [GO:0005634]	DNA binding [GO:0003677]; DNA-binding transcription factor activity [GO:0003700]	SUBCELLULAR LOCATION: Nucleus {ECO:0000256|ARBA:ARBA00004123}.		ERF	0.49	-0.47	0.4	-0.5	0.99	0.01	0.56	0.3	0.43	0.38	0	2.01	0.02	1.64	0	2.27	0.01	1.94
CmoCh01G008970
CmoCh01G008980
CmoCh01G008990	gene-LOC111451991	A0A6J1G8Q3_CUCMO	CMP/dCMP-type deaminase domain-containing protein	tRNA wobble adenosine to inosine editing [GO:0002100]	cytoplasm [GO:0005737]; nucleus [GO:0005634]	tRNA-specific adenosine-34 deaminase activity [GO:0052717]		Cytidine and deoxycytidylate deaminase family, ADAT3 subfamily		0.55	0.14	0.43	-0.2	0.88	0.04	0.73	0.07	0.46	-0.14	0.99	0	0.19	-0.26	0.05	-0.37	0.63	-0.09
CmoCh01G009000	gene-LOC111452742	A0A6J1GBU2_CUCMO	40S ribosomal protein S9-2-like	ribosomal small subunit biogenesis [GO:0042274]; translation [GO:0006412]	cytosolic small ribosomal subunit [GO:0022627]	rRNA binding [GO:0019843]; structural constituent of ribosome [GO:0003735]		Universal ribosomal protein uS4 family		0.02	-0.54	0.59	-0.13	0.22	-0.31	0.33	0.22	0.04	0.4	0	0.7	0.13	0.29	0.04	0.3	0.01	0.43
CmoCh01G009010										0.11	0.3	0.1	0.31	0.26	0.19	0.44	0.13	0.25	0.25	0.1	0.59	0.32	-0.2	0.84	0.04	0.58	-0.12
CmoCh01G009020										0.23	0.23	0.8	-0.05	0.64	0.09	0.47	-0.22	0.1	-0.45	0.08	-0.49	0.5	-0.09	0.48	-0.11	0.95	-0.01
CmoCh01G009030												0.56	0.68							0.15	-2.16
CmoCh01G009040	gene-LOC111438896	A0A6J1EWV0_CUCMO	TVP38/TMEM64 family membrane protein slr0305		membrane [GO:0016020]					0.14	0.34	0.7	0.11	0.04	0.51	0.39	-0.22	0.65	0.1	0.36	0.21	0.58	0.13	0.27	0.29	0.8	0.09
CmoCh01G009050										0.61	0.22	0.46	-0.25	0.57	-0.22	0.28	0.47	0.5	0.26	0.18	0.5	0.18	0.53	0.55	0.22	0.35	0.38
CmoCh01G009060										0.65	-0.13	0.54	0.18	0.55	0.19	0.9	-0.03	0.18	-0.21	0.49	-0.14	0.38	0.15	0.78	-0.06	0.75	0.06
CmoCh01G009070	gene-LOC111438870	A0A6J1EWF4_CUCMO	Molybdopterin synthase sulfur carrier subunit	Mo-molybdopterin cofactor biosynthetic process [GO:0006777]	cytosol [GO:0005829]; molybdopterin synthase complex [GO:0019008]	molybdopterin synthase activity [GO:0030366]; nucleotide binding [GO:0000166]	SUBCELLULAR LOCATION: Cytoplasm {ECO:0000256|HAMAP-Rule:MF_03051}.	MoaD family, MOCS2A subfamily		0.24	-0.31	0.87	0.04	0.74	0.1	0.59	0.17	0.51	0.2	0.03	0.63	0.7	0.09	0.87	0.04	0.31	0.24
CmoCh01G009080										0.17	0.35	0.46	-0.22	0.13	0.38	0.24	0.28	0.81	-0.05	0.72	-0.09	0.08	-0.33	0.61	0.09	0.48	0.15
CmoCh01G009090										0.03	0.4	0.2	0.26	0.75	0.08	0.28	-0.31	0.03	-0.47	0.02	-0.58	0.85	-0.05	0.11	-0.43	0.02	-0.66
CmoCh01G009100	gene-LOC111438904	A0A6J1F1W4_CUCMO	Endoglucanase	cellulose catabolic process [GO:0030245]		cellulase activity [GO:0008810]		Glycosyl hydrolase 9 (cellulase E) family		0.2	0.83	0.87	0.09	0.13	0.91	0.45	-0.36	0.12	0.61	0.03	-0.95	0.17	-0.93	0.54	-0.88	0.01	-2.39
CmoCh01G009110										0.46	-0.17	0.85	-0.05	0.22	0.3	0.88	-0.04	0.92	-0.02	0.79	0.05	0.6	-0.07	0.77	0.04	0.61	0.06
CmoCh01G009120	gene-LOC111438903	A0A6J1EWI9_CUCMO	disease resistance-like protein CSA1 isoform X1	defense response [GO:0006952]						0.6	-0.29	0.5	0.32	0.39	0.46	0.13	0.79	0.73	0.17	0.41	0.66	0.8	0.21			0.44	0.47
CmoCh01G009130	gene-LOC111438877	A0A6J1EWG2_CUCMO	Receptor lectin protein kinase-like	defense response [GO:0006952]; signal transduction [GO:0007165]	membrane [GO:0016020]	ADP binding [GO:0043531]; ATP binding [GO:0005524]; carbohydrate binding [GO:0030246]; protein kinase activity [GO:0004672]		Leguminous lectin family; Protein kinase superfamily, Ser/Thr protein kinase family; Leguminous lectin family		0.51	0.21	0.8	-0.1	0.56	-0.18	0.7	0.15	0.63	-0.14	0.33	-0.29	0.27	-0.28	0.03	-0.69	0.23	-0.33
CmoCh01G009140										0	1.05	0.02	0.62	0.32	0.25	0.06	-0.79	0	-1.02	0	-1.25	0.32	-0.34	0.05	-0.63	0	-1.03
CmoCh01G009150												0.99	-0.03
CmoCh01G009160										0.01	-0.81	0	-0.79	0.08	0.52	0	1.21	0	1.06	0	1.06	0.44	-0.23	0.81	-0.07	0.03	0.69
CmoCh01G009170	gene-LOC111438865	A0A6J1EWP9_CUCMO	Protein disulfide isomerase (PDI)-like protein 3			metal ion binding [GO:0046872]; thioredoxin-disulfide reductase (NADPH) activity [GO:0004791]		Nucleoredoxin family		0.03	-0.55	0.02	-0.55	0	0.82	0	0.88	0	0.65	0	0.7	0.86	0.05	0.83	0.05	0.08	0.49
CmoCh01G009180	gene-LOC111438861	A0A6J1EWD5_CUCMO	Pentatricopeptide repeat-containing protein							0.95	0.03	0.97	0.01	0.68	0.14	0.22	-0.39	0.87	0.06	0.63	-0.15	0.95	-0.02	0.39	-0.24	0.73	-0.12
CmoCh01G009190	gene-LOC111438860	A0A6J1EWZ3_CUCMO	SUN domain-containing protein	protein folding in endoplasmic reticulum [GO:0034975]; regulation of bone remodeling [GO:0046850]	cytoplasm [GO:0005737]; membrane [GO:0016020]					0.01	1.07	0.02	0.92	0.72	0.12	0.79	0.12	0.3	0.33	0.15	0.46	0.93	-0.06	0.73	-0.17	0.29	-0.58
CmoCh01G009200										0.6	0.1	0.91	0.02	0.1	0.34	0.95	0.01	0.52	-0.11	0.83	-0.04	0.39	-0.1	0.58	0.08	0.57	0.1
CmoCh01G009210	gene-LOC111438887	A0A6J1EWT7_CUCMO	Abhydrolase_3 domain-containing protein	pollen tube growth [GO:0009860]		carboxylic ester hydrolase activity [GO:0052689]		'GDXG' lipolytic enzyme family		0.31	-0.28	0.27	-0.32	0.97	-0.01	0.1	-0.54	0.11	-0.53	0.67	-0.16	0.01	0.85	0.36	-0.28	0.53	0.27
CmoCh01G009220	gene-LOC111438892	A0A6J1EX46_CUCMO	RING-H2 finger protein ATL7-like	protein ubiquitination [GO:0016567]	membrane [GO:0016020]	transferase activity [GO:0016740]				0.39	0.33	0.34	0.33	0.11	-0.55	0.03	-0.68	0.01	-0.61	0	-1.23	0.32	0.34	0.37	-0.3	0.23	-0.57
CmoCh01G009230										0	-0.85	0.3	-0.23	0.03	-0.41	0.59	0.11	0.16	0.26	0.25	0.24	0.09	0.22	0.03	0.3	0.25	0.18
CmoCh01G009240
CmoCh01G009250										0.07	-1.28	0.97	-0.03	0.14	-1.31	0	-2.17	0.41	-0.47	0.01	-1.69	0.14	1.02	0	2.2	0.01	2.38
CmoCh01G009260
CmoCh01G009270	gene-LOC111438889	A0A6J1EX40_CUCMO	RNA-binding protein 24 isoform X1	3'-UTR-mediated mRNA stabilization [GO:0070935]; positive regulation of translational initiation [GO:0045948]	cytoplasm [GO:0005737]	mRNA 3'-UTR binding [GO:0003730]; translation activator activity [GO:0008494]				0.53	0.14	0.25	0.27	0.86	-0.07	0.43	-0.19	0.07	-0.44	0	-1.1	0.02	-0.29	0.23	-0.27	0.17	-0.5
CmoCh01G009280										0.46	-0.17	0.54	-0.14	0.6	-0.94	0.65	0.13	0.63	-0.13	0.26	-0.27	0.66	-0.11	0.39	-0.24	0.34	-0.32
CmoCh01G009290												0.48	-1.12	0.59	0.82
CmoCh01G009300										0.03	0.61	0.52	0.17	0.05	0.48	0.81	-0.07	0.99	0	0.3	-0.27	0.71	0.1	0.24	-0.3	0.82	-0.06
CmoCh01G009310	gene-LOC111438859	A0A6J1F267_CUCMO	22.0 kDa class IV heat shock protein-like	protein complex oligomerization [GO:0051259]; protein folding [GO:0006457]; response to heat [GO:0009408]; response to hydrogen peroxide [GO:0042542]; response to salt stress [GO:0009651]		unfolded protein binding [GO:0051082]		Small heat shock protein (HSP20) family				0.96	0.02	0.01	1.3	0.23	0.84			0.01	1.46	0	2.43	0.92	-0.05	0.42	0.64
CmoCh01G009320	gene-LOC111438858	A0A6J1EWY9_CUCMO	NAC domain-containing protein	regulation of DNA-templated transcription [GO:0006355]		DNA binding [GO:0003677]			NAC	0.28	0.76	0.7	0.28	0.41	-0.49	0.09	-1.75	0	-3.18	0	-4.38	0.98	-0.05
CmoCh01G009330												0.62	0.69	0.24	1.63	0.88	-0.15			0.68	0.4	0.12	1.26			0.85	0.18
CmoCh01G009340	gene-LOC111438898	A0A6J1F2C9_CUCMO	ATP-dependent Clp protease ATP-binding subunit clpX-like	cell division [GO:0051301]; proteolysis involved in protein catabolic process [GO:0051603]	HslUV protease complex [GO:0009376]; mitochondrial matrix [GO:0005759]	ATP binding [GO:0005524]; ATP hydrolysis activity [GO:0016887]; ATP-dependent protein folding chaperone [GO:0140662]; peptidase activity [GO:0008233]; unfolded protein binding [GO:0051082]				0.81	-0.04	0.77	-0.05	0.99	0	0.34	-0.19	0.31	-0.17	0.04	-0.4	0.5	-0.09	0.1	-0.24	0.04	-0.36
CmoCh01G009350	gene-LOC111438899	A0A6J1EWI5_CUCMO	Chlorophyll a-b binding protein, chloroplastic	photosynthesis, light harvesting in photosystem I [GO:0009768]; response to light stimulus [GO:0009416]	chloroplast envelope [GO:0009941]; chloroplast thylakoid membrane [GO:0009535]; photosystem I [GO:0009522]; photosystem II [GO:0009523]; plastoglobule [GO:0010287]	chlorophyll binding [GO:0016168]	SUBCELLULAR LOCATION: Plastid, chloroplast thylakoid membrane {ECO:0000256|RuleBase:RU363080}.	Light-harvesting chlorophyll a/b-binding (LHC) protein family		0.17	0.98	0.32	0.67	0.01	1.95	0.04	0.87	0	1.12	0.14	0.73	0.47	0.27	0.15	0.59	0.55	0.43
CmoCh01G009360	gene-LOC111438876	A0A6J1EX22_CUCMO	Peptide chain release factor 1		chloroplast [GO:0009507]	translation release factor activity [GO:0003747]		Prokaryotic/mitochondrial release factor family		0.89	-0.03	0.57	0.11	0.52	0.13	0.89	-0.04	0.91	0.02	0.53	0.12	0.01	0.43	0.01	0.42	0.15	0.26
CmoCh01G009370	gene-LOC111438875	A0A6J1EWS0_CUCMO	AB hydrolase-1 domain-containing protein	chlorophyll metabolic process [GO:0015994]	chloroplast [GO:0009507]	chlorophyllase activity [GO:0047746]				0.39	0.23	0.96	0.01	0.84	-0.05	0.77	-0.1	0.2	-0.25	0.54	-0.13	0.44	0.22	0.37	0.27	0.97	0.01
CmoCh01G009380	gene-LOC111438873	A0A6J1EWF8_CUCMO	plastid division protein CDP1, chloroplastic-like	chloroplast fission [GO:0010020]						0.59	0.1	0.53	0.13	0.79	0.07	0.67	0.1	0.39	0.18	0.21	0.27	0.3	0.19	0.25	0.25	0.32	0.29
CmoCh01G009390										0.35	0.22	0.52	-0.18	0.3	0.29	0.51	-0.15	0.22	-0.26	0.25	-0.25	0.05	-0.23	0.45	-0.11	0.07	-0.24
CmoCh01G009400	gene-LOC111438862	A0A6J1F1Q3_CUCMO	Thioredoxin-dependent peroxiredoxin	cell redox homeostasis [GO:0045454]; cellular response to oxidative stress [GO:0034599]	chloroplast thylakoid lumen [GO:0009543]; chloroplast thylakoid membrane [GO:0009535]	thioredoxin peroxidase activity [GO:0008379]	SUBCELLULAR LOCATION: Plastid, chloroplast thylakoid lumen {ECO:0000256|ARBA:ARBA00004456}.	Peroxiredoxin family, BCP/PrxQ subfamily				0.09	-1.24	0.66	0.24					0.28	1.32
CmoCh01G009410	gene-LOC111438895	A0A6J1EWH9_CUCMO	cationic amino acid transporter 1-like		plasma membrane [GO:0005886]	L-glutamate transmembrane transporter activity [GO:0005313]; L-lysine transmembrane transporter activity [GO:0015189]		Amino acid-polyamine-organocation (APC) superfamily, Cationic amino acid transporter (CAT) (TC 2.A.3.3) family												0.79	0.64
CmoCh01G009420	gene-LOC111438907	A0A6J1F1X0_CUCMO	60S ribosomal protein L3	translation [GO:0006412]	cytosolic large ribosomal subunit [GO:0022625]	RNA binding [GO:0003723]; structural constituent of ribosome [GO:0003735]		Universal ribosomal protein uL3 family		0	-0.54	0.93	-0.02	0.25	-0.2	0.99	0	0.28	0.24	0.14	0.33	0.07	0.24	0.46	0.12	0.17	0.22
CmoCh01G009430										0	-1.17	0.01	-1.06	0.88	0.06	0.01	0.58	0.02	0.48	0	0.82	0.24	0.41	0	1.12	0	1.65
CmoCh01G009440										0.06	0.36	0.9	0.02	0.05	0.42	0.52	-0.16	0.06	-0.44	0.35	-0.23	0.87	-0.03	0.61	-0.09	0.36	-0.24
CmoCh01G009450										0.47	-0.4	0.82	-0.13	0.58	-0.31	0.78	-0.21			0.42	0.54	0.87	-0.08			0.66	-0.29
CmoCh01G009460										0.17	-0.33	0.63	-0.12	1	0	0.76	0.12	0.74	0.08	0.46	0.2	0.22	0.26	0.36	0.19	0.74	0.07
CmoCh01G009470	gene-LOC111438406	A0A6J1F181_CUCMO	aspartic proteinase PCS1-like	proteolysis [GO:0006508]		aspartic-type endopeptidase activity [GO:0004190]		Peptidase A1 family				0.19	-1.7	0.77	-0.35					0.06	-1.81	0.22	-0.87	0.17	1.09	0.64	-0.36
CmoCh01G009480										0.2	-0.6	0.43	-0.36	0.34	0.5	0.95	0.02	0.81	0.07	0.45	-0.26	0.55	0.29	0.16	0.61	0.85	0.09
CmoCh01G009490
CmoCh01G009500										0	3.86	0.36	0.62	0.77	0.22	0.59	-0.32	0.28	-0.53	0.61	-0.29	0.29	-0.53			0.56	0.26
CmoCh01G009510										0.37	-0.18	0.13	-0.3	0.32	0.21	0.98	0.01	0.89	0.03	0.93	0.02	0.68	0.09	0.58	-0.12	0.77	-0.06
CmoCh01G009520	gene-LOC111438431	A0A6J1EVH0_CUCMO	E3 ubiquitin-protein ligase RNF170		membrane [GO:0016020]	metal ion binding [GO:0046872]; ubiquitin protein ligase activity [GO:0061630]	SUBCELLULAR LOCATION: Membrane {ECO:0000256|ARBA:ARBA00004141}; Multi-pass membrane protein {ECO:0000256|ARBA:ARBA00004141}.			0.36	-0.2	0.54	-0.12	0.59	0.11	0.06	0.39	0.33	0.19	0	0.68	0.28	-0.23	0.62	0.1	0.09	0.4
CmoCh01G009530	gene-LOC111438376	A0A6J1F133_CUCMO	Mitotic-spindle organizing protein 1	gamma-tubulin complex localization [GO:0033566]; microtubule nucleation by interphase microtubule organizing center [GO:0051415]; mitotic spindle assembly [GO:0090307]	gamma-tubulin ring complex [GO:0000931]; interphase microtubule organizing center [GO:0031021]; mitotic spindle pole body [GO:0044732]; spindle [GO:0005819]			MOZART1 family		0.53	0.17	0.41	0.25	0.81	0.09	0.72	0.13	0.51	0.27	0.5	0.25	0.06	0.56	0.82	0.07	0.87	-0.05
CmoCh01G009540	gene-LOC111438422	A0A6J1EW43_CUCMO	ATP synthase subunit delta, chloroplastic-like	photosynthetic electron transport in photosystem I [GO:0009773]; photosynthetic electron transport in photosystem II [GO:0009772]; proton motive force-driven mitochondrial ATP synthesis [GO:0042776]	chloroplast thylakoid membrane [GO:0009535]; mitochondrial proton-transporting ATP synthase, stator stalk [GO:0000274]; plasma membrane [GO:0005886]; proton-transporting ATP synthase complex, catalytic core F(1) [GO:0045261]	proton-transporting ATP synthase activity, rotational mechanism [GO:0046933]		ATPase delta chain family		0.1	0.69	0.16	0.6	0.01	1.36	0.22	0.65	0.18	0.49	0.12	0.75	0.29	0.39	0.01	0.97	0.15	0.81
CmoCh01G009550	gene-LOC111438410	A0A6J1F0N2_CUCMO	40S ribosomal protein SA	cytoplasmic translation [GO:0002181]; ribosomal small subunit assembly [GO:0000028]	90S preribosome [GO:0030686]; cytosolic small ribosomal subunit [GO:0022627]	structural constituent of ribosome [GO:0003735]	SUBCELLULAR LOCATION: Cytoplasm {ECO:0000256|ARBA:ARBA00004496, ECO:0000256|HAMAP-Rule:MF_03015}.	Universal ribosomal protein uS2 family		0.15	-0.35	0.66	-0.09	0.25	-0.25	0.72	-0.09	0.35	0.21	0.12	0.34	0.26	0.14	0.72	0.05	0.8	0.04
CmoCh01G009560										0.38	0.14	0.77	0.05	0.96	-0.01	0.53	-0.16	0.16	-0.26	0.66	-0.1	0.39	-0.15	0.6	0.09	0.49	0.13
CmoCh01G009570
CmoCh01G009580										0	-1.53	0	-1.38	0.01	0.99	0	2.04	0	1.54	0	2.77	0.72	-0.15	0.03	0.83	0	2.07
CmoCh01G009590												0.48	0.48	0.71	0.24	0.21	-0.88			0.03	-1.44	0.82	-0.15			0.01	1.32
CmoCh01G009600	gene-LOC111438394	A0A6J1F0L1_CUCMO	30S ribosomal protein S12, chloroplastic	translation [GO:0006412]	small ribosomal subunit [GO:0015935]	structural constituent of ribosome [GO:0003735]		Universal ribosomal protein uS12 family				0.76	0.18	0.44	-0.58	0.24	-0.96			0.79	-0.2	0.72	-0.29			0.05	1.33
CmoCh01G009610										0.08	-0.43	0.58	-0.15	0	-0.88	0.97	-0.01	0.87	0.04	0.05	-0.5	0.04	0.34	0.71	0.07	0.6	-0.1
CmoCh01G009620										0.21	-1.04	0.24	-0.84	0.95	0.04	0.28	1.21	0.27	0.86	0	1.66	0.87	-0.24			0.23	1.46
CmoCh01G009630										0.92	-0.04	0.95	0.02	0.25	-0.44	0.62	-0.22	0.96	-0.02	0.18	-0.43	0.33	-0.36	0.24	-0.42	0.15	-0.78
CmoCh01G009640	gene-LOC111438408	A0A6J1EVN6_CUCMO	glutelin type-D 1-like			nutrient reservoir activity [GO:0045735]		11S seed storage protein (globulins) family		0.78	0.1	0.87	-0.07	0.03	-0.9	0	-1.59	0.19	-0.64	0.03	-1.08	0.61	0.24	0.85	-0.1	0.07	-0.97
CmoCh01G009650										0.82	0.08	0.34	-0.47	0.51	-0.22	0.71	0.14	0.76	-0.11	0.61	0.2	0.46	-0.35	0.41	-0.41	0.58	-0.33
CmoCh01G009660										0.26	0.23	0.4	-0.19	0.85	-0.04	0.34	-0.25	0.31	-0.25	0.23	-0.36	0.95	-0.02	0.27	-0.29	0.06	-0.56
CmoCh01G009670	gene-LOC111438420	A0A6J1EVG1_CUCMO	Ubiquitin-conjugating enzyme E2	protein polyubiquitination [GO:0000209]; ubiquitin-dependent protein catabolic process [GO:0006511]	nucleus [GO:0005634]	ATP binding [GO:0005524]; ubiquitin-protein transferase activity [GO:0004842]		Ubiquitin-conjugating enzyme family		0.38	-0.23	0.22	-0.34	0.49	0.19	0.08	0.38	0.13	0.27	0	0.83	0.47	0.15	0.01	0.52	0	0.82
CmoCh01G009680	gene-LOC111438391	A0A6J1EVZ5_CUCMO	Unknown protein							0.79	0.21	0.73	0.23	0.75	0.26	0.63	-0.25	0.4	-0.46	0.28	-0.54	0.85	-0.09	0.99	0.01	0.79	0.12
CmoCh01G009690	gene-LOC111438402	A0A6J1EW10_CUCMO	leucine-rich repeat receptor-like protein kinase PEPR1		membrane [GO:0016020]	ATP binding [GO:0005524]; protein kinase activity [GO:0004672]				0.03	0.54	0.15	0.49	0.28	0.39	0.09	-0.41	0.28	-0.23	0	-1.01	0.89	-0.02	0.36	0.19	0.33	-0.24
CmoCh01G009700										0.02	-0.86	0.16	-0.6	0	-1.53	0.24	-0.53	0.85	0.08	0.11	-1.02	0.04	0.82	0.74	0.14	0.61	0.3
CmoCh01G009710	gene-LOC111438414	A0A6J1EVP0_CUCMO	protein SENSITIVE TO PROTON RHIZOTOXICITY 1	response to acidic pH [GO:0010447]; response to aluminum ion [GO:0010044]					C2H2	0	0.69	0.03	0.49	0.83	0.05	0.05	-0.57	0.23	-0.27	0	-0.74	0.13	-0.23	0.73	0.07	0.04	-0.39
CmoCh01G009720	gene-LOC111438377	A0A6J1EV89_CUCMO	FHA domain-containing protein		nuclear membrane [GO:0031965]					0.06	-0.51	0.35	-0.44	0	-1.13	0.3	0.48	0.1	0.66	0.43	0.39	0.07	1.08	0.36	0.54	0.86	-0.09
CmoCh01G009730										0.01	0.64	0.63	0.1	0.38	0.22	0.19	0.28	0.59	0.09	0.04	0.33	0.05	-0.39	0.05	0.32	0.02	0.46
CmoCh01G009740	gene-LOC111438386	A0A6J1EVL4_CUCMO	Ribonuclease P	tRNA 5'-leader removal [GO:0001682]	multimeric ribonuclease P complex [GO:0030681]; nucleolus [GO:0005730]; ribonuclease MRP complex [GO:0000172]	ribonuclease P activity [GO:0004526]; ribonuclease P RNA binding [GO:0033204]		Eukaryotic/archaeal RNase P protein component 2 family		0.98	-0.01	0.67	-0.09	0.41	-0.17	0.57	-0.17	0.97	0.01	0.76	0.08	0.34	0.18	0.12	-0.3	0.25	0.19
CmoCh01G009750										0.97	-0.01	0.26	-0.33	0.02	-0.53	0.89	-0.04	0.05	-0.59	0.08	-0.45	0.1	-0.66	0.47	-0.26	0.96	0.02
CmoCh01G009760	gene-LOC111438425	A0A6J1F1B0_CUCMO	PPM-type phosphatase domain-containing protein							0.51	-0.19	0.67	0.13	0.29	0.25	0.44	0.24	0.92	-0.03	0.81	0.07	0.89	-0.06	0.78	-0.11	0.23	-0.55
CmoCh01G009770	gene-LOC111438404	A0A6J1F0M7_CUCMO	aspartic proteinase PCS1-like	proteolysis [GO:0006508]		aspartic-type endopeptidase activity [GO:0004190]		Peptidase A1 family				0.17	-1.51	0.63	-0.51					0.23	-1.08	0.05	-1.37			0.33	-0.78
CmoCh01G009780												0.2	-1.59	0.62	-0.6					0.13	-1.33	0.19	-0.96	0.15	1.14	0.43	-0.64
CmoCh01G009790	gene-LOC111438405		aspartic proteinase PCS1-like									0.22	-1.52	0.68	-0.47					0.37	-0.9	0.22	-0.85	0.16	1.11	0.35	-0.73
CmoCh01G009800	gene-LOC111438381	A0A6J1F0J0_CUCMO	GDSL esterase/lipase	lipid catabolic process [GO:0016042]		hydrolase activity, acting on ester bonds [GO:0016788]		'GDSL' lipolytic enzyme family
CmoCh01G009810										0.51	-0.15	0.12	-0.4	0.84	0.05	0.88	0.04	0.61	-0.09	0.91	-0.02	0.99	0	0.86	0.03	0.4	0.17
CmoCh01G009820										0.25	0.2	0.67	-0.07	0.24	0.2	0.59	-0.13	0.33	-0.22	0.61	-0.12	0.34	0.15	0.95	0.01	0.52	-0.18
CmoCh01G009830	gene-LOC111438379	A0A6J1EVX9_CUCMO	1-phosphatidylinositol-3-phosphate 5-kinase	phosphatidylinositol phosphate biosynthetic process [GO:0046854]	endosome membrane [GO:0010008]	1-phosphatidylinositol-3-phosphate 5-kinase activity [GO:0000285]; ATP binding [GO:0005524]				0.09	0.44	0.32	0.31	0.13	-0.39	0.05	-0.65	0.26	-0.29	0	-0.82	0.52	-0.17	0.49	-0.18	0.01	-0.72
CmoCh01G009840										0.14	-0.29	0.41	-0.17	0.51	0.12	0.13	0.31	0.22	0.22	0	0.69	0.73	-0.07	0.85	0.03	0.26	0.21
CmoCh01G009850
CmoCh01G009860	gene-LOC111438400	A0A6J1F0M2_CUCMO	Small nuclear ribonucleoprotein E	spliceosomal snRNP assembly [GO:0000387]	pICln-Sm protein complex [GO:0034715]; precatalytic spliceosome [GO:0071011]; U1 snRNP [GO:0005685]; U2 snRNP [GO:0005686]; U4 snRNP [GO:0005687]; U4/U6 x U5 tri-snRNP complex [GO:0046540]; U5 snRNP [GO:0005682]	RNA binding [GO:0003723]	SUBCELLULAR LOCATION: Nucleus {ECO:0000256|ARBA:ARBA00004123, ECO:0000256|RuleBase:RU365053}.	SnRNP Sm proteins family		0.01	-0.54	0.3	-0.18	0.02	-0.39	0.72	0.1	0.96	-0.01	0.07	0.45	0.45	0.15	0.89	-0.03	0.58	0.19
CmoCh01G009870										0.83	0.05	0.83	-0.05	0.76	0.07	0.68	0.09	0.4	0.17	0.59	0.11	0.62	0.07	0.8	-0.04	0.36	0.17
CmoCh01G009880	gene-LOC111438412	A0A6J1EW19_CUCMO	Protein kinase domain-containing protein		plasma membrane [GO:0005886]	ATP binding [GO:0005524]; protein kinase activity [GO:0004672]	SUBCELLULAR LOCATION: Cell membrane {ECO:0000256|ARBA:ARBA00004193}; Lipid-anchor {ECO:0000256|ARBA:ARBA00004193}. Membrane {ECO:0000256|ARBA:ARBA00004635}; Lipid-anchor {ECO:0000256|ARBA:ARBA00004635}.
CmoCh01G009890										0.01	0.71	0.03	0.66	0.05	0.54	0.28	-0.32	0.3	-0.33	0.1	-0.58	0.5	-0.18	0.01	-0.68	0.1	-0.57
CmoCh01G009900	gene-LOC111438421	A0A6J1F0Q9_CUCMO	NAC domain-containing protein 17-like	regulation of DNA-templated transcription [GO:0006355]	membrane [GO:0016020]	DNA binding [GO:0003677]			NAC	0.69	-0.09	0.61	-0.16	0.53	-0.2	0.87	-0.04	0.07	-0.42	0.05	-0.52	0.84	-0.05	0.16	-0.36	0.04	-0.62
CmoCh01G009910	gene-LOC111438429	A0A6J1F0R4_CUCMO	NAC domain-containing protein 17-like	regulation of DNA-templated transcription [GO:0006355]		DNA binding [GO:0003677]			NAC	0.67	0.08	0.89	0.03	0.93	-0.02	0.59	0.12	0.53	-0.13	0.39	-0.2	0.75	-0.05	0.24	-0.21	0.04	-0.35
CmoCh01G009920	gene-LOC111438428	A0A6J1EVG5_CUCMO	4-hydroxy-tetrahydrodipicolinate reductase 2	diaminopimelate biosynthetic process [GO:0019877]; lysine biosynthetic process via diaminopimelate [GO:0009089]	chloroplast stroma [GO:0009570]; cytosol [GO:0005829]	4-hydroxy-tetrahydrodipicolinate reductase [GO:0008839]; NADPH binding [GO:0070402]		DapB family		0.08	-0.26	0.53	0.15	0.7	-0.07	0.38	-0.18	0.57	0.12	0.5	0.16	0.53	0.11	0.33	0.18	0.46	0.18
CmoCh01G009930										0.04	-0.87	0.55	-0.25	0.04	-0.89	0.41	0.45	0.19	0.63	0.11	0.81	0.46	0.33			0.36	0.48
CmoCh01G009940										0.01	-0.4	0.36	-0.15	0.95	0.01	0.55	0.11	0.94	-0.01	0.92	0.02	0.88	0.02	0.56	0.09	0.97	0.01
CmoCh01G009950										0.59	0.13	0.58	0.14	0.16	0.35	0.31	-0.25	0.06	-0.44	0.06	-0.46	0.61	0.06	0.56	-0.08	0.8	-0.04
CmoCh01G009960										0.02	0.51	0.56	0.14	0.68	0.12	0.44	-0.22	0.03	-0.55	0	-0.85	0.17	-0.22	0.25	-0.19	0.03	-0.39
CmoCh01G009970
CmoCh01G009980										0.02	1.21	0.01	1.37	0.05	0.94	0.5	0.37	0.17	0.61	0.17	-0.81	0.35	0.62	0.54	0.39	0.28	0.69
CmoCh01G009990	gene-LOC111433391	A0A6J1EEH6_CUCMO	SNARE associated Golgi protein family		endoplasmic reticulum [GO:0005783]; membrane [GO:0016020]		SUBCELLULAR LOCATION: Membrane {ECO:0000256|ARBA:ARBA00004141}; Multi-pass membrane protein {ECO:0000256|ARBA:ARBA00004141}.			0.73	0.07	0.37	0.17	0.85	0.04	0.91	-0.02	0.98	0	0.25	-0.24	0.11	-0.22	0.19	-0.22	0.48	-0.15
CmoCh01G010000	gene-LOC111433392	A0A6J1EHE5_CUCMO	50S ribosomal protein L21	translation [GO:0006412]	cytoplasm [GO:0005737]; ribonucleoprotein complex [GO:1990904]; ribosome [GO:0005840]	rRNA binding [GO:0019843]; structural constituent of ribosome [GO:0003735]		Bacterial ribosomal protein bL21 family		0.05	-0.41	0.89	-0.03	0	0.77	0.11	0.55	0.01	0.79	0	1.4	0.13	0.37	0	0.74	0.02	0.94
CmoCh01G010010										0.16	-0.28	0.91	-0.03	0.65	-0.1	0.36	-0.19	0.02	-0.41	0.12	-0.25	0.91	0.02	0.22	-0.2	0.14	-0.25
CmoCh01G010020	gene-LOC111433464	A0A6J1EKP0_CUCMO	basic blue protein-like			electron transfer activity [GO:0009055]
CmoCh01G010030	gene-LOC111433455	A0A6J1EE37_CUCMO	subtilisin-like protease SBT3.17	proteolysis [GO:0006508]		peptidase activity [GO:0008233]
CmoCh01G010040	gene-LOC111433434	A0A6J1EKL0_CUCMO	rRNA N-glycosidase	defense response [GO:0006952]; negative regulation of translation [GO:0017148]		rRNA N-glycosylase activity [GO:0030598]; toxin activity [GO:0090729]		Ribosome-inactivating protein family		0.12	0.66	0.97	0.05	0.35	0.47	0.02	0.55	0.75	0.09	0.91	-0.02	0.23	-0.48	0.79	0.09	0.66	-0.24
CmoCh01G010050										0.3	-0.39	0.06	-0.6	0.02	0.79	0	1.05	0	0.91	0	1.11	0.68	-0.16	0.05	0.57	0	1.58
CmoCh01G010060	gene-LOC111433472	A0A6J1EE49_CUCMO	40S ribosomal protein S18	translation [GO:0006412]	cytosol [GO:0005829]; small ribosomal subunit [GO:0015935]	RNA binding [GO:0003723]; structural constituent of ribosome [GO:0003735]		Universal ribosomal protein uS13 family		0.13	-0.47	0.95	-0.02	0.32	-0.27	0.12	0.38	0.05	0.42	0	0.74	0.02	0.34	0.02	0.37	0	0.41
CmoCh01G010070	gene-LOC111433447	A0A6J1EKM5_CUCMO	Uncharacterised conserved protein UCP009193							0.87	0.03	0.67	-0.07	0.52	0.11	0.88	-0.03	0.62	-0.09	0.11	0.3	0.05	0.24	0.51	0.08	0.02	0.31
CmoCh01G010080	gene-LOC111433436	A0A6J1EE20_CUCMO	UPF0496 protein 4		membrane [GO:0016020]	nucleic acid binding [GO:0003676]	SUBCELLULAR LOCATION: Membrane {ECO:0000256|ARBA:ARBA00004167}; Single-pass membrane protein {ECO:0000256|ARBA:ARBA00004167}.	ROH1 family		0	1.03	0	0.87	0.92	-0.04	0.02	-1.01	0.01	-0.78	0	-1.52	0.67	-0.14	0.97	-0.02	0.03	-0.82
CmoCh01G010090										0.22	0.43	0.38	0.26	0.04	-0.91	0.1	-0.71	0.44	-0.31	0	-1.04	0.8	-0.07	0.46	-0.22	0	-0.96
CmoCh01G010100										0	-1.03	0	-1.23	0.56	-0.19	0.1	0.59	0.72	-0.11	0.34	-0.32	0.71	-0.15	0.54	0.2	0.22	0.47
CmoCh01G010110
CmoCh01G010120	gene-LOC111433378	A0A6J1EEF8_CUCMO	G-box-binding factor 4-like isoform X1	positive regulation of DNA-templated transcription [GO:0045893]	nucleus [GO:0005634]	DNA-binding transcription factor activity [GO:0003700]	SUBCELLULAR LOCATION: Nucleus {ECO:0000256|ARBA:ARBA00004123}.		bZIP	0.32	0.27	0.47	0.17	0.64	0.16	0.98	-0.01	0.69	-0.14	0.61	0.18	0.96	0.01	0.05	-0.89	0.9	-0.04
CmoCh01G010130	gene-LOC111433373	A0A6J1EDT1_CUCMO	D-3-phosphoglycerate dehydrogenase			NAD binding [GO:0051287]; phosphoglycerate dehydrogenase activity [GO:0004617]		D-isomer specific 2-hydroxyacid dehydrogenase family		0.14	-0.26	0.58	0.11	0.62	-0.1	0.93	0.02	1	0	0.98	0	0.37	-0.18	0.37	0.19	1	0
CmoCh01G010140										0	-0.56	0.26	-0.22	0.08	-0.37	0.11	0.4	0.07	0.45	0.01	0.69	0.66	0.07	0.27	0.2	0.04	0.32
CmoCh01G010150										0.72	-0.16	0.44	0.32	0.41	0.38	0.5	-0.29	0.53	-0.24	0.11	-0.69	0.35	-0.31	0.75	-0.14	0.6	-0.21
CmoCh01G010160										0.12	-0.32	0.96	0.01	0.46	0.23	0.19	0.29	0.02	0.41	0.09	0.33	0.83	-0.04	0.14	0.28	0.1	0.35
CmoCh01G010170										0.57	0.36	0.93	0.06	0.83	0.32					0.22	1.45	0.94	-0.07			0.16	1.62
CmoCh01G010180										0.71	0.18	0.97	0.02	0.65	0.23	0.06	-0.65	0.32	-0.3	0	-1.32	0.11	-0.65	0.17	-0.43	0.02	-0.62
CmoCh01G010190										0.21	0.23	0.38	0.22	0.72	-0.08	0.56	-0.14	0.67	-0.1	0.1	-0.34	0.58	-0.1	0.6	0.11	0.7	-0.08
CmoCh01G010200	gene-LOC111433421	A0A6J1EE05_CUCMO	Exocyst complex component SEC5	exocytosis [GO:0006887]; Golgi to plasma membrane transport [GO:0006893]; protein transport [GO:0015031]	exocyst [GO:0000145]			SEC5 family		0.02	0.93	0.02	1.13	0.2	0.69	0.33	-0.5	0.44	-0.4	0.02	-1.2	0.32	-0.42	0.88	-0.06	0.05	-0.74
CmoCh01G010210										0.23	-0.27	0.64	-0.11	0.2	-0.4	0.23	0.32	0.08	0.41	0	0.83	0.25	0.23	0.92	-0.02	0.15	0.25
CmoCh01G010220										0.69	-0.43	0.52	-0.74	0.87	-0.04	0.37	-0.27	0.37	-0.25	0.46	-0.2	0.63	-0.11	0.21	-0.33	0.55	-0.17
CmoCh01G010230	gene-LOC111433377	A0A6J1EKA9_CUCMO	YqaJ domain-containing protein	DNA repair [GO:0006281]						0.01	2.43	0.03	1.56	0.2	0.67	0.03	1.42	0.04	1.23	0.02	1.63	0.8	-0.14			0.2	0.56
CmoCh01G010240	gene-LOC111433474	A0A6J1EEP4_CUCMO	rRNA processing protein-related	ribosomal large subunit biogenesis [GO:0042273]; rRNA processing [GO:0006364]	nuclear periphery [GO:0034399]; nucleolus [GO:0005730]; preribosome, large subunit precursor [GO:0030687]		SUBCELLULAR LOCATION: Nucleus, nucleolus {ECO:0000256|ARBA:ARBA00004604}.	EBP2 family		0.05	-0.44	0.93	-0.02	0.23	-0.26	0.84	-0.05	0.57	-0.11	0.58	0.14	0.62	0.12	0.25	-0.23	0.3	-0.36
CmoCh01G010250	gene-LOC111433446	A0A6J1EEM8_CUCMO	Regulator of chromosome condensation (RCC1) family protein			metal ion binding [GO:0046872]				0.06	0.32	0.52	0.12	0.85	0.04	0.12	-0.44	0.09	-0.41	0	-0.75	0.77	0.04	0.27	-0.18	0.44	-0.2
CmoCh01G010260												0.38	1.31	0.71	0.61					0.74	-0.49
CmoCh01G010270	gene-LOC111433379	A0A6J1EDU8_CUCMO	PHD-type domain-containing protein	negative regulation of transcription elongation by RNA polymerase II [GO:0034244]		histone reader activity [GO:0140566]				0.21	-0.5	0.71	-0.22	0.13	-0.63	0.8	0.15	0.26	0.52	0.37	0.44	0.52	0.38			0.64	-0.34
CmoCh01G010280	gene-LOC111433370	A0A6J1EDS6_CUCMO	Glutaredoxin-dependent peroxiredoxin			oxidoreductase activity [GO:0016491]		Peroxiredoxin family, Prx5 subfamily		0.08	0.47	0.33	0.26	0.35	0.25	0.56	-0.15	0.28	-0.25	0.31	-0.24	0.12	-0.4	0.45	-0.18	0.72	-0.12
CmoCh01G010290	gene-LOC111433431	A0A6J1EEB9_CUCMO	Rossmann-like alpha/beta/alpha sandwich		cytoplasm [GO:0005737]; membrane [GO:0016020]					0.86	-0.03	0.62	0.08	0.07	0.35	0.47	0.15	0.19	0.21	0.03	0.38	0.64	0.07	1	0	0.1	0.29
CmoCh01G010300										0.31	-0.33	0.38	-0.34	0.5	-0.27	0.11	0.68	0.03	0.79	0.01	1.01	0.57	0.23	0.8	-0.11	0.6	0.21
CmoCh01G010310	gene-LOC111433372	A0A6J1EK98_CUCMO	Ureidoglycolate hydrolase			ureidoglycolate hydrolase activity [GO:0004848]				0.26	-0.21	0.5	0.13	0.19	0.26	0.46	0.21	0.34	0.2	0.02	0.59	0.81	0.05	0.3	0.24	0.08	0.42
CmoCh01G010320
CmoCh01G010330										0.41	1.52	0.03	1.19	0	2.71	0	-2.29	0.49	0.48	0	-3.68	0.02	-1.27	0.06	1.12	0.14	-0.86
CmoCh01G010340										0.02	1.28	0.69	0.24	0.01	1.47	0.07	-1.32	0.92	-0.06	0.83	-0.14	0.94	-0.05	0.21	0.64	0.03	1.08
CmoCh01G010350	gene-LOC111433418	A0A6J1EKJ8_CUCMO	alcohol dehydrogenase-like	formaldehyde catabolic process [GO:0046294]	cytosol [GO:0005829]	alcohol dehydrogenase (NAD+) activity, zinc-dependent [GO:0004024]; S-(hydroxymethyl)glutathione dehydrogenase (NAD(P)+) activity [GO:0051903]; zinc ion binding [GO:0008270]		Zinc-containing alcohol dehydrogenase family				0.38	-1.05	0.74	0.91					0	6.05
CmoCh01G010360										0.62	-0.28	0.29	1.33	0.56	-0.48	0.3	0.37	0	2.42	0	2.86	0.8	-0.3	0.02	-1.66	0.3	-0.87
CmoCh01G010370	gene-LOC111433384	A0A6J1EKF9_CUCMO	Auxin efflux carrier component	auxin transport [GO:0060918]; auxin-activated signaling pathway [GO:0009734]; transmembrane transport [GO:0055085]	membrane [GO:0016020]		SUBCELLULAR LOCATION: Membrane {ECO:0000256|ARBA:ARBA00004141, ECO:0000256|RuleBase:RU362108}; Multi-pass membrane protein {ECO:0000256|ARBA:ARBA00004141, ECO:0000256|RuleBase:RU362108}.	Auxin efflux carrier (TC 2.A.69.1) family		0.28	0.52	0.01	1.11	0.76	0.13	0.75	-0.15	0.62	0.21	0.04	-0.9	0.33	0.45	0.61	-0.25	0.06	-0.93
CmoCh01G010380										0.08	0.4	0.95	0.02	0.37	0.21	0.83	-0.05	0.4	-0.22	0.99	0	0.71	-0.08	0.81	-0.05	0.54	0.14
CmoCh01G010390										0.46	-0.24	0.09	-0.66	0.35	-0.43	0.6	-0.21	0.63	-0.17	0.41	-0.36	0.74	0.08	0.94	-0.02	0.67	-0.16
CmoCh01G010400
CmoCh01G010410	gene-LOC111433413	A0A6J1EEK1_CUCMO	factor of DNA methylation 1-like	gene silencing by siRNA-directed DNA methylation [GO:0080188]						0.35	-0.17	0.92	0.03	0.64	-0.1	0.97	-0.01	0.39	0.16	0.81	0.05	0.17	0.21	0.87	0.05	0.57	-0.24
CmoCh01G010420										0.56	0.16	0.19	-0.5	0.21	0.35	0.42	0.32	0.67	0.14	0.08	0.8	0.57	0.29	0.03	-0.74	0.18	-0.47
CmoCh01G010430	gene-LOC111433476	A0A6J1EEH8_CUCMO	Uracil-DNA glycosylase	base-excision repair, AP site formation via deaminated base removal [GO:0097510]	mitochondrion [GO:0005739]; nucleus [GO:0005634]	uracil DNA N-glycosylase activity [GO:0004844]	SUBCELLULAR LOCATION: Mitochondrion {ECO:0000256|HAMAP-Rule:MF_03166}. Nucleus {ECO:0000256|HAMAP-Rule:MF_03166}.	Uracil-DNA glycosylase (UDG) superfamily, UNG family		0.19	-0.5	0.94	-0.03	0.17	-0.64	0.39	-0.33	0.55	-0.17	0.18	-0.54	0.94	0.03	0.86	0.05	0.32	0.27
CmoCh01G010440	gene-LOC111433376	A0A6J1EEF2_CUCMO	DUF3067 domain-containing protein							0.6	-0.16	0.86	0.05	0.87	-0.06	0.27	-0.33	0.37	-0.21	0.18	-0.38	0.25	0.19	0.01	0.48	0.44	0.21
CmoCh01G010450	gene-LOC111433448	A0A6J1EE31_CUCMO	scarecrow-like protein 1		nucleus [GO:0005634]	DNA-binding transcription factor activity [GO:0003700]; sequence-specific DNA binding [GO:0043565]		GRAS family	GRAS	0	0.83	0.04	0.59	0.9	-0.04	0.02	-0.72	0.03	-0.51	0	-0.96	0.38	-0.25	0.87	-0.05	0.33	-0.31
CmoCh01G010460										0	0.57	0.35	0.17	0.18	0.34	0.15	-0.41	0.02	-0.63	0.01	-0.79	0.32	-0.16	0.58	-0.09	0.07	-0.37
CmoCh01G010470										0.08	-0.36	0.81	-0.05	0.68	-0.08	0.63	0.09	0.81	0.03	0.4	0.13	0.4	-0.11	0.55	0.08	0.15	0.27
CmoCh01G010480
CmoCh01G010490
CmoCh01G010500	gene-LOC111433473	A0A6J1EHM3_CUCMO	D-fructose-1,6-bisphosphate 1-phosphohydrolase	fructose 1,6-bisphosphate metabolic process [GO:0030388]; fructose 6-phosphate metabolic process [GO:0006002]; fructose metabolic process [GO:0006000]; gluconeogenesis [GO:0006094]; sucrose biosynthetic process [GO:0005986]	cytosol [GO:0005829]	fructose 1,6-bisphosphate 1-phosphatase activity [GO:0042132]; metal ion binding [GO:0046872]	SUBCELLULAR LOCATION: Cytoplasm {ECO:0000256|ARBA:ARBA00004496}.	FBPase class 1 family		0.39	0.17	0.77	0.08	0.12	0.41	0.99	0	0.9	-0.02	0.14	0.32	0.91	-0.03	0.2	0.31	0.04	0.95
CmoCh01G010510	gene-LOC111433380	A0A6J1EEG1_CUCMO	trihelix transcription factor GT-2-like						Trihelix	0.46	-0.26	0.76	-0.08	0.65	0.13	0.61	-0.13	0.06	-0.42	0.44	-0.19	0.33	-0.44	0.06	-0.84	0.1	-0.85
CmoCh01G010520										0.38	0.31	0.81	-0.08	0.1	-0.55	0.01	-0.81	0	-1.19	0	-0.86	0.98	-0.01	0.07	-0.62	0.01	-0.92
CmoCh01G010530
CmoCh01G010540	gene-LOC111433381	A0A6J1EE70_CUCMO	Sequence-specific DNA binding transcription factors						Trihelix	0.25	-0.4	0.96	-0.02	0.01	-0.81	0	-1.44	0	-1.39	0.01	-0.98	0.55	-0.33	0	-1.44	0	-1.22
CmoCh01G010550										0.68	0.13	0.12	-0.45	0.03	-0.58	0.01	-0.73	0.02	-0.63	0.03	-0.66	0.11	0.26	0.02	0.49	0.38	0.17
CmoCh01G010560										1	0	0.25	-0.48	0.53	-0.25	0.69	-0.14	0.17	-0.49	0.99	0	0.38	-0.36	0.47	-0.25	0.18	-0.48
CmoCh01G010570	gene-LOC111433460	A0A6J1EE39_CUCMO	Flavin-containing monooxygenase	auxin biosynthetic process [GO:0009851]		flavin adenine dinucleotide binding [GO:0050660]; N,N-dimethylaniline monooxygenase activity [GO:0004499]; NADP binding [GO:0050661]		FMO family
CmoCh01G010580	gene-LOC111433468	A0A6J1EEF0_CUCMO	RAB GTPASE HOMOLOG B18	protein transport [GO:0015031]; vesicle-mediated transport [GO:0016192]		GTP binding [GO:0005525]; GTPase activity [GO:0003924]		Small GTPase superfamily, Rab family		0	-0.71	0.29	-0.22	0.13	-0.36	0.1	0.35	0.05	0.37	0.07	0.38	0.42	0.11	0.42	0.12	0.14	0.24
CmoCh01G010590	gene-LOC111433389	A0A6J1EDX1_CUCMO	2-oxoisovalerate dehydrogenase subunit alpha 1, mitochondrial-like	branched-chain amino acid catabolic process [GO:0009083]		oxidoreductase activity, acting on the aldehyde or oxo group of donors, disulfide as acceptor [GO:0016624]				0.76	-0.1	0.12	-0.56	0.37	-0.33	0.44	0.35	0.28	0.66	0.99	0.01	0.48	-0.25	0.58	0.23	0.45	-0.37
CmoCh01G010600	gene-LOC111433387	A0A6J1EE80_CUCMO	small RNA degrading nuclease 5-like		nucleus [GO:0005634]	exonuclease activity [GO:0004527]; nucleic acid binding [GO:0003676]		REXO1/REXO3 family		0.51	0.12	0.94	-0.02	0.33	0.22	0.88	0.03	0.54	0.1	0.98	0.01	0.68	-0.05	0.44	0.11	0.45	0.17
CmoCh01G010610	gene-LOC111433386	A0A6J1EEG9_CUCMO	transcriptional corepressor SEUSS-like	negative regulation of transcription by RNA polymerase II [GO:0000122]; nervous system development [GO:0007399]; positive regulation of transcription by RNA polymerase II [GO:0045944]	nucleus [GO:0005634]; transcription regulator complex [GO:0005667]	LIM domain binding [GO:0030274]				0.03	0.44	0.42	0.17	0	0.63	0.89	-0.03	0.75	-0.06	1	0	0.97	0.01	0.77	0.05	0.22	0.23
CmoCh01G010620										0	0.91	0	0.95	0.35	0.32	0.63	-0.2	0.95	-0.02	0.1	-0.47	0.08	-0.46	0.52	-0.2	0.7	0.19
CmoCh01G010630												0.01	5.56							0.04	-3.01
CmoCh01G010640										0.01	1.4	0	1.83	0.48	0.57	0.08	1.07	0.11	0.91	0.12	0.87	0.56	0.47	0.23	0.73	0.01	2.38
CmoCh01G010650	gene-LOC111433408	A0A6J1EDY8_CUCMO	Transmembrane protein, putative		membrane [GO:0016020]					0	0.96	0	1.39	0.05	0.87	0.14	0.58	0.03	0.56	0.08	0.59	0.25	-0.4	0.46	-0.23	0.42	0.33
CmoCh01G010660										0.34	0.19	0.44	0.15	0.08	-0.35	0.47	-0.15	0.33	-0.15	0	-0.68	0.17	-0.22	0.59	0.09	0.1	-0.27
CmoCh01G010670
CmoCh01G010680										0.12	0.3	0.81	0.04	0.31	0.2	0.6	0.13	0.91	-0.02	0.31	-0.27	0.16	-0.21	0.34	-0.16	0.05	-0.36
CmoCh01G010690	gene-LOC111433410	A0A6J1EHF8_CUCMO	wall-associated receptor kinase 2-like	cell surface receptor signaling pathway [GO:0007166]	plasma membrane [GO:0005886]	ATP binding [GO:0005524]; calcium ion binding [GO:0005509]; protein serine/threonine kinase activity [GO:0004674]				0.95	-0.02	0.81	-0.13	0.22	0.56	0.9	-0.04	0.83	0.06	0.01	0.79	0.73	0.07	0.21	-0.25	0.1	0.56
CmoCh01G010700
CmoCh01G010710	gene-LOC111433425	A0A6J1EEB4_CUCMO	TOM1-like protein 3	protein transport to vacuole involved in ubiquitin-dependent protein catabolic process via the multivesicular body sorting pathway [GO:0043328]	membrane [GO:0016020]	phosphatidylinositol binding [GO:0035091]; ubiquitin binding [GO:0043130]	SUBCELLULAR LOCATION: Membrane {ECO:0000256|ARBA:ARBA00004170}; Peripheral membrane protein {ECO:0000256|ARBA:ARBA00004170}.	TOM1 family		0.42	0.15	0.66	0.08	0	0.66	0.11	0.31	0.45	0.13	0.03	0.39	0.71	-0.06	0.9	-0.02	0.09	0.53
CmoCh01G010720	gene-LOC111446158	A0A6J1FR49_CUCMO	BTB/POZ domain-containing protein	proteasome-mediated ubiquitin-dependent protein catabolic process [GO:0043161]; regulation of proteolysis [GO:0030162]	cytoplasm [GO:0005737]	ubiquitin protein ligase binding [GO:0031625]				0.35	0.25	0.74	0.07	0.74	-0.09	0.88	-0.05	0.26	-0.36	0.11	0.47	0.91	-0.05	0.6	0.17	0.17	0.47
CmoCh01G010730										0.36	0.2	0.54	0.15	0.76	0.09	0.05	-0.4	0.15	-0.26	0	-0.56	0.85	0.03	0.02	-0.45	0.08	-0.36
CmoCh01G010740	gene-LOC111446160	A0A6J1FIZ9_CUCMO	NAD(P)H dehydrogenase subunit M		membrane [GO:0016020]	oxidoreductase activity, acting on NAD(P)H, quinone or similar compound as acceptor [GO:0016655]; quinone binding [GO:0048038]		NDH complex subunit M family				0.06	1.52	0.01	2.35	0.05	2.19			0.1	2.22	0.5	0.48	0.05	1.25	0.45	0.82
CmoCh01G010750										0	0.95	0.7	0.11	0.04	0.46	0.32	-0.32	0.02	-0.72	0	-1.01	0	-0.5	0.16	-0.32	0	-0.79
CmoCh01G010760										0.32	-0.18	0.85	-0.04	0.7	0.07	0.89	-0.03	0.93	-0.02	0.37	0.18	0.81	0.04	0.1	0.24	0.03	0.33
CmoCh01G010770										0	0.52	0.24	0.18	0	1.27	0.33	0.21	0.93	-0.02	0.87	0.04	0.17	-0.3	0.23	-0.27	0.4	-0.21
CmoCh01G010780	gene-LOC111446390	A0A6J1FJV1_CUCMO	chaperone protein ClpD, chloroplastic-like	cellular response to heat [GO:0034605]	cytoplasm [GO:0005737]	ATP binding [GO:0005524]; ATP hydrolysis activity [GO:0016887]				0	1.3	0.01	0.96	0	2.58	0.32	-0.31	0.09	-0.68	0	-1.45	0.07	-0.61	0.6	-0.2	0.03	-0.8
CmoCh01G010790	gene-LOC111446297	A0A6J1FLE0_CUCMO	Unknown protein							0.71	-0.07	0.69	-0.08	0.14	0.28	0.82	-0.04	0.43	-0.11	0.62	0.08	0.85	-0.02	0.96	0.01	0.24	0.16
CmoCh01G010800												0.66	-0.44	0.38	-0.86					0.09	1.63
CmoCh01G010810												0.52	0.92	0.84	0.3	0.14	-1.19			0.73	0.2	0.24	1.06			0.01	2.38
CmoCh01G010820										0.51	0.26	0.49	-0.28	0.5	-0.28	0.89	0.06	0.77	-0.13	0.95	-0.03	0.45	-0.33	0.3	-0.47	0.99	-0.01
CmoCh01G010830										0	1.61	0.23	0.68	0.92	0.07	0.12	-0.92	0.38	-0.6	0.13	-0.89	0.65	-0.24			0.44	-0.43
CmoCh01G010840										0.1	0.8	0.4	0.48	0.24	0.58	0.96	-0.02	0.68	0.19	0.27	-0.52	0.58	-0.26	0.45	0.25	0.94	0.03
CmoCh01G010850										0.15	-0.33	0.18	-0.34	0.53	-0.15	0.67	0.11	0.43	0.17	0.13	-0.48	0.42	-0.15	0.07	-0.41	0	-0.98
CmoCh01G010860	gene-LOC111446169	A0A6J1FK59_CUCMO	Amino acid transporter, transmembrane	auxin-activated signaling pathway [GO:0009734]	membrane [GO:0016020]	amino acid transmembrane transporter activity [GO:0015171]; symporter activity [GO:0015293]		Amino acid/polyamine transporter 2 family, Amino acid/auxin permease (AAAP) (TC 2.A.18.1) subfamily		0.52	-0.16	0.4	-0.2	0.76	-0.08	0.45	0.16	0.35	0.2	0.9	-0.04	0.06	-0.24	0.17	-0.21	0.01	-0.49
CmoCh01G010870										0.16	-0.62	0.37	-0.41	0.04	-0.86	0.73	0.21	0.38	0.45	0.34	0.56	0.28	0.68			0.38	0.58
CmoCh01G010880										0.92	0.02	0.32	0.24	0.26	0.38	0.19	-0.32	0.27	-0.26	0.17	-0.36	0.86	-0.04	0.95	0.01	0.75	-0.08
CmoCh01G010890										0	-1.52	0	-1.71	0.76	0.13	0	1.08	0	0.85	0	2.12	0.34	0.47	0	1.65	0	2.23
CmoCh01G010900										0.71	0.08	0.87	0.03	0.62	0.1	0.38	0.18	0.69	-0.07	0.53	0.12	0.43	-0.15	0.24	0.2	0.53	0.13
CmoCh01G010910										0.64	-0.23	0.28	-0.56	0.05	-0.99	0.08	1.43			0.78	0.29	0.69	-0.52
CmoCh01G010920	gene-LOC111446573	A0A6J1FLR9_CUCMO	BTB/POZ domain-containing protein							0.57	-0.12	0.86	0.04	0.25	-0.45	0.15	-0.38	0.2	-0.28	0	-1.04	0	-0.98	0.06	-0.46	0	-1.24
CmoCh01G010930	gene-LOC111446574	A0A6J1FRG3_CUCMO	LEA_2 domain-containing protein		plasma membrane [GO:0005886]					0.17	0.42	0.14	0.48	0.07	-0.57	0	-1.16	0.06	-0.61	0	-1.23	0.74	0.13	0.37	-0.35	0.13	-0.62
CmoCh01G010940										0.91	-0.03	0.27	0.28	0.01	0.55	0.31	0.25	0.06	0.38	0.01	0.62	0.99	0	0.08	0.29	0	0.62
CmoCh01G010950												0.99	-0.01	0.49	-0.65					0.81	0.22
CmoCh01G010960	gene-LOC111446705	A0A6J1FMC1_CUCMO	SufE domain-containing protein	[4Fe-4S] cluster assembly [GO:0044572]	chloroplast [GO:0009507]; mitochondrial matrix [GO:0005759]					0.88	-0.05	0.63	0.16	0.7	0.14	0.37	-0.22	0.98	-0.01	0.95	-0.01	0.08	0.27	0.34	0.16	0.05	0.34
CmoCh01G010970	gene-LOC111446288	A0A6J1FJG0_CUCMO	Fructose-bisphosphate aldolase	fructose 1,6-bisphosphate metabolic process [GO:0030388]; glycolytic process [GO:0006096]	cytosol [GO:0005829]	fructose-bisphosphate aldolase activity [GO:0004332]		Class I fructose-bisphosphate aldolase family		0.15	-0.5	0.17	-0.49	0.09	-0.73	0.33	0.43	1	0	0.42	-0.31	0.88	-0.04	0.75	0.1	0.23	-0.34
CmoCh01G010980										0.58	0.11	0.61	-0.1	0.3	-0.2	0.82	0.08	0.9	-0.02	0.01	-0.58	0.11	-0.26	0.53	0.12	0.02	-0.52
CmoCh01G010990										0.18	0.23	0.36	0.25	0.04	-0.51	0.64	-0.15	0.58	-0.11	0.04	-0.48	0.73	-0.11	0.94	-0.02	0.01	-0.83
CmoCh01G011000	gene-LOC111446136	A0A6J1FPP1_CUCMO	Vesicle transport protein	protein transport [GO:0015031]; vesicle-mediated transport [GO:0016192]	cytoplasm [GO:0005737]; endomembrane system [GO:0012505]; intracellular membrane-bounded organelle [GO:0043231]; membrane [GO:0016020]		SUBCELLULAR LOCATION: Membrane {ECO:0000256|ARBA:ARBA00004141, ECO:0000256|RuleBase:RU363111}; Multi-pass membrane protein {ECO:0000256|ARBA:ARBA00004141, ECO:0000256|RuleBase:RU363111}.	SFT2 family		0.09	-0.27	0.55	-0.12	0.94	-0.01	0.5	0.14	0.37	0.16	0.05	0.34	0.59	0.07	0.27	0.19	0.22	0.22
CmoCh01G011010										0.01	0.54	0.58	0.14	0.1	0.35	0.8	-0.07	0.16	-0.32	0.37	-0.27	0.13	-0.24	0	-0.6	0.1	-0.34
CmoCh01G011020										0.79	-0.13	0.12	-0.66	0.65	-0.16	0.32	0.55	0.32	0.54	0.03	1.13	0.5	-0.23	0.2	-0.51	0.01	0.82
CmoCh01G011030										0.03	-0.58	0.9	-0.04	0.04	-0.71	0.16	0.62	0	1.15	0.18	0.66	0	0.97	0.04	0.73	0.08	0.83
CmoCh01G011040	gene-LOC111445910	A0A6J1FHW3_CUCMO	E3 ubiquitin-protein ligase		membrane [GO:0016020]					0.11	0.66	0.24	0.41	0.33	0.33	0.01	-0.53	0.04	-0.41	0	-0.89	0.15	-0.68	0	-1.16	0	-1.33
CmoCh01G011050										0.68	-0.13	0.62	-0.14	0.28	-0.38	0.28	0.33	0.95	0.03	0.26	0.32	0.05	0.46	0.73	0.1	0.82	-0.06
CmoCh01G011060										0.08	0.35	0.06	0.37	0.25	0.24	0.24	-0.26	0.17	-0.29	0	-0.85	0.63	0.09	0.42	-0.13	0.07	-0.36
CmoCh01G011070										0.66	-0.08	0.19	-0.21	0.4	-0.16	0.36	0.16	0.99	0	0.85	0.03	0.52	0.09	0.78	0.05	0.24	0.19
CmoCh01G011080	gene-LOC111445907	A0A6J1FHW1_CUCMO	Pentatricopeptide repeat-containing protein	RNA modification [GO:0009451]	intracellular membrane-bounded organelle [GO:0043231]	mRNA binding [GO:0003729]; zinc ion binding [GO:0008270]		PPR family, PCMP-H subfamily		0.43	0.26	0.13	0.52	0	1	0.87	-0.05	0.16	-0.37	0.7	-0.12	0.47	-0.22	0.13	-0.35	0.78	-0.13
CmoCh01G011090										0.59	-0.08	0.56	-0.1	0.15	0.24	0.8	-0.05	0.65	0.09	0.3	0.18	0.32	0.16	0.71	-0.05	0.89	0.03
CmoCh01G011100	gene-LOC111445923	A0A6J1FJH7_CUCMO	Altered inheritance of mitochondria protein 32		membrane [GO:0016020]					0.37	0.28	0.67	0.12	0.29	0.32	0.27	0.35	0.11	0.41	0.18	0.37	0.48	-0.21	0.88	-0.05	0.19	0.38
CmoCh01G011110	gene-LOC111446420	A0A6J1FJY3_CUCMO	cellulose synthase-like protein E1	cellulose biosynthetic process [GO:0030244]; plant-type primary cell wall biogenesis [GO:0009833]	plasma membrane [GO:0005886]; trans-Golgi network [GO:0005802]	cellulose synthase (UDP-forming) activity [GO:0016760]	SUBCELLULAR LOCATION: Membrane {ECO:0000256|ARBA:ARBA00004141}; Multi-pass membrane protein {ECO:0000256|ARBA:ARBA00004141}.			0.11	0.99	0.02	1.41	0.13	1.04	0.43	0.3	0.35	0.25	0.67	0.12	0.08	-0.65	0.6	-0.23	0.09	1.16
CmoCh01G011120										0.02	-0.74	0.24	-0.37	0.21	-0.49	0.07	0.68	0.08	0.64	0.01	0.96	0.87	0.04	0.35	0.21	0.09	0.41
CmoCh01G011130										0.9	-0.04	0.19	0.4	0.33	0.3	0.26	0.37	0.42	0.19	0.6	0.15	0.72	-0.07	0.1	0.32	0.14	0.33
CmoCh01G011140	gene-LOC111445895	A0A6J1FHT1_CUCMO	ubiquitin-protein ligase 1							0.93	-0.02	0.57	-0.25	0.53	-0.21	0.87	-0.05	0.59	-0.16	0.5	-0.24	0.69	0.17	0.27	-0.5	0.58	-0.27
CmoCh01G011150	gene-LOC111446449	A0A6J1FM27_CUCMO	mavicyanin-like		membrane [GO:0016020]	electron transfer activity [GO:0009055]				0.34	-0.35	0.59	-0.31	0.81	-0.09	0.99	-0.01	0.31	-0.41	0.46	-0.32	0.26	0.41	0.5	0.27	0.26	0.44
CmoCh01G011160												0.19	-2.21	0.48	-0.94					0.83	0.3	0.64	-0.45
CmoCh01G011170										0.95	-0.02	0.83	0.12	0.02	-0.95	0.33	0.51	0.13	0.62	0.68	0.21	0.54	0.23	0.57	-0.32	0.05	-0.79
CmoCh01G011180
CmoCh01G011190												0.24	-1.19	0.19	-1.61					0.16	1.1	0.89	-0.11			0.38	-0.82
CmoCh01G011200	gene-LOC111446676	A0A6J1FN43_CUCMO	fasciclin-like arabinogalactan protein 1	root development [GO:0048364]; shoot system development [GO:0048367]	plasma membrane [GO:0005886]; side of membrane [GO:0098552]		SUBCELLULAR LOCATION: Cell membrane {ECO:0000256|ARBA:ARBA00004609}; Lipid-anchor, GPI-anchor {ECO:0000256|ARBA:ARBA00004609}. Membrane {ECO:0000256|ARBA:ARBA00004589}; Lipid-anchor, GPI-anchor {ECO:0000256|ARBA:ARBA00004589}.	Fasciclin-like AGP family		0	-0.95	0.7	-0.08	0.41	-0.17	0.09	0.42	0.04	0.57	0	0.66	0.02	0.81	0.8	0.08	0	1.14
CmoCh01G011210	gene-LOC111446757	A0A6J1FS69_CUCMO	cleavage and polyadenylation specificity factor subunit CG7185-like	mRNA alternative polyadenylation [GO:0110104]	mRNA cleavage and polyadenylation specificity factor complex [GO:0005847]	mRNA binding [GO:0003729]	SUBCELLULAR LOCATION: Nucleus {ECO:0000256|ARBA:ARBA00004123}.	RRM CPSF6/7 family		0.27	0.33	0.75	0.1	0.33	0.36	0.66	-0.12	0.06	-0.49	0.01	-0.7	0.15	-0.23	0.83	-0.03	0.88	0.04
CmoCh01G011220										0.01	-0.67	0.01	-0.63	0.29	-0.32	0	0.69	0.04	0.44	0	0.85	0.07	0.34	0.06	0.33	0.05	0.46
CmoCh01G011230	gene-LOC111446758	A0A6J1FNF5_CUCMO	Nuclear transcription factor Y subunit B-3		membrane [GO:0016020]					0.13	-0.65	0.49	-0.33	0.04	-0.97	0.93	-0.04	0.56	-0.21	0.66	-0.21	0.72	0.13	0.46	-0.33	0.4	-0.37
CmoCh01G011240	gene-LOC111446759	A0A6J1FL72_CUCMO	Unknown protein							0	-0.68	0.26	-0.35	0.63	-0.14	0.15	0.46	0.23	0.35	0.17	0.37	0.73	0.05	0.72	0.07	0.86	-0.03
CmoCh01G011250	gene-LOC111445754	A0A6J1FPA6_CUCMO	two-pore potassium channel 1-like	stabilization of membrane potential [GO:0030322]	plant-type vacuole membrane [GO:0009705]	outward rectifier potassium channel activity [GO:0015271]; potassium ion leak channel activity [GO:0022841]	SUBCELLULAR LOCATION: Membrane {ECO:0000256|ARBA:ARBA00004141}; Multi-pass membrane protein {ECO:0000256|ARBA:ARBA00004141}.	Two pore domain potassium channel (TC 1.A.1.7) family		0.3	0.22	0.2	0.31	0.15	0.35	0.48	0.13	0.38	0.13	0.18	0.24	0.23	-0.17	0.7	0.06	0.7	-0.06
CmoCh01G011260												0.3	1.31	0.92	0.15	0.41	-0.96			0.77	-0.31	0.8	-0.26			0.43	-0.87
CmoCh01G011270	gene-LOC111446192	A0A6J1FKX9_CUCMO	mitochondrial import inner membrane translocase subunit TIM50-like	protein import into mitochondrial matrix [GO:0030150]	nucleus [GO:0005634]; TIM23 mitochondrial import inner membrane translocase complex [GO:0005744]		SUBCELLULAR LOCATION: Membrane {ECO:0000256|ARBA:ARBA00004167}; Single-pass membrane protein {ECO:0000256|ARBA:ARBA00004167}. Mitochondrion inner membrane {ECO:0000256|ARBA:ARBA00004434, ECO:0000256|RuleBase:RU365079}; Single-pass membrane protein {ECO:0000256|ARBA:ARBA00004434, ECO:0000256|RuleBase:RU365079}.	TIM50 family		0.07	-0.37	0.31	-0.24	0.69	-0.12	0.34	0.18	0.13	0.23	0	0.6	0.59	0.07	0.63	-0.08	0.18	0.18
CmoCh01G011280	gene-LOC111446193	A0A6J1FRA0_CUCMO	Protein sym-1 like							0.13	-0.41	0.59	-0.13	0.02	-0.58	0.57	-0.2	0.25	-0.3	0.66	0.12	0.99	0	0.38	0.25	0.38	0.28
CmoCh01G011290	gene-LOC111446189	A0A6J1FJ44_CUCMO	DNA-dependent metalloprotease WSS1-like isoform X2	DNA repair [GO:0006281]	nucleus [GO:0005634]	metal ion binding [GO:0046872]; metallopeptidase activity [GO:0008237]				0.35	0.46	0.59	0.18	0.36	0.25	0.56	0.25	0.77	0.13	0.17	0.62	0.45	0.24	0.76	0.12	0.61	-0.25
CmoCh01G011300	gene-LOC111446183	A0A6J1FKW9_CUCMO	BAH domain-containing protein			chromatin binding [GO:0003682]				0.26	0.21	0.43	-0.17	0.93	-0.02	0.38	-0.21	0.16	-0.28	0.12	-0.39	0.03	-0.43	0	-0.54	0	-0.77
CmoCh01G011310										0.37	0.23	0.59	-0.13	0.12	0.37	0.36	-0.23	0.35	-0.22	0.4	-0.21	0.43	0.14	0.14	-0.27	0.21	-0.24
CmoCh01G011320	gene-LOC111446187	A0A6J1FK91_CUCMO	FRIGIDA-like protein	cell differentiation [GO:0030154]; flower development [GO:0009908]				Frigida family		0.5	0.11	0.76	0.06	0.96	0.01	0.1	-0.36	0.02	-0.5	0	-0.73	0.42	-0.09	0.34	-0.14	0.81	-0.05
CmoCh01G011330
CmoCh01G011340	gene-LOC111446184	A0A6J1FR89_CUCMO	DUF21 domain-containing protein, chloroplastic		plasma membrane [GO:0005886]	flavin adenine dinucleotide binding [GO:0050660]	SUBCELLULAR LOCATION: Membrane {ECO:0000256|ARBA:ARBA00004141}; Multi-pass membrane protein {ECO:0000256|ARBA:ARBA00004141}.			0.01	0.41	0.45	0.16	0.3	0.21	0.4	-0.16	0.14	-0.25	0.05	-0.37	0.31	-0.14	0.93	-0.01	0.32	-0.19
CmoCh01G011350
CmoCh01G011360
CmoCh01G011370	gene-LOC111446195	A0A6J1FK98_CUCMO	2Fe-2S ferredoxin	P450-containing electron transport chain [GO:0140647]	membrane [GO:0016020]; mitochondrion [GO:0005739]	2 iron, 2 sulfur cluster binding [GO:0051537]		Adrenodoxin/putidaredoxin family		0.6	-0.18	0.87	0.05	0.45	-0.24	0.06	0.59	0.09	0.49	0	0.9	0.4	0.21	0.97	0.01	0.12	0.37
CmoCh01G011380	gene-LOC111446180	A0A6J1FJ31_CUCMO	ABC transporter C family member 3-like		membrane [GO:0016020]	ABC-type transporter activity [GO:0140359]; ATP binding [GO:0005524]; ATP hydrolysis activity [GO:0016887]		ABC transporter superfamily, ABCC family, Conjugate transporter (TC 3.A.1.208) subfamily		0.08	0.66	0.19	0.59	0.65	-0.16	0.95	0.02	0.02	0.92	0.93	0.02	0.26	0.33	0.03	0.41	0.47	0.26
CmoCh01G011390												0.44	1.18							0.11	-2.32
CmoCh01G011400	gene-LOC111446191	A0A6J1FPY3_CUCMO	Serine O-acetyltransferase	cysteine biosynthetic process from serine [GO:0006535]	cytosol [GO:0005829]	serine O-acetyltransferase activity [GO:0009001]		Transferase hexapeptide repeat family		0.02	0.66	0.05	0.58	0.84	-0.07	0	-0.7	0.01	-0.51	0	-0.77	0.77	-0.07	0.05	-0.47	0.04	-0.48
CmoCh01G011410	gene-LOC111446197	A0A6J1FPZ5_CUCMO	30S ribosomal protein S10	translation [GO:0006412]	mitochondrion [GO:0005739]; small ribosomal subunit [GO:0015935]	RNA binding [GO:0003723]; structural constituent of ribosome [GO:0003735]		Universal ribosomal protein uS10 family		0.82	0.06	0.99	0	0.19	0.41	0.75	-0.09	0.52	-0.16	0.77	-0.08	0.61	0.11	0.15	0.25	0.33	0.27
CmoCh01G011420										1	0	0.66	-0.16	0.03	-0.81	0.54	-0.18	0.62	0.13	0	-0.75	0.97	-0.01	0.04	-0.46	0	-0.8
CmoCh01G011430
CmoCh01G011440	gene-LOC111446190	A0A6J1FK94_CUCMO	C2 domain-containing protein							0.01	0.85	0.14	0.51	0.85	0.08	0.12	-0.34	0.32	0.37	0	-0.85	0	-0.78	0	-0.56	0	-1.26
CmoCh01G011450	gene-LOC111446194	A0A6J1FJ50_CUCMO	pirin-like protein			metal ion binding [GO:0046872]		Pirin family		0.58	0.25	0.64	-0.22	0.1	0.88	0	1.93	0	1.89	0	2.96	0.27	-0.59	0.71	-0.16	0.01	1.35
CmoCh01G011460	gene-LOC111446182	A0A6J1FPX3_CUCMO	Glycerophosphodiester phosphodiesterase	glycerol metabolic process [GO:0006071]; lipid metabolic process [GO:0006629]	membrane [GO:0016020]	glycerophosphodiester phosphodiesterase activity [GO:0008889]				0.04	-1.09	0.63	-0.19	0.42	-0.35	0.26	0.63	0.2	0.63	0.3	0.59	0.2	-0.72	0.57	-0.27	0.24	-0.52
CmoCh01G011470	gene-LOC111446188	A0A6J1FPX8_CUCMO	Sodium/hydrogen exchanger	regulation of intracellular pH [GO:0051453]; sodium ion import across plasma membrane [GO:0098719]	plasma membrane [GO:0005886]	potassium:proton antiporter activity [GO:0015386]; sodium:proton antiporter activity [GO:0015385]		Monovalent cation:proton antiporter 1 (CPA1) transporter (TC 2.A.36) family		0.25	-0.32	0.47	0.48	0.21	-0.97	0.14	-0.45	0.04	0.91	0.51	0.36	0.87	-0.19	0.43	-0.65	0.22	-1.19
CmoCh01G011480
CmoCh01G011490										0.5	0.43	0.45	1.04	0.7	-0.71					0.19	1.94
CmoCh01G011500	gene-LOC111446611	A0A6J1FLX5_CUCMO	upstream activation factor subunit spp27-like		nucleus [GO:0005634]					0.13	-0.22	0.7	-0.06	0.3	-0.17	0.65	-0.09	0.37	-0.14	0.53	-0.1	0.84	-0.03	0.97	-0.01	0.81	0.05
CmoCh01G011510										0.01	0.51	0.39	0.19	0.39	0.25	0.14	-0.45	0.05	-0.51	0	-0.87	0.52	-0.12	0.62	-0.1	0.23	-0.25
CmoCh01G011520										0.49	0.25	0.52	0.19	0.25	-0.44	0.02	-0.97	0.01	-0.91	0	-1.04	0.08	0.55	0.06	-0.64	0.37	-0.38
CmoCh01G011530	gene-LOC111445989	A0A6J1FJC3_CUCMO	MBOAT (membrane bound O-acyl transferase) family protein	lipid metabolic process [GO:0006629]	membrane [GO:0016020]	O-acyltransferase activity [GO:0008374]	SUBCELLULAR LOCATION: Membrane {ECO:0000256|ARBA:ARBA00004141}; Multi-pass membrane protein {ECO:0000256|ARBA:ARBA00004141}.	Wax synthase family		0.44	0.28	0.05	0.69	0.17	0.49	0.55	0.2	0.29	0.28	0.13	0.41	0.37	0.29	0.78	-0.11	0.29	0.46
CmoCh01G011540	gene-LOC111442944		V-type proton ATPase subunit e1-like							0.56	-0.12	0.25	0.27	0.98	0.01	0.25	0.31	0.15	0.35	0.35	0.24	0.47	0.14	0.41	0.13	0.24	0.25
CmoCh01G011550										0.02	-0.82	0.28	-0.44	0.08	-0.74	0.11	0.64	0.03	0.82	0.02	0.91	0.54	0.19	0.32	0.24	0.26	0.29
CmoCh01G011560	gene-LOC111446177	A0A6J1FPV7_CUCMO	syntaxin-51-like	intracellular protein transport [GO:0006886]; vesicle docking [GO:0048278]; vesicle fusion [GO:0006906]	endomembrane system [GO:0012505]; SNARE complex [GO:0031201]	SNAP receptor activity [GO:0005484]; SNARE binding [GO:0000149]		Syntaxin family		0.16	-0.36	0.56	-0.15	0.58	0.14	0.58	0.15	0.77	0.06	0.08	0.47	0.55	-0.11	0.38	0.15	0.03	0.39
CmoCh01G011570										0.1	0.6	0.65	0.16	0.79	0.08	0.07	-0.53	0.93	-0.03	0.03	-0.67	0.36	-0.31	0.17	-0.46	0.13	-0.97
CmoCh01G011580										0.66	0.12	0.93	0.02	0.86	0.04	0.22	-0.27	0.1	-0.35	0.12	-0.37	0.43	-0.21	0.13	-0.36	0.02	-0.64
CmoCh01G011590	gene-LOC111445917	A0A6J1FQ01_CUCMO	indole-3-acetate O-methyltransferase 1-like	methylation [GO:0032259]		metal ion binding [GO:0046872]; S-adenosylmethionine-dependent methyltransferase activity [GO:0008757]				0.1	-0.48	0.26	0.32	0.15	-0.47	0.8	0.1	0.29	0.44	0.07	0.53	0.12	-0.57	0.06	-0.84	0.62	-0.27
CmoCh01G011600	gene-LOC111445863	A0A6J1FHM4_CUCMO	Hybrid signal transduction protein dokA isoform X2							0.38	-0.19	0.55	0.12	0.43	-0.18	0.46	-0.2	0.93	0.03	0.85	-0.05	0.56	0.19	0.35	-0.27	0.18	-0.55
CmoCh01G011610	gene-LOC111446174	A0A6J1FPV2_CUCMO	GDSL esterase/lipase			hydrolase activity, acting on ester bonds [GO:0016788]		'GDSL' lipolytic enzyme family												0.82	0.43
CmoCh01G011620	gene-LOC111446173	A0A6J1FK66_CUCMO	Protein of unknown function (DUF3537)		membrane [GO:0016020]					0.37	-0.37	0.67	-0.19	0.34	-0.45	0.42	-0.23	0.09	-0.39	0.28	-0.29	0.82	0.06	0.23	0.2	0.47	0.17
CmoCh01G011630										0.29	0.21	0.04	0.35	0.12	0.27	0.81	-0.05	0.38	-0.16	0.7	0.08	0.78	0.04	0.69	-0.05	0.26	0.26
CmoCh01G011640	gene-LOC111446311	A0A6J1FJI7_CUCMO	Prohibitin	mitochondrion organization [GO:0007005]	mitochondrial inner membrane [GO:0005743]		SUBCELLULAR LOCATION: Membrane {ECO:0000256|ARBA:ARBA00004606}; Single-pass type II membrane protein {ECO:0000256|ARBA:ARBA00004606}. Mitochondrion inner membrane {ECO:0000256|ARBA:ARBA00004140}; Single-pass type II membrane protein {ECO:0000256|ARBA:ARBA00004140}.	Prohibitin family		0	-0.73	0.47	-0.2	0.17	-0.33	0.37	0.18	0.01	0.46	0.01	0.52	0.18	0.16	0.59	0.09	0.68	0.07
CmoCh01G011650	gene-LOC111446310	A0A6J1FRT6_CUCMO	CCR4-NOT transcription complex subunit 9-like	mRNA catabolic process [GO:0006402]; negative regulation of translation [GO:0017148]	CCR4-NOT core complex [GO:0030015]; P-body [GO:0000932]			CNOT9 family		0.79	-0.05	0.68	-0.08	0.58	-0.11	0.68	0.08	0.58	-0.09	0.49	0.11	0.33	0.13	0.98	0	0.69	0.07
CmoCh01G011660	gene-LOC111446399	A0A6J1FL44_CUCMO	UPF0505 protein C16orf62 homolog	endocytic recycling [GO:0032456]; protein transport [GO:0015031]	endosome [GO:0005768]		SUBCELLULAR LOCATION: Endosome {ECO:0000256|ARBA:ARBA00004177}.	VPS35L family		0.22	0.25	0.52	0.13	0.67	-0.1	0.34	-0.24	0.03	-0.42	0.01	-0.68	0.63	-0.09	0.72	-0.06	0.28	-0.29
CmoCh01G011670	gene-LOC111446257	A0A6J1FKH1_CUCMO	mitogen-activated protein kinase kinase kinase 18-like	signal transduction [GO:0007165]		ATP binding [GO:0005524]; protein serine/threonine kinase activity [GO:0004674]		Protein kinase superfamily		0.07	-0.63	0	-1.22	0.01	0.9	0.01	0.87	0	1.24	0	1.56	0.67	-0.15	0.18	0.42	0.01	1
CmoCh01G011680										0.08	-0.34	0.53	-0.12	0.62	-0.13	0.66	-0.1	0.13	0.38	0.65	0.1	0.44	-0.25	0.28	-0.32	0.07	-0.69
CmoCh01G011690										0.04	-0.69	0.1	-0.51	0.27	-0.41	0.06	0.68	0.1	0.54	0	0.99	0.95	-0.02	0.34	0.28	0.02	0.63
CmoCh01G011700										0.58	-0.11	0.88	-0.03	0.14	0.3	0.28	0.19	0.16	0.21	0.03	0.37	0.66	-0.08	0.09	0.27	0.03	0.54
CmoCh01G011710												0.64	0.42	0.94	-0.08					0.11	-1.67
CmoCh01G011720
CmoCh01G011730	gene-LOC111446047	A0A6J1FK57_CUCMO	Glutathione transport system permease gsiD		membrane [GO:0016020]					0.34	-0.41	0.85	-0.09	0.84	-0.1	0.35	0.57	0.69	0.23	0.36	0.53	0.24	0.54	0.33	0.46	0.84	0.12
CmoCh01G011740	gene-LOC111446046	A0A6J1FIG9_CUCMO	Tetraacyldisaccharide 4'-kinase	lipid A biosynthetic process [GO:0009245]	plasma membrane [GO:0005886]	ATP binding [GO:0005524]; tetraacyldisaccharide 4'-kinase activity [GO:0009029]				0.26	0.27	0.26	0.31	0.96	-0.01	0.05	-0.45	0.01	-0.49	0	-0.94	0.88	0.04	0.09	-0.44	0.01	-0.79
CmoCh01G011750										0.15	0.29	0.79	0.05	0.34	-0.24	0.02	-0.68	0	-0.75	0	-1.33	0.11	-0.29	0	-0.53	0	-0.92
CmoCh01G011760
CmoCh01G011770										0.1	-0.85	0.6	-0.27	0.39	-0.53	0.1	0.83	0.01	1.15	0.05	0.93	0.49	-0.32	0.41	-0.31	0.73	-0.19
CmoCh01G011780	gene-LOC111446756	A0A6J1FL68_CUCMO	F-box/LRR-repeat 20							0.27	-0.23	0.42	-0.17	0.14	0.37	0.19	0.32	0.4	0.16	0	0.66	0.92	0.02	0.73	0.07	0.08	0.37
CmoCh01G011790										0.56	-0.17	0.73	-0.08	0.02	-0.54	0.42	-0.24	0.68	-0.1	0.41	-0.19	0.59	-0.09	0.75	0.05	0.24	-0.38
CmoCh01G011800	gene-LOC111445876	A0A6J1FPT4_CUCMO	protein translation factor SUI1 homolog			RNA binding [GO:0003723]; translation initiation factor activity [GO:0003743]		SUI1 family		0.08	-0.65	0.28	-0.46	0.71	-0.15	0.4	0.24	0.65	-0.34	0.82	0.19	0.78	0.29	0.28	0.9	0.21	0.83
CmoCh01G011810	gene-LOC111445873	A0A6J1FNI7_CUCMO	Ubiquitin thioesterase OTU1	endoplasmic reticulum unfolded protein response [GO:0030968]	cytosol [GO:0005829]; nucleus [GO:0005634]	cysteine-type deubiquitinase activity [GO:0004843]	SUBCELLULAR LOCATION: Cytoplasm {ECO:0000256|RuleBase:RU367104}.			0.04	-0.42	0.43	-0.2	0.78	-0.09	0.54	0.11	0.58	0.09	0.01	0.48	0.22	0.16	0.14	0.22	0.13	0.24
CmoCh01G011820										0.83	-0.04	0.42	-0.24	0.87	-0.04	0.37	0.27	0.73	-0.09	0.93	0.02	0.46	-0.16	0.16	-0.31	0.34	-0.29
CmoCh01G011830										0.16	0.31	0.55	0.19	0.16	0.36	0.1	-0.36	0.02	-0.49	0	-0.67	0.02	-0.38	0.56	-0.09	0.06	-0.54
CmoCh01G011840	gene-LOC111445866	A0A6J1FHN2_CUCMO	heat shock 70 kDa protein 16-like		cytosol [GO:0005829]; nucleus [GO:0005634]	ATP binding [GO:0005524]; ATP-dependent protein folding chaperone [GO:0140662]				0.69	-0.07	0.59	0.09	0.63	0.08	0.45	0.15	0.67	0.08	0.19	0.25	0.78	0.05	0.33	0.21	0.02	0.44
CmoCh01G011850	gene-LOC111445869	A0A6J1FJ88_CUCMO	Purple acid phosphatase			acid phosphatase activity [GO:0003993]; metal ion binding [GO:0046872]		Metallophosphoesterase superfamily, Purple acid phosphatase family		0.34	0.19	0.01	0.52	0.18	0.34	0.51	-0.14	0.71	-0.07	0.86	-0.03	0.01	0.52	0.05	0.37	0.01	0.46
CmoCh01G011860	gene-LOC111445875	A0A6J1FJ96_CUCMO	protein FATTY ACID EXPORT 5-like	regulation of heme biosynthetic process [GO:0070453]	chloroplast inner membrane [GO:0009706]; mitochondrial membrane [GO:0031966]	fatty acid transmembrane transporter activity [GO:0015245]	SUBCELLULAR LOCATION: Membrane {ECO:0000256|ARBA:ARBA00004141}; Multi-pass membrane protein {ECO:0000256|ARBA:ARBA00004141}.	TMEM14 family		0.15	-0.37	0.29	-0.22	0.94	-0.02	0.17	0.4	0.06	0.42	0	0.82	0.55	0.13	0	0.64	0	0.88
CmoCh01G011870	gene-LOC111445868	A0A6J1FNI4_CUCMO	Inositol-1,4,5-trisphosphate 5-phosphatase 4 isoform 1							0.29	0.22	0.7	0.08	0.44	0.17	0.94	-0.02	0.38	-0.18	0.18	-0.35	0.08	-0.3	0.2	-0.23	0.16	-0.39
CmoCh01G011880	gene-LOC111445865	A0A6J1FJ82_CUCMO	microtubule-associated protein TORTIFOLIA1-like isoform X1	circumnutation [GO:0010031]; unidimensional cell growth [GO:0009826]	cortical microtubule, transverse to long axis [GO:0010005]	microtubule binding [GO:0008017]				0.9	0.04	0.63	-0.15	0.13	-0.5	0.6	-0.16	0.21	-0.3	0.05	-0.48	0.13	0.38	0.44	-0.23	0.84	0.05
CmoCh01G011890	gene-LOC111445874	A0A6J1FHN9_CUCMO	DNA replication regulator sld2 like							0.85	-0.08	0.98	-0.01	0.8	0.08	0.27	-0.38	0.29	-0.3	0.95	-0.02	0.68	0.12	0.27	-0.38	0.71	-0.11
CmoCh01G011900	gene-LOC111445872	A0A6J1FHN5_CUCMO	Lipocln_cytosolic_FA-bd_dom domain-containing protein			small molecule binding [GO:0036094]		Calycin superfamily, Lipocalin family		0.33	0.32	0.09	0.55	0.02	0.87	0.93	-0.03	1	0	0.45	0.26	0.44	-0.22	0.07	0.51	0.95	-0.03
CmoCh01G011910										0.25	0.28	0.04	0.37	0.62	0.12	0.83	-0.05	0.29	0.19	0.7	-0.08	0.24	-0.29	0.6	0.14	0.99	0
CmoCh01G011920										0.24	-0.35	0.27	-0.37	0.15	-0.52	0.42	0.22	0.44	0.21	0.15	0.42	0.3	0.16	0.77	-0.06	0.87	0.03
CmoCh01G011930	gene-LOC111446398	A0A6J1FJV9_CUCMO	Tryptophan synthase		cytoplasm [GO:0005737]	tryptophan synthase activity [GO:0004834]				0.16	-0.25	0.86	0.04	0.78	-0.06	0.59	-0.11	0.5	-0.1	0.79	-0.04	0.12	-0.23	0.54	-0.09	0.9	-0.03
CmoCh01G011940	gene-LOC111446485	A0A6J1FR38_CUCMO	glucose-6-phosphate/phosphate translocator 2, chloroplastic-like		chloroplast membrane [GO:0031969]; Golgi apparatus [GO:0005794]	antiporter activity [GO:0015297]; phosphoglycerate transmembrane transporter activity [GO:0015120]; triose-phosphate transmembrane transporter activity [GO:0071917]	SUBCELLULAR LOCATION: Membrane {ECO:0000256|ARBA:ARBA00004141}; Multi-pass membrane protein {ECO:0000256|ARBA:ARBA00004141}. Plastid, chloroplast membrane {ECO:0000256|ARBA:ARBA00004508}; Multi-pass membrane protein {ECO:0000256|ARBA:ARBA00004508}.			0.78	-0.06	0.67	0.08	0.06	0.4	0.26	0.24	0.55	0.1	0.04	0.39	0.66	0.07	0.77	0.05	0.07	0.48
CmoCh01G011950										0.67	-0.23	0.71	-0.44	0.58	-0.39	0.91	-0.09			0.74	-0.26	0.71	0.23
CmoCh01G011960	gene-LOC111446773	A0A6J1FL92_CUCMO	AP-5 complex subunit zeta-1-like		AP-5 adaptor complex [GO:0044599]					0.85	0.07	0.78	-0.11	0.11	-0.63	0.83	0.12	0.07	0.7	0.55	-0.41	0.55	0.28			0.09	-0.99
CmoCh01G011970
CmoCh01G011980	gene-LOC111446469	A0A6J1FLD8_CUCMO	Lysine-specific demethylase	xylem development [GO:0010089]								0.13	1.88	0.33	1.51					0.42	1.13
CmoCh01G011990										0.17	-0.31	0.87	-0.03	0.65	-0.11	0.96	-0.01	0.62	-0.11	0.42	0.17	0.46	0.12	0.53	0.11	0.5	0.12
CmoCh01G012000										0.59	0.14	0.97	0.01	0.08	0.56	0.63	0.11	0.68	0.09	0.07	0.37	0.76	0.06	0.82	-0.04	0.05	0.42
CmoCh01G012010	gene-LOC111446643	A0A6J1FT71_CUCMO	Trafficking protein particle complex subunit	endoplasmic reticulum to Golgi vesicle-mediated transport [GO:0006888]; intra-Golgi vesicle-mediated transport [GO:0006891]	cis-Golgi network membrane [GO:0033106]; cytosol [GO:0005829]; endoplasmic reticulum [GO:0005783]; TRAPP complex [GO:0030008]		SUBCELLULAR LOCATION: Golgi apparatus, cis-Golgi network {ECO:0000256|PIRNR:PIRNR018293}.	TRAPP small subunits family, BET3 subfamily		0.01	-0.4	0.94	-0.02	0.41	-0.2	0.66	0.11	0.28	0.22	0.02	0.49	0.11	0.18	0.11	0.22	0.18	0.23
CmoCh01G012020										0	0.98	0.26	0.39	0.15	0.52	0.53	-0.22	0.03	-0.67	0.01	-1.08	0.01	-0.48	0.05	-0.49	0	-0.82
CmoCh01G012030										0.18	0.36	0.89	0.03	0.82	0.06	0.42	-0.19	0.32	-0.19	0.15	-0.31	0.08	-0.35	0.96	0.01	0.13	-0.36
CmoCh01G012040	gene-LOC111445888	A0A6J1FHR8_CUCMO	Autophagy-related protein 18f	autophagy [GO:0006914]; response to starvation [GO:0042594]	cytoplasm [GO:0005737]					0.01	0.55	0.61	0.16	0.38	0.23	0.04	-0.41	0.01	-0.67	0.01	-0.83	0.03	-0.58	0	-0.75	0	-1.05
CmoCh01G012050	gene-LOC111445891	A0A6J1FJB6_CUCMO	Basic helix-loop-helix transcription factor	intracellular iron ion homeostasis [GO:0006879]	nucleus [GO:0005634]	DNA-binding transcription factor activity [GO:0003700]; protein dimerization activity [GO:0046983]	SUBCELLULAR LOCATION: Nucleus {ECO:0000256|ARBA:ARBA00004123}.		bHLH	0.59	-0.12	0.71	-0.09	0.34	0.21	0.64	-0.08	0.86	-0.03	0.6	0.1	0.75	0.03	0	0.54	0	0.6
CmoCh01G012060	gene-LOC111445892	A0A6J1FHS2_CUCMO	photosynthetic NDH subunit of lumenal location 3, chloroplastic	photosynthetic electron transport chain [GO:0009767]	chloroplast [GO:0009507]; extrinsic component of membrane [GO:0019898]; photosystem II oxygen evolving complex [GO:0009654]	calcium ion binding [GO:0005509]; electron transporter, transferring electrons within the cyclic electron transport pathway of photosynthesis activity [GO:0045156]		PsbQ family														0.99	0.02			0.68	-0.76
CmoCh01G012070										1	0	0.4	-0.25	0.47	-0.26	0.27	-0.52	0.89	-0.05	0	-1.13	0.08	0.77	0.85	0.08	0.13	-0.78
CmoCh01G012080	gene-LOC111446349	A0A6J1FKW5_CUCMO	Formin-like protein	actin nucleation [GO:0045010]	membrane [GO:0016020]	actin filament binding [GO:0051015]		Formin-like family, Class-I subfamily		0	1.12	0.31	0.35	0	0.97	0.86	0.07	0.38	-0.31	0.37	-0.32	0.31	-0.27	0.01	-0.72	0.74	-0.12
CmoCh01G012090										0.02	-0.68	0.08	-0.51	0.08	-0.65	0.17	0.44	0.15	0.42	0.02	0.68	0.29	0.21	0.81	-0.05	0.53	0.13
CmoCh01G012100	gene-LOC111443457		Histone H2A							0.01	-0.43	0.43	-0.17	0.57	-0.14	0.76	-0.08	0.74	0.06	0.21	0.28	0.32	0.16	0.71	0.06	0.46	0.21
CmoCh01G012110	gene-LOC111446674	A0A6J1FN38_CUCMO	C2H2-type domain-containing protein
CmoCh01G012120	gene-LOC111446672	A0A6J1FRV6_CUCMO	Protein kinase domain-containing protein		membrane [GO:0016020]	ATP binding [GO:0005524]; protein kinase activity [GO:0004672]				0.38	-0.27	0.12	-0.59	0.56	-0.19	0.65	0.1	0.35	0.23	0.49	-0.18	0.88	-0.04	0.71	0.09	0.61	-0.1
CmoCh01G012130												0.62	-0.81
CmoCh01G012140	gene-LOC111446089	A0A6J1FIP5_CUCMO	scarecrow-like protein 21		nucleus [GO:0005634]	DNA-binding transcription factor activity [GO:0003700]; sequence-specific DNA binding [GO:0043565]		GRAS family	GRAS	0.13	0.68	0.67	0.18	0	1.58	0.11	0.43	0.02	0.81	0.01	0.75	0.43	-0.37	0.26	0.53	0.04	1.06
CmoCh01G012150	gene-LOC111446090	A0A6J1FPI7_CUCMO	organic cation/carnitine transporter 4-like		membrane [GO:0016020]	transmembrane transporter activity [GO:0022857]	SUBCELLULAR LOCATION: Membrane {ECO:0000256|ARBA:ARBA00004141}; Multi-pass membrane protein {ECO:0000256|ARBA:ARBA00004141}.			0.72	0.27	0.39	-0.69	0.03	1.23	0.39	0.8			0.19	1.06	0.47	1.05
CmoCh01G012160	gene-LOC111446092	A0A6J1FQV3_CUCMO	organelle RRM domain-containing protein 2, mitochondrial-like	mitochondrial mRNA modification [GO:0080156]; protein localization to nucleolus [GO:1902570]	mitochondrion [GO:0005739]; nucleolus [GO:0005730]	RNA binding [GO:0003723]				0.68	-0.08	0.97	0.01	0.51	0.14	0.31	0.22	0.11	0.33	0	0.68	0.22	0.23	0.5	0.13	0.24	0.26
CmoCh01G012170	gene-LOC111446091	A0A6J1FKG6_CUCMO	60S ribosomal protein L8	cytoplasmic translation [GO:0002181]	cytosolic large ribosomal subunit [GO:0022625]	RNA binding [GO:0003723]; structural constituent of ribosome [GO:0003735]		Universal ribosomal protein uL2 family		0.03	-0.44	0.99	0	0.72	-0.1	0.49	0.13	0.08	0.35	0	0.75	0.03	0.33	0.16	0.23	0	0.45
CmoCh01G012180										0.34	0.57	0.57	0.42	0.96	-0.03	0.74	-0.21	0.09	-1.24	0.05	-2.16	0.23	-0.87	0.74	0.21	0.75	-0.24
CmoCh01G012190										0.01	0.9	0.23	0.65	0.03	0.58	0.43	-0.35	0.04	-0.9	0	-1.68	0.14	-1.01	0.74	0.19	0.83	-0.13
CmoCh01G012200	gene-LOC111446362	A0A6J1FQM6_CUCMO	mRNA cap guanine-N7 methyltransferase		nucleus [GO:0005634]	mRNA 5'-cap (guanine-N7-)-methyltransferase activity [GO:0004482]; RNA binding [GO:0003723]	SUBCELLULAR LOCATION: Nucleus {ECO:0000256|PIRNR:PIRNR028762}.	Class I-like SAM-binding methyltransferase superfamily, mRNA cap 0 methyltransferase family; DsDNA virus mRNA guanylyltransferase family		0.51	-0.1	0.3	-0.18	0.8	0.05	0.57	0.11	0.53	0.09	0.33	0.16	0.94	-0.01	0.87	0.03	0.61	0.09
CmoCh01G012210	gene-LOC111446364	A0A6J1FLP6_CUCMO	Serine-rich adhesin for platelets like		membrane [GO:0016020]					0.88	0.05	0.89	0.05	0.25	0.38	0.44	-0.21	0.06	-0.33	0.27	-0.27	0.19	-0.29	0.97	-0.01	0.82	-0.05
CmoCh01G012220	gene-LOC111445879	A0A6J1FNJ8_CUCMO	Protein of unknown function, DUF538							0.14	0.56	0.04	0.9	0.84	-0.09	0.04	-0.75	0.01	-0.78	0	-1.61	0.58	-0.21	0.3	-0.38	0.05	-0.97
CmoCh01G012230	gene-LOC111445760	A0A6J1FPB2_CUCMO	multiple organellar RNA editing factor 9, chloroplastic-like	chloroplast RNA modification [GO:1900865]; cytidine to uridine editing [GO:0016554]; mRNA processing [GO:0006397]	chloroplast [GO:0009507]					0.84	-0.05	0.14	0.34	0.99	-0.01	0.98	0.01	0.97	0.01	0.67	-0.11	0.51	0.15	0.34	0.23	0.9	-0.07
CmoCh01G012240										0	0.63	0.08	0.39	0	0.71	0.19	0.42	0.13	0.3	0.99	0.01	0.72	-0.07	0.96	0.01	0.83	-0.06
CmoCh01G012250	gene-LOC111446489	A0A6J1FK73_CUCMO	Receptor-like serine/threonine-protein kinase	recognition of pollen [GO:0048544]	plasma membrane [GO:0005886]	ATP binding [GO:0005524]; protein serine/threonine kinase activity [GO:0004674]				0	1.28	0.03	0.77	0.12	0.54	0.43	0.18	1	0	0.77	-0.09	0.58	-0.19	0.96	-0.01	0.37	0.29
CmoCh01G012260	gene-LOC111446633	A0A6J1FKQ3_CUCMO	B-box-type zinc finger			zinc ion binding [GO:0008270]				0.19	0.47	0.47	0.3	0	-1.15	0	-1.79	0	-1.51	0	-1.94	0.11	-0.57	0	-1.28	0	-1.43
CmoCh01G012270	gene-LOC111446235	A0A6J1FQ41_CUCMO	universal stress protein PHOS32-like							0.03	-0.45	0.86	-0.04	0.39	-0.23	0.32	0.18	0.1	0.24	0	0.56	0.11	0.34	0.09	0.35	0.02	0.54
CmoCh01G012280
CmoCh01G012290	gene-LOC111446236	A0A6J1FRF1_CUCMO	universal stress protein PHOS32-like							0.89	-0.03	0.24	0.23	0.75	-0.06	0.16	-0.33	0.27	-0.16	0.6	-0.11	0.35	0.15	0.74	0.05	0.5	0.13
CmoCh01G012300	gene-LOC111446618	A0A6J1FMT2_CUCMO	Unknown protein
CmoCh01G012310	gene-LOC111446432	A0A6J1FJZ5_CUCMO	Ubiquitin carboxyl-terminal hydrolase	proteolysis [GO:0006508]		cysteine-type deubiquitinase activity [GO:0004843]; zinc ion binding [GO:0008270]		Peptidase C19 family		0.66	-0.07	0.96	0.01	0.67	-0.1	0.6	-0.09	0.97	0.01	0.26	-0.18	0.49	-0.11	0.66	0.06	0.6	-0.07
CmoCh01G012320	gene-LOC111445783	A0A6J1FIV4_CUCMO	vesicle-associated protein 4-1-like	endoplasmic reticulum membrane organization [GO:0090158]; endoplasmic reticulum-plasma membrane tethering [GO:0061817]	endoplasmic reticulum membrane [GO:0005789]; plasma membrane [GO:0005886]			VAMP-associated protein (VAP) (TC 9.B.17) family		0.61	0.17	0.83	0.08	0.2	0.45	0.2	-0.3	0.49	-0.16	0.34	-0.23	0.76	-0.06	0.96	0.01	0.99	0
CmoCh01G012330										0.54	-0.3	0.92	-0.05	0.99	0.01	0.86	0.09	0.38	0.37	0.39	0.37	0.85	0.08	0.55	-0.31	0.89	0.06
CmoCh01G012340	gene-LOC111446522	A0A6J1FMC2_CUCMO	DUF1223 domain-containing protein							0	-1.43	0.03	-0.67	0.15	0.46	0.06	0.56	0.01	0.82	0	1.57	0.77	0.07	0	0.76	0	1.47
CmoCh01G012350	gene-LOC111446528	A0A6J1FSQ1_CUCMO	Dynein light chain	microtubule-based process [GO:0007017]	cytoplasm [GO:0005737]; cytoplasmic dynein complex [GO:0005868]; membrane [GO:0016020]; microtubule [GO:0005874]	dynein intermediate chain binding [GO:0045505]	SUBCELLULAR LOCATION: Cytoplasm, cytoskeleton {ECO:0000256|RuleBase:RU365010}.	Dynein light chain family				0.73	-0.47	0.72	0.51	0.48	1.13			0.99	0.02	0.68	0.31			0.59	0.28
CmoCh01G012360										0.12	0.44	0.67	0.12	0.08	-0.51	0.06	-0.49	0.01	-0.45	0	-1.06	0.36	-0.2	0.27	-0.27	0.01	-0.59
CmoCh01G012370	gene-LOC111446554	A0A6J1FSU0_CUCMO	Arf-GAP domain-containing protein			GTPase activator activity [GO:0005096]				0.43	0.19	0.92	0.03	0.02	0.57	0.67	0.09	0.62	-0.09	0.33	0.2	0.98	0	0.22	0.22	0.02	0.55
CmoCh01G012380	gene-LOC111446620	A0A6J1FRN4_CUCMO	protein ULTRAPETALA 1-like		cytosol [GO:0005829]; nucleus [GO:0005634]							0.13	-4.76
CmoCh01G012390										0.07	0.92	0.75	0.17	0.49	0.36	0.7	-0.2	0.62	-0.22	0.82	-0.11	0.55	0.25			0.17	0.6
CmoCh01G012400	gene-LOC111446657	A0A6J1FM47_CUCMO	lysine-specific histone demethylase 1 homolog 2	chromatin organization [GO:0006325]; negative regulation of transcription by RNA polymerase II [GO:0000122]; positive regulation of transcription by RNA polymerase II [GO:0045944]		chromatin binding [GO:0003682]; flavin adenine dinucleotide binding [GO:0050660]; oxidoreductase activity [GO:0016491]		Flavin monoamine oxidase family		0.01	0.91	0.27	0.42	0.28	0.47	0.07	-0.51	0	-0.73	0	-1.29	0.45	-0.24	0.09	-0.52	0.59	-0.19
CmoCh01G012410	gene-LOC111446330	A0A6J1FRX4_CUCMO	Late embryogenesis abundant (LEA) protein-related							0.05	1.27	0.06	2.5	0.41	0.61	0.04	-0.89	0.82	-0.12	0	-1.29	0.22	0.79	0	1.99	0.06	1.52
CmoCh01G012420	gene-LOC111446326	A0A6J1FQH9_CUCMO	receptor-like protein kinase THESEUS 1		plasma membrane [GO:0005886]; plasmodesma [GO:0009506]	ATP binding [GO:0005524]; protein serine/threonine kinase activity [GO:0004674]; transmembrane receptor protein tyrosine kinase activity [GO:0004714]				0	-0.9	0.32	-0.4	0.33	0.3	0.27	0.22	0.23	0.26	0.08	0.5	0	0.91	0	1.02	0	1.63
CmoCh01G012430										0.45	0.27	0.28	0.46	0.35	0.3	0.37	0.36	0.2	0.53	0.23	0.5	0.27	0.45	0.6	-0.26	1	0
CmoCh01G012440	gene-LOC111445793	A0A6J1FIJ2_CUCMO	Methyltransf_11 domain-containing protein		membrane [GO:0016020]	S-adenosylmethionine-dependent methyltransferase activity [GO:0008757]				0.64	0.11	0.71	0.07	0	-1.19	0.04	-0.68	0.14	-0.45	0	-0.85	0	1.02	0.06	0.6	0.5	0.23
CmoCh01G012450										0.51	0.13	0.93	0.02	0.94	-0.02	0.87	-0.04	0.72	-0.07	0.28	-0.23	0.22	-0.21	0.56	0.11	0.77	-0.07
CmoCh01G012460										0	1.87	0.01	1	0.04	-0.81	0.09	-1.67	0.13	-1.15	0	-2.18	0.12	-0.81	0.24	-0.65	0	-2.12
CmoCh01G012470										0.86	0.05	0.85	0.06	0.93	0.04	0.76	-0.09	0.99	0	0.39	-0.35	0.08	-0.46	0.11	-0.49	0.01	-0.77
CmoCh01G012480	gene-LOC111446700	A0A6J1FMB8_CUCMO	NAC domain-containing protein	regulation of DNA-templated transcription [GO:0006355]; system development [GO:0048731]		DNA binding [GO:0003677]			NAC	0.8	-0.1	0.25	-0.33	0	1.1	0	0.84	0.13	0.52	0	1.66	0	-1.25	0.28	-0.4	0.02	1.01
CmoCh01G012490										0.68	0.14	0.4	-0.33	0.14	0.53	0.23	0.22	0.39	-0.15	0.05	0.38	0.8	-0.04	0.66	0.09	0.05	0.35
CmoCh01G012500										0.2	0.24	0.45	0.16	0.12	0.36	0.46	0.17	0.79	-0.06	0.33	0.25	0.79	-0.04	0.17	-0.24	0.45	0.13
CmoCh01G012510										0.1	0.7	0.02	0.81	0.01	1.42	0.53	0.27	0.14	0.59	0.54	0.27	0.83	0.08	0.41	0.34	0.8	0.17
CmoCh01G012520	gene-LOC111446345	A0A6J1FLL9_CUCMO	lanC-like protein GCR2	carbohydrate metabolic process [GO:0005975]; peptide modification [GO:0031179]	plasma membrane [GO:0005886]			LanC-like protein family		0.45	0.17	0.99	0	0.83	0.05	0.94	0.02	0.47	-0.17	0.45	-0.17	0.26	-0.21	0	-0.61	0.02	-0.5
CmoCh01G012530										0.62	0.2	0.86	-0.09	0.8	-0.11	0.38	-0.34	0.07	-0.75	0.07	0.45	0.39	-0.29	0.8	0.07	0.78	-0.08
CmoCh01G012540	gene-LOC111445967	A0A6J1FQ76_CUCMO	CBS domain-containing protein CBSX5-like		cytoplasm [GO:0005737]; nucleus [GO:0005634]					0.01	-1.07	0.13	-0.64	0.92	-0.05	0.32	0.5	0.03	0.92	0.35	0.42	0.16	0.59	0.38	0.32	0.09	0.74
CmoCh01G012550										0.2	0.36	0.77	-0.1	0.42	0.2	0.39	-0.24	0.09	-0.31	0.03	-0.58	0.05	-0.52	0.34	-0.27	0.15	-0.53
CmoCh01G012560	gene-LOC111445965		MLO-like protein							0.1	-0.66	0.07	-0.72	0.93	-0.05	0.46	0.31	0.08	0.4	0.77	0.07	0.21	-0.51	0.86	-0.06	0.27	-0.52
CmoCh01G012570										0.41	0.18	0.17	0.32	0.85	-0.04	0.37	-0.23	0.28	-0.26	0.01	-0.68	0.25	-0.24	0	-0.69	0.01	-0.6
CmoCh01G012580	gene-LOC111445968	A0A6J1FI46_CUCMO	E3 ubiquitin-protein ligase RMA3-like	protein ubiquitination [GO:0016567]; ubiquitin-dependent protein catabolic process [GO:0006511]	endoplasmic reticulum membrane [GO:0005789]	metal ion binding [GO:0046872]; ubiquitin protein ligase activity [GO:0061630]; ubiquitin-like protein conjugating enzyme binding [GO:0044390]	SUBCELLULAR LOCATION: Endoplasmic reticulum membrane {ECO:0000256|RuleBase:RU369090}; Single-pass type IV membrane protein {ECO:0000256|RuleBase:RU369090}.			0	-0.88	0.01	-0.75	0.35	0.24	0.13	0.32	0.04	0.31	0	0.85	0.85	-0.06	0.22	0.37	0.02	0.9
CmoCh01G012590	gene-LOC111446393	A0A6J1FLU6_CUCMO	translation initiation factor IF-1, chloroplastic-like		cytosol [GO:0005829]	ribosome binding [GO:0043022]; RNA binding [GO:0003723]; translation initiation factor activity [GO:0003743]		IF-1 family		0.63	-0.16	0.46	0.23	0	0.93	0.22	0.46	0.55	0.23	0.02	0.78	0.84	0.08	0.69	0.15	0.55	0.26
CmoCh01G012600	gene-LOC111446374	A0A6J1FQP7_CUCMO	Ubiquitin-conjugating enzyme family protein			ATP binding [GO:0005524]; ubiquitin conjugating enzyme activity [GO:0061631]				0.02	0.42	0.42	0.16	0.9	0.02	0.12	-0.3	0.03	-0.48	0	-0.74	0.46	-0.11	0.04	-0.38	0.02	-0.44
CmoCh01G012610												0.49	0.67	0.92	0.15	0.33	-0.78			0.15	-1.7	0.55	0.4
CmoCh01G012620	gene-LOC111446435	A0A6J1FK00_CUCMO	protein SPA1-RELATED 3-like isoform X1	photomorphogenesis [GO:0009640]		ATP binding [GO:0005524]; protein kinase activity [GO:0004672]				0.64	-0.11	0.64	0.11	0.01	-0.56	0.14	-0.47	0.29	-0.3	0	-0.84	0.7	0.08	0.75	0.06	0.2	-0.5
CmoCh01G012630										0.81	0.06	0.69	0.12	0.04	0.64	0.22	0.3	0.65	0.1	0.02	0.6	0.64	0.08	0.2	0.2	0	0.73
CmoCh01G012640										0.25	-0.38	0.52	0.31	0.01	-1.18	0.6	0.26	0.46	0.36	0.71	-0.25	0.11	0.94	0.5	0.33	0.34	-0.54
CmoCh01G012650	gene-LOC111446439	A0A6J1FSE1_CUCMO	VQ motif-containing protein 4-like							0.07	0.54	0.07	0.58	0.52	0.2	0.01	-0.65	0.03	-0.54	0.01	-0.68	0.49	0.15	0.97	-0.01	0.56	-0.15
CmoCh01G012660	gene-LOC111446438	A0A6J1FM11_CUCMO	haloacid dehalogenase-like hydrolase family protein	L-methionine salvage from methylthioadenosine [GO:0019509]; L-methionine salvage from S-adenosylmethionine [GO:0019284]	cytoplasm [GO:0005737]	2,3-diketo-5-methylthiopentyl-1-phosphate enolase activity [GO:0043715]; 2-hydroxy-3-keto-5-methylthiopentenyl-1-phosphate phosphatase activity [GO:0043716]; acireductone synthase activity [GO:0043874]; magnesium ion binding [GO:0000287]; methylthioribulose 1-phosphate dehydratase activity [GO:0046570]; zinc ion binding [GO:0008270]		HAD-like hydrolase superfamily, MasA/MtnC family; Aldolase class II family, MtnB subfamily		0.6	-0.08	0.53	0.11	0.61	0.09	0.98	0	0.62	0.07	0.28	0.2	0.05	0.23	0.48	0.09	0.62	0.08
CmoCh01G012670												0.99	0.03	0.84	-0.51
CmoCh01G012680										0.14	-0.58	0.99	0	0	-1.38	0.45	-0.35	0.42	-0.37	0.95	0.03	0.89	-0.05	0.54	-0.27	0.37	-0.45
CmoCh01G012690	gene-LOC111446467	A0A6J1FSH9_CUCMO	pre-mRNA-splicing factor CWC22 homolog		plasma membrane [GO:0005886]	kinase inhibitor activity [GO:0019210]				0.92	0.04	0.47	0.36	0	-2.05	0.52	-0.36	0.75	0.16	0.05	-1.06	0.41	-0.4	0.02	-1.18	0	-2.02
CmoCh01G012700	gene-LOC111446623	A0A6J1FKP3_CUCMO	protein RICE SALT SENSITIVE 3-like isoform X1							0.41	-0.17	0.73	0.07	0	-0.86	0.27	-0.29	0.55	-0.16	0.11	-0.44	0.15	-0.38	0.52	-0.19	0.02	-0.79
CmoCh01G012710	gene-LOC111446686	A0A6J1FM98_CUCMO	germinal center kinase 1-like isoform X1		cytoplasm [GO:0005737]	ATP binding [GO:0005524]; protein serine/threonine kinase activity [GO:0004674]				0.04	0.44	0.29	0.2	0.4	-0.17	0.07	-0.39	0.01	-0.42	0	-0.78	0.11	-0.19	0.82	-0.03	0.02	-0.6
CmoCh01G012720	gene-LOC111446689	A0A6J1FMA4_CUCMO	PRA1 family protein	vesicle-mediated transport [GO:0016192]	endoplasmic reticulum [GO:0005783]; Golgi apparatus [GO:0005794]; membrane [GO:0016020]		SUBCELLULAR LOCATION: Membrane {ECO:0000256|ARBA:ARBA00004141, ECO:0000256|RuleBase:RU363107}; Multi-pass membrane protein {ECO:0000256|ARBA:ARBA00004141, ECO:0000256|RuleBase:RU363107}.	PRA1 family		0.47	0.22	0.67	0.15	0.29	0.29	0.16	-0.56	0.02	-0.91	0.01	-1.19	0.83	0.1	0.85	-0.07	0.59	-0.25
CmoCh01G012730	gene-LOC111446687	A0A6J1FKY7_CUCMO	pre-mRNA-splicing factor CWC22 homolog isoform X2		membrane [GO:0016020]					0.9	-0.03	0.19	-0.36	0.52	-0.13	0.8	0.07	0.12	-0.29	0.12	-0.34	0.18	-0.21	0.94	0.01	1	0
CmoCh01G012740	gene-LOC111446692	A0A6J1FMA9_CUCMO	Protein yippee-like					Yippee family		0.01	-0.56	0.17	-0.5	0.56	-0.16	0.77	0.07	0.5	-0.16	0.74	-0.09	0.75	0.05	0.42	0.15	0.57	0.14
CmoCh01G012750	gene-LOC111446690	A0A6J1FTH9_CUCMO	ethylene-responsive transcription factor 4		nucleus [GO:0005634]	DNA binding [GO:0003677]; DNA-binding transcription factor activity [GO:0003700]	SUBCELLULAR LOCATION: Nucleus {ECO:0000256|ARBA:ARBA00004123}.		ERF	0.05	0.68	0.69	0.17	0.91	0.06	0.02	-0.89	0.01	-0.85	0.02	-0.89	0.24	-0.32	0.14	-0.39	0.02	-0.7
CmoCh01G012760	gene-LOC111446691	A0A6J1FKZ1_CUCMO	30S ribosomal protein S20	translation [GO:0006412]	cytosol [GO:0005829]; small ribosomal subunit [GO:0015935]	small ribosomal subunit rRNA binding [GO:0070181]; structural constituent of ribosome [GO:0003735]		Bacterial ribosomal protein bS20 family		0.13	-0.36	0.13	-0.33	0.53	0.14	0.43	0.24	0.27	0.27	0.06	0.56	0.11	0.31	0.01	0.43	0.05	0.5
CmoCh01G012770										0.87	0.04	0.79	0.08	0.31	0.32	0.77	0.05	0.53	-0.1	0.72	-0.07	0.98	0	0.2	0.2	0.71	0.05
CmoCh01G012780	gene-LOC111446361	A0A6J1FKY5_CUCMO	mediator-associated protein 2-like							0.44	-0.13	0.51	-0.14	0.82	0.04	0.73	0.07	0.76	0.07	0.16	0.29	0.85	-0.03	0.97	-0.01	0.53	-0.13
CmoCh01G012790												0.56	0.97
CmoCh01G012800												0.49	-1.39
CmoCh01G012810	gene-LOC111446563	A0A6J1FSV0_CUCMO	NAC domain-containing protein	regulation of DNA-templated transcription [GO:0006355]		DNA binding [GO:0003677]			NAC													1	0.01
CmoCh01G012820										0.03	-0.87	0.16	-0.57	0.11	0.72	0	0.93	0	0.9	0	1.71	0.74	-0.17	0.1	0.73	0.02	1.15
CmoCh01G012830	gene-LOC111446254	A0A6J1FJC0_CUCMO	PMEI domain-containing protein			pectinesterase inhibitor activity [GO:0046910]		PMEI family				0.69	-0.36	0.14	1					0.21	1.74
CmoCh01G012840	gene-LOC111446631	A0A6J1FRP6_CUCMO	E3 SUMO-protein ligase MMS21	double-strand break repair via homologous recombination [GO:0000724]; protein sumoylation [GO:0016925]	nucleus [GO:0005634]; Smc5-Smc6 complex [GO:0030915]	ligase activity [GO:0016874]; SUMO ligase activity [GO:0061665]; zinc ion binding [GO:0008270]	SUBCELLULAR LOCATION: Nucleus {ECO:0000256|ARBA:ARBA00004123}.	NSE2 family		0.59	-0.13	0.96	-0.01	0.88	-0.03	0.94	-0.02	0.91	-0.02	0.16	0.44	0.88	0.04	0.76	-0.07	0.61	-0.16
CmoCh01G012850	gene-LOC111446632	A0A6J1FMX3_CUCMO	RAB GTPase	vesicle-mediated transport [GO:0016192]	endosome [GO:0005768]	GTP binding [GO:0005525]; GTPase activity [GO:0003924]		Small GTPase superfamily, Rab family		0.06	-0.35	0.92	-0.03	0.79	0.06	0.38	0.21	0.51	0.13	0	0.61	0.84	0.04	0.72	-0.07	0.15	0.43
CmoCh01G012860	gene-LOC111446491	A0A6J1FR44_CUCMO	Basic-leucine zipper (bZIP) transcription factor family protein	positive regulation of DNA-templated transcription [GO:0045893]	nucleus [GO:0005634]	DNA binding [GO:0003677]; DNA-binding transcription factor activity [GO:0003700]			bZIP			0.41	-1.15	0.24	-1.63
CmoCh01G012870										0.04	0.45	0.79	0.1	0.1	0.35	0.85	0.05	0.13	-0.34	0.03	-0.51	0.12	-0.4	0.78	-0.08	0.1	-0.52
CmoCh01G012880	gene-LOC111446626	A0A6J1FT50_CUCMO	sodium/calcium exchanger NCL-like	intracellular calcium ion homeostasis [GO:0006874]	vacuolar membrane [GO:0005774]	calcium ion binding [GO:0005509]; calcium:proton antiporter activity [GO:0015369]	SUBCELLULAR LOCATION: Membrane {ECO:0000256|ARBA:ARBA00004141}; Multi-pass membrane protein {ECO:0000256|ARBA:ARBA00004141}. Vacuole membrane {ECO:0000256|ARBA:ARBA00004128}; Multi-pass membrane protein {ECO:0000256|ARBA:ARBA00004128}.			0.23	0.31	0.18	0.42	0.19	0.35	0.55	-0.16	0.17	-0.23	0.26	-0.21	0.85	-0.04	0.77	0.06	1	0
CmoCh01G012890	gene-LOC111446628	A0A6J1FMW9_CUCMO	Actin cytoskeleton-regulatory complex protein pan1, putative isoform 1			DNA-binding transcription factor activity [GO:0003700]				0.16	0.34	0.58	-0.17	0.32	0.23	0.93	0.03	0.05	-0.46	0.66	-0.12	0.32	-0.24	0.14	-0.44	0.87	-0.05
CmoCh01G012900	gene-LOC111446627	A0A6J1FKP4_CUCMO	transcription factor TCP4-like	regulation of secondary shoot formation [GO:2000032]	nucleus [GO:0005634]	DNA-binding transcription factor activity [GO:0003700]; sequence-specific DNA binding [GO:0043565]			TCP	0.69	-0.12	0.06	-0.58	0.06	-0.56	0.19	-0.49	0.07	-0.64	0.04	-0.82	0.99	0	0.09	-0.59	0.88	-0.07
CmoCh01G012910
CmoCh01G012920
CmoCh01G012930												0.33	0.99	0.9	0.21
CmoCh01G012940										0	0.8	0.45	0.23	0.27	0.33	0.27	-0.27	0.01	-0.65	0	-0.7	0.18	-0.32	0.1	-0.38	0.03	-0.58
CmoCh01G012950	gene-LOC111446005	A0A6J1FJY4_CUCMO	UBP1-associated protein 2C-like		nucleus [GO:0005634]	RNA binding [GO:0003723]				0.98	0.01	0.65	0.13	0.28	0.33	0.69	-0.1	0.39	-0.18	0.6	-0.12	0.73	-0.05	0.78	-0.04	0.22	0.37
CmoCh01G012960												0.78	-0.53
CmoCh01G012970	gene-LOC111446000	A0A6J1FI94_CUCMO	increased DNA methylation 1-like	regulation of transcription by RNA polymerase II [GO:0006357]	nucleus [GO:0005634]	acyltransferase activity, transferring groups other than amino-acyl groups [GO:0016747]; metal ion binding [GO:0046872]	SUBCELLULAR LOCATION: Nucleus {ECO:0000256|ARBA:ARBA00004123}.			0.2	0.22	0.84	0.04	0.99	0	0.08	-0.42	0.08	-0.37	0.01	-0.63	0.54	-0.09	0.22	-0.2	0.04	-0.45
CmoCh01G012980										0.7	-0.07	0.17	0.28	0.61	-0.13	0.62	-0.12	0.64	-0.09	0.13	-0.34	0.83	0.04	0.46	0.17	0.59	-0.1
CmoCh01G012990										0.14	-0.53	0.3	-0.4	0.44	-0.34	0.09	0.38	0.07	0.36	0	0.87	0.18	0.44	0.77	0.09	0	1.33
CmoCh01G013000	gene-LOC111446008	A0A6J1FP48_CUCMO	protein LIGHT-DEPENDENT SHORT HYPOCOTYLS 10-like	mRNA transcription [GO:0009299]; response to light stimulus [GO:0009416]	nucleus [GO:0005634]			Plant homeotic and developmental regulators ALOG protein family		0.86	0.08	0.07	0.8	0.61	0.22	0.62	-0.25	0.95	-0.02	0.31	-0.5	0.32	0.26	0.98	-0.01	0.38	-0.34
CmoCh01G013010	gene-LOC111446002	A0A6J1FJE4_CUCMO	Phosphoenolpyruvate carboxylase	carbon fixation [GO:0015977]; leaf development [GO:0048366]; tricarboxylic acid cycle [GO:0006099]	apoplast [GO:0048046]; chloroplast [GO:0009507]; cytosol [GO:0005829]	phosphoenolpyruvate carboxylase activity [GO:0008964]	SUBCELLULAR LOCATION: Cytoplasm {ECO:0000256|ARBA:ARBA00004496}.	PEPCase type 1 family		0.54	0.16	0.46	0.28	0.86	0.07	0.57	-0.13	0.18	0.21	0.28	-0.2	0.1	-0.47	0.19	-0.33	0.23	-0.39
CmoCh01G013020										0.57	0.26	0.27	-0.49	0.34	-0.51	0.8	0.11	0.55	0.21	0.53	-0.27	0.77	-0.13	0.61	-0.28	0.39	-0.38
CmoCh01G013030	gene-LOC111446428	A0A6J1FLZ6_CUCMO	peptide-N4-(N-acetyl-beta- glucosaminyl)asparagine amidase A-like		vacuole [GO:0005773]					0.73	-0.12	0.41	0.28	0.52	-0.26	0.11	-0.54	0.06	-0.58	0.03	-0.83	0.86	0.04	0.6	-0.14	0.13	-0.41
CmoCh01G013040	gene-LOC111446431	A0A6J1FSC5_CUCMO	rab3 GTPase-activating protein non-catalytic subunit-like							0.64	0.12	1	0	0.63	0.14	0.29	0.2	0.75	0.05	0.06	0.36	0.3	0.16	0.08	0.28	0.01	0.63
CmoCh01G013050	gene-LOC111446253	A0A6J1FRH0_CUCMO	Protein phosphatase			metal ion binding [GO:0046872]; myosin phosphatase activity [GO:0017018]		PP2C family				0.72	-0.76
CmoCh01G013060										0.12	0.35	0.13	0.32	0.02	0.44	0.61	0.1	0.67	0.07	0.73	-0.06	0.54	-0.07	0.84	0.04	0.93	-0.01
CmoCh01G013070	gene-LOC111446774	A0A6J1FMK6_CUCMO	DNA polymerase delta subunit 3	DNA strand elongation involved in DNA replication [GO:0006271]; DNA synthesis involved in UV-damage excision repair [GO:1904161]; nucleotide-excision repair, DNA gap filling [GO:0006297]	delta DNA polymerase complex [GO:0043625]	DNA-directed DNA polymerase activity [GO:0003887]	SUBCELLULAR LOCATION: Nucleus {ECO:0000256|ARBA:ARBA00004123}.			0.1	-0.37	0.84	-0.05	0.61	-0.12	0.24	-0.28	0.07	-0.37	0.46	-0.16	0.22	0.24	0.97	-0.01	0.11	-0.34
CmoCh01G013080	gene-LOC111446780	A0A6J1FML0_CUCMO	Ubiquitin domain-containing protein							0.01	-0.66	0.13	-0.27	0.12	-0.41	0.03	0.56	0.07	0.45	0	0.81	0.72	0.08	0.04	0.39	0.11	0.4
CmoCh01G013090	gene-LOC111446775	A0A6J1FS94_CUCMO	NHL domain-containing protein							0.03	-1.21	0.54	-0.39	0.75	0.19	0.39	-0.39	0	-1.34	0.18	0.46	0.16	0.65	0.93	-0.02	0.71	0.08
CmoCh01G013100	gene-LOC111446776	A0A6J1FNH9_CUCMO	Plant protein of unknown function (DUF641)	negative gravitropism [GO:0009959]; response to red or far red light [GO:0009639]						0	-1.32	0.1	-0.64	0.25	-0.42	0.12	0.58	0.19	0.31	0.23	0.31	0	1.99	0	1.15	0	1.6
CmoCh01G013110	gene-LOC111446806	A0A6J1FMP5_CUCMO	Transmembrane protein		membrane [GO:0016020]					0.86	-0.06	0.45	0.23	0.67	0.13	0.89	-0.04	0.81	0.06	0.79	-0.08	0.24	0.25	0.9	-0.03	0.86	0.04
CmoCh01G013120	gene-LOC111446252	A0A6J1FL66_CUCMO	Protein phosphatase			metal ion binding [GO:0046872]; myosin phosphatase activity [GO:0017018]		PP2C family		0.26	0.56	0.27	0.66	0.07	0.95	0.42	-0.33	0.34	-0.24	0.68	0.13	0.69	-0.12	0.01	-1.1	0.31	-0.38
CmoCh01G013130	gene-LOC111446251	A0A6J1FQ63_CUCMO	protein DOG1-like 4	DNA-templated transcription [GO:0006351]		sequence-specific DNA binding [GO:0043565]						0.05	-5.53	0.75	-0.8
CmoCh01G013140										0.45	0.39	0.82	0.12	0.2	0.77	0.15	-0.45	0.15	-0.46	0	-1.04	0.08	-0.47	0.93	0.03	0.53	-0.21
CmoCh01G013150	gene-LOC111446263	A0A6J1FJC7_CUCMO	Epstein-barr nuclear antigen							0.4	-0.19	0.32	-0.26	0.19	0.38	0.76	-0.05	0.35	-0.13	0.79	-0.04	0.25	-0.17	0.18	0.16	0.15	0.24
CmoCh01G013160										0	0.93	0.01	0.53	0.99	0	0.19	0.24	0.2	0.21	0.12	-0.29	0	-0.6	0.93	-0.01	0.47	-0.15
CmoCh01G013170	gene-LOC111446322	A0A6J1FJK4_CUCMO	Non-specific serine/threonine protein kinase		membrane [GO:0016020]	ATP binding [GO:0005524]; protein serine/threonine kinase activity [GO:0004674]	SUBCELLULAR LOCATION: Membrane {ECO:0000256|ARBA:ARBA00004479}; Single-pass type I membrane protein {ECO:0000256|ARBA:ARBA00004479}.			0.01	0.99	0.02	0.69	0.81	0.09	0.94	0.02	0.06	-0.48	0	-1.06	0.03	-0.69	0.52	-0.22	0.21	-0.46
CmoCh01G013180										0	0.81	0.12	0.38	0.88	-0.04	0.05	0.39	0.04	0.37	0.24	0.19	0	-0.5	0.72	0.06	0.47	0.21
CmoCh01G013190										0.04	0.45	0	0.46	0.54	0.12	0.73	0.09	0.7	-0.08	0.1	-0.32	0.41	-0.11	0.38	0.14	0.93	-0.02
CmoCh01G013200												0.65	-0.62	0.43	-1.49							0.34	-1.66
CmoCh01G013210	gene-LOC111446605	A0A6J1FMQ6_CUCMO	Non-specific serine/threonine protein kinase		membrane [GO:0016020]	ATP binding [GO:0005524]; protein serine/threonine kinase activity [GO:0004674]	SUBCELLULAR LOCATION: Membrane {ECO:0000256|ARBA:ARBA00004479}; Single-pass type I membrane protein {ECO:0000256|ARBA:ARBA00004479}.			0.46	0.28	0.58	0.22	0.29	-0.44	0.35	0.24	0.22	0.45	0.69	-0.15	0.64	-0.15	0.17	-0.48	0.31	-0.45
CmoCh01G013220	gene-LOC111446606	A0A6J1FT16_CUCMO	50S ribosomal protein L13	negative regulation of translation [GO:0017148]; translation [GO:0006412]	cytosolic large ribosomal subunit [GO:0022625]	mRNA binding [GO:0003729]; structural constituent of ribosome [GO:0003735]		Universal ribosomal protein uL13 family		0.36	-0.23	0.63	-0.11	0.83	0.06	0.86	-0.05	0.3	-0.23	0.81	0.06	0.53	0.15	0.03	0.5	0.69	0.18
CmoCh01G013230										0.78	0.19	0.91	0.09	0.46	-0.52	0.34	-0.54	1	0	0.14	-0.89	0.49	-0.58			0.55	0.42
CmoCh01G013240										0.82	0.12	0.45	0.31	0.97	-0.02	0.01	-0.7	0	-0.72	0	-1.75	0.2	-0.61	0.16	-0.51	0	-1.54
CmoCh01G013250										0.1	-0.67	0.57	-0.19	0.2	-0.49	0.05	-0.73	0.5	-0.25	0	-1.54	0.58	-0.26	0.41	-0.29	0.03	-1.18
CmoCh01G013260	gene-LOC111445926	A0A6J1FQ12_CUCMO	Bidirectional sugar transporter SWEET		plasma membrane [GO:0005886]	sugar transmembrane transporter activity [GO:0051119]	SUBCELLULAR LOCATION: Cell membrane {ECO:0000256|RuleBase:RU910715}; Multi-pass membrane protein {ECO:0000256|RuleBase:RU910715}. Membrane {ECO:0000256|ARBA:ARBA00004141}; Multi-pass membrane protein {ECO:0000256|ARBA:ARBA00004141}.	SWEET sugar transporter family		0.41	0.41	0.58	0.25	0.59	-0.28	0.16	-0.58	0.69	-0.21	0	-1.44	0.37	0.3	0.65	-0.19	0.31	-0.43
CmoCh01G013270	gene-LOC111446802	A0A6J1FMP2_CUCMO	protein FLX-like 1	cell differentiation [GO:0030154]				FLX family		0.92	0.02	0.76	-0.06	0.44	0.2	0.21	-0.24	0.04	-0.34	0.02	-0.43	0.92	-0.02	0.27	-0.25	0.29	-0.24
CmoCh01G013280	gene-LOC111446800	A0A6J1FMN4_CUCMO	Sodium-bile acid cotransporter		chloroplast envelope [GO:0009941]; membrane [GO:0016020]		SUBCELLULAR LOCATION: Membrane {ECO:0000256|ARBA:ARBA00004141}; Multi-pass membrane protein {ECO:0000256|ARBA:ARBA00004141}. Plastid, chloroplast envelope {ECO:0000256|ARBA:ARBA00004119}.	Bile acid:sodium symporter (BASS) (TC 2.A.28) family		0	-1.28	0.49	-0.33	0	-1.12	0.21	0.4	0.02	0.72	0.04	0.62	0.04	0.64	0.61	0.2	0.14	0.46
CmoCh01G013290	gene-LOC111446801	A0A6J1FSC2_CUCMO	protein Jade-1	regulation of transcription by RNA polymerase II [GO:0006357]		metal ion binding [GO:0046872]				0.05	-0.73	0.48	-0.38	0	-1.45	0.4	0.44	0.11	0.71	0.01	1.14	0.08	1.17	0.74	0.21	0.63	0.37
CmoCh01G013300										0.14	0.43	0.61	0.15	0.12	0.46	0.11	0.58	0.53	0.28	0.17	0.52	0.65	0.12	0.11	-0.52	0.94	-0.03
CmoCh01G013310										0.35	-0.14	0.86	0.04	0.06	-0.29	0.63	-0.08	0.34	-0.14	0.24	-0.19	0.53	-0.09	0.76	0.05	0.66	-0.07
CmoCh01G013320										0.47	0.42	0.22	0.7	0.62	0.3	0.23	-0.57	0.09	-0.78	0.04	-1.11	0.71	-0.16	0.73	-0.16	0.2	-0.55
CmoCh01G013330	gene-LOC111446798	A0A6J1FTW8_CUCMO	cytochrome P450 CYP72A219-like		membrane [GO:0016020]	heme binding [GO:0020037]; iron ion binding [GO:0005506]; monooxygenase activity [GO:0004497]; oxidoreductase activity, acting on paired donors, with incorporation or reduction of molecular oxygen [GO:0016705]	SUBCELLULAR LOCATION: Membrane {ECO:0000256|ARBA:ARBA00004167}; Single-pass membrane protein {ECO:0000256|ARBA:ARBA00004167}.	Cytochrome P450 family		0.57	0.24	0.59	0.28	0.27	0.58	0.6	-0.14	0.06	-0.5	0.11	-0.44	0.65	0.14	0.93	-0.03	0.31	-0.43
CmoCh01G013340	gene-LOC111446332	A0A6J1FJM1_CUCMO	persulfide dioxygenase ETHE1 homolog, mitochondrial-like	glutathione metabolic process [GO:0006749]; hydrogen sulfide metabolic process [GO:0070813]	mitochondrion [GO:0005739]	sulfur dioxygenase activity [GO:0050313]				0.52	0.16	0.26	0.28	0.66	0.14	0.54	0.18	0.57	0.15	0.01	0.65	0.59	0.12	0.13	0.36	0.82	0.06
CmoCh01G013350												0.75	0.58	0.44	1.01					0.64	-0.83	0.56	-0.3
CmoCh01G013360	gene-LOC111446331	A0A6J1FLJ7_CUCMO	C2 domain-containing protein							0.31	0.19	1	0	0.15	0.38	0.99	0	0.28	-0.21	0.49	-0.12	0.31	-0.2	0.9	-0.02	0.16	-0.25
CmoCh01G013370										0.87	-0.05	0.65	-0.15	0.02	-0.76	0.61	-0.18	0.09	-0.39	0.01	-0.65	0.48	-0.11	0.05	-0.48	0.01	-0.65
CmoCh01G013380										0.01	1.01	0.52	0.26	0.39	-0.54	0.01	-1.25	0	-2.07	0	-2.95	0.11	-0.91	0.13	-0.83	0.01	-1.8
CmoCh01G013390	gene-LOC111446293	A0A6J1FKN1_CUCMO	Regulator of chromosome condensation (RCC1) family protein							0.79	-0.06	0.8	-0.05	0.26	-0.23	0.43	-0.16	0.98	0	0.75	-0.07	0.21	0.19	0.87	0.03	0.75	-0.05
CmoCh01G013400	gene-LOC111446294	A0A6J1FRR2_CUCMO	Leucine-rich receptor-like protein kinase family protein			kinase activity [GO:0016301]				0.35	0.6	0.18	0.76	0.64	0.28	0.39	0.59	0.57	0.32	0.83	0.12	0.79	-0.17			0.77	0.18
CmoCh01G013410	gene-LOC111446295	A0A6J1FKN4_CUCMO	Proteasome subunit alpha type	proteasomal protein catabolic process [GO:0010498]; ubiquitin-dependent protein catabolic process [GO:0006511]	cytosol [GO:0005829]; nucleus [GO:0005634]; proteasome core complex, alpha-subunit complex [GO:0019773]		SUBCELLULAR LOCATION: Cytoplasm {ECO:0000256|RuleBase:RU000551}. Nucleus {ECO:0000256|RuleBase:RU000551}.	Peptidase T1A family		0	-0.52	0.89	-0.03	0.05	-0.34	0.91	0.03	0.34	0.2	0.28	0.25	0.06	0.28	0.97	-0.01	0.34	0.14
CmoCh01G013420										0	0.84	0	0.96	0.21	0.57	0.64	0.18	0.11	0.39	0	1.24	0.48	-0.32	0.34	-0.48	0.27	0.62
CmoCh01G013430										0.01	1.09	0.01	1.22	0.06	1.04	0.82	-0.09	0.56	0.19	0.01	1.01	0.87	0.1	0.07	-1.15	0.3	0.64
CmoCh01G013440										0.08	-0.63	0.02	-0.74	0.1	-0.6	0.85	0.07	0.33	-0.28	0.09	-0.5	0.07	0.63	0.14	0.53	0.88	0.06
CmoCh01G013450	gene-LOC111446270	A0A6J1FL93_CUCMO	Glycosyltransferase			UDP-glycosyltransferase activity [GO:0008194]		UDP-glycosyltransferase family		0.72	-0.14	0.22	0.46	0	1.25	0.82	0.08	0.38	-0.27	0.14	0.33	0.72	-0.08	0.25	0.29	0	0.72
CmoCh01G013460										0	0.69	0.19	0.37	0.11	0.42	0.24	-0.29	0.02	-0.55	0	-0.81	0.01	-0.37	0.05	-0.36	0	-0.66
CmoCh01G013470	gene-LOC111446636	A0A6J1FT65_CUCMO	Glycosyltransferase			UDP-glycosyltransferase activity [GO:0008194]		UDP-glycosyltransferase family		0.17	0.51	0.03	1.12	0.03	1.11	0.3	-0.3	0.48	-0.19	0.06	-0.55	0.07	0.55	0.66	-0.17	0.6	0.18
CmoCh01G013480										0.05	0.68	0	1.34	0	1.14	0.01	-0.83	0.48	-0.2	0	-1.23	0.85	0.1	0.44	-0.36	0.11	-0.76
CmoCh01G013490	gene-LOC111446315	A0A6J1FQF6_CUCMO	zinc transporter 3-like		plasma membrane [GO:0005886]	zinc ion transmembrane transporter activity [GO:0005385]	SUBCELLULAR LOCATION: Membrane {ECO:0000256|ARBA:ARBA00004141, ECO:0000256|RuleBase:RU362088}; Multi-pass membrane protein {ECO:0000256|ARBA:ARBA00004141, ECO:0000256|RuleBase:RU362088}.	ZIP transporter (TC 2.A.5) family		0.35	0.33	0	0.82	0	1.11	0.08	-0.44	0.77	-0.09	0.15	-0.37	0.63	0.16	0.17	0.55	0.57	0.19
CmoCh01G013500										0.74	-0.1	0.77	0.09	0.39	0.28	0.77	-0.05	0.15	-0.23	0.36	-0.18	0.33	-0.17	0.85	0.03	0.34	-0.25
CmoCh01G013510	gene-LOC111445838	A0A6J1FNE5_CUCMO	Serine/arginine repetitive matrix-like protein							0.5	0.16	0.56	0.16	0	-0.83	0	-1.22	0	-0.95	0	-1.17	0.63	-0.15	0.02	-0.76	0	-1.48
CmoCh01G013520
CmoCh01G013530
CmoCh01G013540										0.57	-0.24	0.6	-0.22	0.18	-0.65	0.86	-0.1	0.74	-0.19	0.67	-0.26	0.88	-0.08			0.89	-0.08
CmoCh01G013550										0.01	-0.7	0.7	-0.13	0.07	-0.56	0.05	0.56	0.01	0.68	0	1.01	0.08	0.32	0.15	0.27	0.23	0.3
CmoCh01G013560	gene-LOC111445837	A0A6J1FIQ6_CUCMO	Pentatricopeptide repeat-containing protein							0.6	0.11	0.64	0.12	0.09	0.37	0.87	-0.04	0.38	-0.15	0.05	-0.37	0.27	-0.19	0.88	-0.03	0.51	-0.11
CmoCh01G013570	gene-LOC111445841	A0A6J1FNE9_CUCMO	Seed maturation protein	seed dormancy process [GO:0010162]								0.5	0.61	0.34	0.86	0.75	-0.26			0.76	-0.25	0.2	-0.84			0.28	-0.8
CmoCh01G013580	gene-LOC111445957	A0A6J1FJ64_CUCMO	protein PAT1 homolog 1-like	deadenylation-dependent decapping of nuclear-transcribed mRNA [GO:0000290]; P-body assembly [GO:0033962]	P-body [GO:0000932]	RNA binding [GO:0003723]	SUBCELLULAR LOCATION: Cytoplasm, P-body {ECO:0000256|ARBA:ARBA00004201}.			0.05	0.36	0.41	0.16	0.72	0.07	0.04	-0.43	0.01	-0.48	0	-0.79	0.01	-0.27	0	-0.45	0.02	-0.47
CmoCh01G013590												0.82	0.25	0.88	0.22
CmoCh01G013600												0.14	-1.05	0.09	-2.68							0.89	0.27
CmoCh01G013610										0.99	-0.01	0.49	0.29	0.65	0.2	0.7	-0.17	0.19	-0.59	0.52	-0.29	0.99	0	0.45	-0.37	0.89	-0.06
CmoCh01G013620										0.98	-0.01	0.71	-0.07	0.34	-0.22	0.11	-0.34	0.26	-0.21	0.04	-0.41	0.28	0.16	0.57	0.09	0.9	-0.03
CmoCh01G013630	gene-LOC111445960	A0A6J1FJ74_CUCMO	serine/arginine-rich splicing factor SR45	mRNA splicing, via spliceosome [GO:0000398]	ASAP complex [GO:0061574]; cytoplasm [GO:0005737]; nucleoplasm [GO:0005654]	RNA binding [GO:0003723]				0.8	0.05	0.93	-0.02	0.33	0.21	0.43	-0.22	0.25	-0.3	0.67	-0.12	0.36	0.15	0.47	0.13	0.09	0.43
CmoCh01G013640	gene-LOC111445959	A0A6J1FI28_CUCMO	2-oxoglutarate and Fe(II)-dependent oxygenase superfamily protein isoform 2							0	0.75	0.05	0.48	0.42	0.21	0.05	-0.49	0.04	-0.6	0.01	-0.77	0.01	-0.45	0	-0.68	0.03	-0.61
CmoCh01G013650										0.56	0.27	0.46	-0.36	0.97	0.02	0.5	0.31	0.35	-0.41	0.13	-0.74	0.18	-0.63	0.27	-0.53	0.43	-0.33
CmoCh01G013660	gene-LOC111445962	A0A6J1FJ79_CUCMO	Alpha/beta-Hydrolases superfamily protein		chloroplast [GO:0009507]					0.38	-0.3	0.91	-0.04	0.15	-0.54	0.21	-0.53	0.51	-0.21	0.4	-0.3	0.86	0.08	0.76	-0.12	0.18	-0.81
CmoCh01G013670												0.8	0.27	0.49	-1.15					0.2	-1.73	0.65	0.86
CmoCh01G013680	gene-LOC111445955	A0A6J1FI17_CUCMO	Protein VACUOLELESS1	endosomal transport [GO:0016197]; intracellular protein transport [GO:0006886]; vacuole fusion, non-autophagic [GO:0042144]	endosome [GO:0005768]; HOPS complex [GO:0030897]; lysosomal membrane [GO:0005765]	actin binding [GO:0003779]	SUBCELLULAR LOCATION: Vacuole membrane {ECO:0000256|PIRNR:PIRNR007949}; Peripheral membrane protein {ECO:0000256|PIRNR:PIRNR007949}.	VPS16 family		0.17	0.26	0.2	0.23	0.79	0.04	0.07	-0.41	0.09	-0.32	0	-0.62	0.31	-0.14	0.35	-0.13	0.38	-0.15
CmoCh01G013690										0.57	-0.23	0.5	0.32	0.51	0.35	0.63	0.12	0	0.78	0.05	0.69	0.76	0.09	0.17	0.46	0.91	0.04
CmoCh01G013700	gene-LOC111446249	A0A6J1FJB5_CUCMO	aspartyl protease family protein 2-like	proteolysis [GO:0006508]; translation [GO:0006412]	cytosolic large ribosomal subunit [GO:0022625]; membrane [GO:0016020]	aspartic-type endopeptidase activity [GO:0004190]; structural constituent of ribosome [GO:0003735]		Eukaryotic ribosomal protein eL20 family; Peptidase A1 family		0.06	1.09	0.09	0.99	0.45	0.46	0.52	-0.19	0.07	0.54	0.97	-0.01	0.17	-0.64	0.84	-0.09	0.69	0.26
CmoCh01G013710	gene-LOC111446444	A0A6J1FK18_CUCMO	rRNA (cytosine-C(5))-methyltransferase NOP2C	RNA methylation [GO:0001510]		RNA binding [GO:0003723]; RNA methyltransferase activity [GO:0008173]		Class I-like SAM-binding methyltransferase superfamily, RsmB/NOP family		0.27	-0.24	0.18	-0.37	0.14	-0.35	0.65	-0.1	0.9	0.03	0.69	0.08	0.41	-0.18	0.82	0.04	0.53	-0.14
CmoCh01G013720	gene-LOC111446590	A0A6J1FKI3_CUCMO	4-hydroxyphenylpyruvate dioxygenase	L-phenylalanine catabolic process [GO:0006559]; tyrosine catabolic process [GO:0006572]	endoplasmic reticulum membrane [GO:0005789]; Golgi membrane [GO:0000139]	4-hydroxyphenylpyruvate dioxygenase activity [GO:0003868]; metal ion binding [GO:0046872]		4HPPD family		0.09	0.5	0.03	0.59	0	0.87	0.2	-0.62	0.02	-0.62	0.02	-0.74	0.9	-0.05	0.81	-0.07	0.49	-0.24
CmoCh01G013730	gene-LOC111446567	A0A6J1FMK0_CUCMO	NAC domain-containing protein	regulation of DNA-templated transcription [GO:0006355]		DNA binding [GO:0003677]			NAC	0	2.45	0	2.16	0.03	1.28	0.39	0.77	0	2.17	0.14	0.99	0.13	-0.77			0.91	-0.09
CmoCh01G013740	gene-LOC111445813	A0A6J1FNB8_CUCMO	HTH myb-type domain-containing protein			DNA binding [GO:0003677]; DNA-binding transcription factor activity [GO:0003700]			G2-like	0.88	0.05	0.72	0.13	0.12	0.87	0.01	0.8	0.01	0.76	0	1.43	0.86	0.07	0.39	0.33	0.05	1.08
CmoCh01G013750										0	-1.62	0	-1.62	0.24	-0.61	0.23	0.42	0.1	0.58	0	1.13	0.92	0.03	0.69	0.09	0.11	0.31
CmoCh01G013760										0	-0.98	0	-1.09	0.36	-0.27	0.53	0.13	0.4	0.17	0.78	0.06	0	-0.64	0.74	-0.07	0.21	-0.43
CmoCh01G013770	gene-LOC111446248	A0A6J1FRG5_CUCMO	Tubby-like F-box protein							0.85	0.04	0.14	0.37	0.33	0.21	0.93	-0.02	0.79	-0.05	0.27	0.26	0.17	-0.34	0.86	-0.05	0.59	-0.15
CmoCh01G013780	gene-LOC111445804	A0A6J1FN97_CUCMO	WD repeat-containing protein 26 homolog	proteasome-mediated ubiquitin-dependent protein catabolic process [GO:0043161]	GID complex [GO:0034657]					0.44	-0.14	0.34	-0.18	0.37	-0.17	0.53	-0.12	0.68	-0.08	0.41	-0.15	0.84	-0.03	0.04	-0.36	0.06	-0.31
CmoCh01G013790	gene-LOC111445806	A0A6J1FPI6_CUCMO	Transcription factor PIF4	red or far-red light signaling pathway [GO:0010017]	nucleus [GO:0005634]	DNA-binding transcription factor activity [GO:0003700]; protein dimerization activity [GO:0046983]	SUBCELLULAR LOCATION: Nucleus {ECO:0000256|ARBA:ARBA00004123}.		bHLH	0.04	0.69	0.39	0.28	0.06	0.63	0.19	-0.27	0.02	-0.55	0.13	-0.38	0.09	-0.3	0.09	-0.3	0.3	-0.33
CmoCh01G013800	gene-LOC111445809	A0A6J1FJ13_CUCMO	Polyamine oxidase	polyamine catabolic process [GO:0006598]	peroxisome [GO:0005777]	polyamine oxidase activity [GO:0046592]		Flavin monoamine oxidase family		0.06	0.57	0.82	-0.06	0	0.69	0.01	0.7	0.05	0.43	0.15	0.31	0.19	-0.37	0.98	-0.01	0.16	0.44
CmoCh01G013810	gene-LOC111445802	A0A6J1FPH9_CUCMO	protein NPG1-like							0.27	-0.37	0.67	0.18	0.29	-0.38	0.76	-0.14	0.37	0.4	0.51	0.32	0.2	0.5	0.65	0.2	0.87	-0.06
CmoCh01G013820	gene-LOC111445805	A0A6J1FJ05_CUCMO	Pentatricopeptide repeat-containing protein							0.54	0.16	0.41	0.23	0.17	0.45	0.33	-0.26	0.13	-0.26	0.07	-0.52	0.59	-0.15	0.47	0.18	0.48	-0.31
CmoCh01G013830	gene-LOC111445803	A0A6J1FJ02_CUCMO	DEAD-box ATP-dependent RNA helicase			ATP binding [GO:0005524]; hydrolase activity [GO:0016787]; nucleic acid binding [GO:0003676]; RNA helicase activity [GO:0003724]				0.2	-0.19	0.55	-0.1	0.75	0.06	0.54	-0.12	0.39	-0.15	0.26	-0.21	0.62	0.07	0.97	0	0.37	-0.11
CmoCh01G013840										0.04	0.56	0.05	0.48	0.76	0.16	0.82	-0.1	0.85	-0.06	0.08	-0.91	0.51	-0.29	0.73	-0.11	0.03	-0.84
CmoCh01G013850	gene-LOC111445798	A0A6J1FHF0_CUCMO	Leucine-rich repeat protein kinase family protein	endoplasmic reticulum unfolded protein response [GO:0030968]; negative regulation of hypoxia-induced intrinsic apoptotic signaling pathway [GO:1903298]	endoplasmic reticulum chaperone complex [GO:0034663]	ATP binding [GO:0005524]; ATP-dependent protein folding chaperone [GO:0140662]				0.83	-0.05	0.79	0.08	0.63	-0.14	0.78	0.05	0.5	0.12	0.66	0.08	0.57	0.08	0.48	0.12	0.84	-0.03
CmoCh01G013860	gene-LOC111445814	A0A6J1FHI3_CUCMO	OTU domain-containing protein			cysteine-type deubiquitinase activity [GO:0004843]		Peptidase C85 family		0.88	-0.04	0.81	0.07	0.59	0.16	0.84	0.06	0.74	0.07	0.61	-0.13	0.15	-0.24	0.79	-0.05	0.3	-0.42
CmoCh01G013870	gene-LOC111445817	A0A6J1FJ29_CUCMO	CYSTM domain-containing protein		plasma membrane [GO:0005886]		SUBCELLULAR LOCATION: Membrane {ECO:0000256|ARBA:ARBA00004167}; Single-pass membrane protein {ECO:0000256|ARBA:ARBA00004167}.	CYSTM1 family
CmoCh01G013880	gene-LOC111445816	A0A6J1FNC2_CUCMO	60S ribosomal protein L27	translation [GO:0006412]	cytosolic large ribosomal subunit [GO:0022625]	structural constituent of ribosome [GO:0003735]		Eukaryotic ribosomal protein eL27 family		0.19	-0.36	0.73	0.1	0.87	-0.04	0.04	0.65	0	0.85	0	1.18	0.03	0.53	0.17	0.36	0	0.81
CmoCh01G013890												0.98	0.02	0.62	0.41					0.17	1.86
CmoCh01G013900	gene-LOC111445807	A0A6J1FIM2_CUCMO	gamma aminobutyrate transaminase 2-like	biotin biosynthetic process [GO:0009102]; gamma-aminobutyric acid metabolic process [GO:0009448]		4-aminobutyrate transaminase activity [GO:0003867]; adenosylmethionine-8-amino-7-oxononanoate transaminase activity [GO:0004015]; pyridoxal phosphate binding [GO:0030170]		Class-III pyridoxal-phosphate-dependent aminotransferase family		0.29	0.24	0.9	0.03	0.98	-0.01	0.72	0.09	0.95	0.01	0.31	-0.22	0.1	-0.36	0.06	-0.38	0.14	-0.43
CmoCh01G013910	gene-LOC111445801	A0A6J1FHF8_CUCMO	Protein FAR1-RELATED SEQUENCE	regulation of DNA-templated transcription [GO:0006355]	nucleus [GO:0005634]	zinc ion binding [GO:0008270]	SUBCELLULAR LOCATION: Nucleus {ECO:0000256|RuleBase:RU367018}.	FHY3/FAR1 family	FAR1	0.01	0.45	0.05	0.36	0.1	0.31	0.51	-0.15	0.3	-0.22	0.09	-0.41	0.97	0.01	0.04	-0.29	0.2	-0.29
CmoCh01G013920	gene-LOC111445815	A0A6J1FIN8_CUCMO	VQ motif-containing protein 22-like							0.02	0.79	0.02	0.76	0.02	0.72	0	1.03	0.01	1.13	0	2	0.12	-0.98	0.99	-0.01	0.01	1.62
CmoCh01G013930										0.36	1.14	0.6	0.67	0.93	0.17	0.11	-1.09			0	-3.77	0.23	-0.74			0.18	-2.18
CmoCh01G013940										0.33	0.71	0.64	-0.34	0.87	-0.13	0.28	-0.69			0.01	-1.72	0.26	-0.61			0.24	-0.7
CmoCh01G013950	gene-LOC111446385	A0A6J1FL20_CUCMO	NAC domain-containing protein	regulation of DNA-templated transcription [GO:0006355]		DNA binding [GO:0003677]			NAC	0.08	0.58	0.36	0.3	0.37	0.31	0.56	-0.14	0.29	-0.26	0.47	-0.18	0.08	-0.63	0.01	-0.74	0.01	-0.75
CmoCh01G013960										0.58	0.09	0.66	-0.1	0.44	0.19	0.5	-0.12	0.03	-0.31	0.1	-0.29	0.22	-0.21	0.86	-0.03	0.87	-0.05
CmoCh01G013970	gene-LOC111445981	A0A6J1FI58_CUCMO	Translation initiation factor IF-2		cytoplasm [GO:0005737]	GTP binding [GO:0005525]; GTPase activity [GO:0003924]; translation initiation factor activity [GO:0003743]		TRAFAC class translation factor GTPase superfamily, Classic translation factor GTPase family, IF-2 subfamily		0	1.05	0.05	0.75	0.09	0.98	0.13	-0.54	0.02	-0.72	0	-1.16	0.49	-0.14	0.68	0.11	0.1	-0.53
CmoCh01G013980										0.05	1.23	0.45	0.59	0.28	1	0.13	-0.84	0.12	-0.83	0.03	-1.66	0.65	-0.16	0.97	-0.02	0.03	-0.86
CmoCh01G013990	gene-LOC111445982	A0A6J1FNZ5_CUCMO	LRR receptor-like serine/threonine-protein kinase FEI 2		membrane [GO:0016020]	ATP binding [GO:0005524]; protein kinase activity [GO:0004672]		Protein kinase superfamily, Ser/Thr protein kinase family		0.31	0.21	0.3	0.28	0.04	-0.48	0.55	-0.2	0.33	0.21	0.33	-0.24	0.14	-0.33	0.95	-0.02	0	-0.75
CmoCh01G014000	gene-LOC111446679	A0A6J1FM83_CUCMO	SH3 domain-containing protein		cytoplasm [GO:0005737]					0.89	0.03	0.5	-0.16	0.68	0.09	0.35	0.18	0.97	0.01	0.03	0.37	0.8	0.05	0.69	0.07	0.17	0.26
CmoCh01G014010	gene-LOC111446301	A0A6J1FKP2_CUCMO	At4g19430									0.82	-0.26							0.75	-0.54
CmoCh01G014020										0.86	-0.07	0.9	0.05	0.89	0.06	0.06	-0.4	0.25	-0.22	0.39	-0.21	0.59	-0.18	0.51	0.11	0.66	0.17
CmoCh01G014030										0.33	-0.51	0.34	-0.58	0.21	-0.6	0.88	-0.12			0.33	0.56	0.34	-0.58			0.72	-0.24
CmoCh01G014040	gene-LOC111446247	A0A6J1FL61_CUCMO	NDR1/HIN1-like protein 12		plasma membrane [GO:0005886]					0.6	-0.2	0.34	-0.39	0.94	-0.03	0.65	0.24	0.45	0.36	0.58	0.29	0.54	0.28			0.51	0.31
CmoCh01G014050												0.81	-0.23	0.65	-0.42					0.36	1.46	0.74	0.31
CmoCh01G014060	gene-LOC111445906	A0A6J1FPY6_CUCMO	Uncharacterised protein family (UPF0114)		membrane [GO:0016020]					0.13	-0.49	0.32	-0.36	0.9	0.06	0.28	0.29	0.03	0.6	0.28	0.37	0.61	-0.16	0.25	-0.34	0.21	-0.4
CmoCh01G014070										0.34	0.42	0.44	0.33	0.87	0.07	0.26	0.63	0.16	0.7	0.09	0.94	0.62	0.21	0.15	-0.6	1	0
CmoCh01G014080										0.75	0.08	0.27	-0.27	0.85	0.05	0.49	0.17	0.51	-0.18	0.74	0.07	0.18	-0.36	0.78	-0.07	0.23	-0.36
CmoCh01G014090	gene-LOC111446405	A0A6J1FQT7_CUCMO	protein MODIFYING WALL LIGNIN-2-like		membrane [GO:0016020]			DESIGUAL family		0.09	0.64	0.48	0.21	0.4	0.27	0.44	-0.22	0.39	0.21	0.18	-0.38	0.02	-0.52	0.08	-0.37	0.64	-0.16
CmoCh01G014100	gene-LOC111446164	A0A6J1FJ06_CUCMO	AP-4 complex subunit epsilon	intracellular protein transport [GO:0006886]	AP-4 adaptor complex [GO:0030124]; Golgi apparatus [GO:0005794]	cargo adaptor activity [GO:0140312]		Adaptor complexes large subunit family		0.57	0.1	0.79	-0.05	0.03	0.4	0.75	0.07	0.88	-0.03	0.71	0.08	0.42	-0.13	0.84	-0.03	0.26	0.24
CmoCh01G014110	gene-LOC111446416	A0A6J1FJX8_CUCMO	ABC transporter E family member 2-like	ribosomal subunit export from nucleus [GO:0000054]; translational initiation [GO:0006413]; translational termination [GO:0006415]		ATP binding [GO:0005524]; ATP hydrolysis activity [GO:0016887]; iron ion binding [GO:0005506]; iron-sulfur cluster binding [GO:0051536]; ribosomal small subunit binding [GO:0043024]				0.44	-0.12	0.33	-0.16	0.92	0.02	0.82	0.04	0.6	-0.09	0.65	-0.08	0.64	-0.09	0.3	0.16	0.26	0.18
CmoCh01G014120	gene-LOC111446568	A0A6J1FKF5_CUCMO	arabinosyltransferase XEG113-like	cell wall pectin biosynthetic process [GO:0052325]; protein glycosylation [GO:0006486]	Golgi apparatus [GO:0005794]; membrane [GO:0016020]	arabinosyltransferase activity [GO:0052636]				0.75	0.07	0.53	0.17	0.59	0.18	0.3	0.21	0.27	0.16	0.01	0.48	0.35	-0.2	0.71	0.1	0.1	0.5
CmoCh01G014130	gene-LOC111446341	A0A6J1FLL4_CUCMO	F-box protein SKIP31-like		cytoplasm [GO:0005737]					0.06	-0.36	0.55	-0.1	0.31	-0.19	0.97	-0.01	0.6	-0.1	0.42	0.15	0.46	0.11	0.8	0.03	0.47	0.11
CmoCh01G014140	gene-LOC111446340	A0A6J1FQJ8_CUCMO	Cir_N domain-containing protein		nucleus [GO:0005634]	transcription corepressor activity [GO:0003714]				0.45	-0.15	0.6	-0.14	0.39	0.17	0.47	-0.16	0.05	-0.36	0.67	-0.08	0.97	-0.01	0.14	-0.28	0.18	-0.28
CmoCh01G014150										0.64	-0.08	0.88	-0.03	0.25	0.22	0.44	0.15	0.27	0.19	0.12	0.31	0.53	-0.07	0.68	0.05	0.32	0.15
CmoCh01G014160												0.5	-0.6	0.75	-0.25	0.17	-0.78	0.31	-0.5	0.48	-0.42	0.4	-0.47			0.52	-0.38
CmoCh01G014170	gene-LOC111446440	A0A6J1FK12_CUCMO	Glutathione S-transferase family protein			glutathione transferase activity [GO:0004364]				0.37	-0.2	0.37	-0.34	0.49	0.15	0.09	0.53	0.83	0.06	0	0.87	0.22	0.33	0.51	0.18	0.01	0.77
CmoCh01G014180
CmoCh01G014190										0	-1.4	0.02	-1.21	0.05	-1.34	0.04	0.89	0.24	0.58	0.89	0.07	0.37	-0.94
CmoCh01G014200	gene-LOC111446734	A0A6J1FTN8_CUCMO	1-aminocyclopropane-1-carboxylate oxidase			metal ion binding [GO:0046872]; oxidoreductase activity [GO:0016491]		Iron/ascorbate-dependent oxidoreductase family		0.09	-0.85			0.6	-0.52	0.13	1.21	0.63	0.37	0.03	-2.46			0.31	-2.32
CmoCh01G014210	gene-LOC111445849	A0A6J1FIS1_CUCMO	replication factor C subunit 4	DNA repair [GO:0006281]; DNA-templated DNA replication [GO:0006261]	DNA replication factor C complex [GO:0005663]; nucleus [GO:0005634]	ATP binding [GO:0005524]; ATP hydrolysis activity [GO:0016887]; DNA binding [GO:0003677]; DNA clamp loader activity [GO:0003689]		Activator 1 small subunits family		0.03	-0.55	0.38	-0.29	0	-0.84	0.57	-0.19	0.35	0.22	0.39	0.28	0.43	0.27	0.76	-0.1	0.48	-0.32
CmoCh01G014220										0	-1.04	0.01	-1.51	0	-1.69	0.35	0.51	0.59	0.18	0.03	-1.22	0.15	-0.58	0.75	0.22	0.41	-0.54
CmoCh01G014230	gene-LOC111445773	A0A6J1FPD4_CUCMO	Amino acid permease	auxin-activated signaling pathway [GO:0009734]	membrane [GO:0016020]	basic amino acid transmembrane transporter activity [GO:0015174]; symporter activity [GO:0015293]		Amino acid/polyamine transporter 2 family, Amino acid/auxin permease (AAAP) (TC 2.A.18.1) subfamily		0.44	-0.24	0.03	-0.88	0.41	-0.34	0.69	0.23	0.68	-0.22	0.84	-0.14	0.46	-0.36	0.84	-0.14	0.38	-0.51
CmoCh01G014240
CmoCh01G014250	gene-LOC111445774	A0A6J1FN49_CUCMO	Pentatricopeptide repeat-containing protein		chloroplast [GO:0009507]					0.16	0.56	0.45	0.29	0.03	0.76	0.72	-0.16	0.61	0.22	0.72	-0.16	0.35	-0.46	0.48	-0.3	0.22	-0.43
CmoCh01G014260										0	0.89	0.01	0.79	0.3	0.4	0.91	-0.04	0.22	0.45	0.79	-0.09	0.39	0.28	0.23	-0.41	0.35	-0.32
CmoCh01G014270										0.11	0.89	0.01	1.28	0.02	1.06	0.57	-0.19	0.04	0.73	0.38	0.44	0.02	-1.04	0	-1.33	0.04	-0.85
CmoCh01G014280										0.24	0.18	0.86	-0.04	0.56	0.13	0.8	-0.06	0.09	-0.35	0.25	-0.34	0.73	-0.06	0.68	0.07	0.61	-0.1
CmoCh01G014290	gene-LOC111445893	A0A6J1FIX0_CUCMO	protein HAPLESS 2 isoform X1		membrane [GO:0016020]					0.15	-0.45	0.06	-0.66	0.94	0.02	0.06	0.6	0.17	0.34	0	1.07	0.01	0.84	0.02	0.86	0	1.28
CmoCh01G014300	gene-LOC111446750	A0A6J1FS61_CUCMO	NAC domain-containing protein	regulation of DNA-templated transcription [GO:0006355]		DNA binding [GO:0003677]			NAC	0.41	-0.39	0.3	-0.51	0	2.11	0	1.08	0	1.07	0	1.85	0	1.05	0	0.97	0	1.59
CmoCh01G014310										0.18	0.41	0.67	0.14	0.16	0.58	0.13	-0.44	0.04	-0.58	0.04	-0.66	0.85	-0.04	0.82	-0.04	0.78	-0.06
CmoCh01G014320	gene-LOC111446483	A0A6J1FLF5_CUCMO	dnaJ homolog subfamily B member 5-like	chaperone cofactor-dependent protein refolding [GO:0051085]	cytosol [GO:0005829]	protein-folding chaperone binding [GO:0051087]; unfolded protein binding [GO:0051082]				0.3	0.42	0.29	-0.28	0.01	1.03	0.02	0.71	0	0.71	0	1.44	0.76	-0.13	0.83	-0.07	0.17	0.38
CmoCh01G014330	gene-LOC111446767	A0A6J1FNH0_CUCMO	Aldehyde dehydrogenase	cellular aldehyde metabolic process [GO:0006081]	cytoplasm [GO:0005737]	3-chloroallyl aldehyde dehydrogenase activity [GO:0004028]; aldehyde dehydrogenase (NAD+) activity [GO:0004029]		Aldehyde dehydrogenase family		0.84	0.08	0.29	0.42	0.34	0.43	0.31	0.22	0.26	0.22	0.14	0.33	0.68	-0.11	0.78	0.07	0.73	0.12
CmoCh01G014340										0.18	0.43	0.83	-0.07	0	-0.86	0.23	-0.41	0.07	-0.4	0	-0.79	0.58	0.12	0.11	-0.47	0	-1.09
CmoCh01G014350										0.65	0.19	0.85	0.1	0	-1.43	0.31	-0.49	0.08	-0.81	0.05	-0.84	1	0	0.19	-0.52	0.1	-0.8
CmoCh01G014360												0.72	-0.27	0.35	-0.7					0.83	-0.19	0.53	0.46
CmoCh01G014370	gene-LOC111446769	A0A6J1FMK1_CUCMO	Transmembrane protein		membrane [GO:0016020]					0.97	0.01	0.68	0.17	0.58	0.25	0.57	-0.37	0.6	0.22	0.96	-0.02	0.83	-0.08	0.78	0.1	0.42	-0.41
CmoCh01G014380	gene-LOC111446768	A0A6J1FL87_CUCMO	Phosphatidylinositol 4-phosphate 5-kinase 1		membrane [GO:0016020]					0.01	-0.76	0.18	-0.32	0.91	0.03	0.06	0.63	0.5	0.22	0	0.98	0.4	0.36	0.41	0.42	0.05	1.15
CmoCh01G014390	gene-LOC111446755	A0A6J1FTR5_CUCMO	RING-type E3 ubiquitin transferase	protein ubiquitination [GO:0016567]	cytoplasm [GO:0005737]	metal ion binding [GO:0046872]; ubiquitin protein ligase activity [GO:0061630]				0.15	-0.38	0.02	-0.68	0.55	-0.11	0.15	0.57	0.66	-0.11	0.15	-0.54	0.14	-0.39	0.84	0.09	0.33	-0.22
CmoCh01G014400	gene-LOC111446698	A0A6J1FN76_CUCMO	prolyl-tRNA synthetase associated domain-containing protein 1			aminoacyl-tRNA editing activity [GO:0002161]		PRORSD1 family		0.66	-0.13	0.41	-0.25	0.88	-0.05	0.14	0.27	0.9	-0.02	0.64	-0.07	0.47	-0.09	0.33	0.16	0.16	0.21
CmoCh01G014410	gene-LOC111446505	A0A6J1FLH6_CUCMO	ethylene-responsive transcription factor ERF014-like		nucleus [GO:0005634]	DNA binding [GO:0003677]; DNA-binding transcription factor activity [GO:0003700]	SUBCELLULAR LOCATION: Nucleus {ECO:0000256|ARBA:ARBA00004123}.		ERF	0.85	0.09	0.06	0.62	0.01	-1.12	0.22	-0.54	0.02	-0.77	0	-1.61	0.04	0.71	0.12	-0.5	0.01	-0.99
CmoCh01G014420	gene-LOC111445753	A0A6J1FN20_CUCMO	Glutaredoxin-like protein					Glutaredoxin family		0.05	-0.55	0.79	-0.07	0	-0.88	0.69	-0.11	0.68	0.1	0.65	-0.12	0.6	0.13	0.78	0.06	0.44	-0.25
CmoCh01G014430										0.88	-0.1	0.67	0.21	0.47	-0.38	0	-1.16	0.05	-0.63	0	-1.89	0.01	-1.07	0.14	-0.84	0	-1.5
CmoCh01G014440										0.05	0.35	0.79	0.05	0.55	-0.14	0.16	-0.33	0.04	-0.35	0	-0.84	0.28	-0.2	0.02	-0.43	0	-0.79
CmoCh01G014450										0.97	0.01	0.46	-0.17	0.12	0.3	0.9	0.03	0.57	0.1	0.66	0.09	1	0	0.75	-0.05	0.6	0.16
CmoCh01G014460	gene-LOC111446414	A0A6J1FLX8_CUCMO	Adenine nucleotide alpha hydrolases-like superfamily protein							0.13	-0.77	0.03	-0.98	0	-2.08					0.3	0.99	0.03	2.62
CmoCh01G014470	gene-LOC111443528		V-type proton ATPase proteolipid subunit							0.04	-0.42	0.86	-0.04	0.84	0.05	0.12	0.43	0.07	0.39	0.01	0.58	0.4	0.17	0.05	0.38	0.01	0.5
CmoCh01G014480	gene-LOC111445766	A0A6J1FN39_CUCMO	Unknown protein							0.37	0.43	0.74	0.17	0.52	0.33	0.95	-0.01	0.59	0.13	0.57	0.14	0.86	-0.04	0.42	0.18	0.07	0.42
CmoCh01G014490	gene-LOC111446296	A0A6J1FRR6_CUCMO	Long chain acyl-CoA synthetase 9	long-chain fatty-acyl-CoA metabolic process [GO:0035336]; neuron differentiation [GO:0030182]	endoplasmic reticulum [GO:0005783]; lipid droplet [GO:0005811]; plasma membrane [GO:0005886]	palmitoyl-CoA ligase activity [GO:0090433]				0.24	-0.2	0.5	0.14	0.63	-0.08	0.84	-0.04	1	0	0.57	0.12	0.84	0.03	0.49	0.1	0.5	0.18
CmoCh01G014500										0.9	0.07	0.42	0.43	0.86	0.1	0.12	-0.48	0.05	-0.61	0.02	-1.06	0.07	-0.44	0.96	0.01	0.07	-0.58
CmoCh01G014510										0.22	0.38	0.5	-0.17	0.17	-0.43	0.93	0.03	0.76	0.08	0.54	0.16	0.77	0.07	0.84	0.03	0.39	0.18
CmoCh01G014520										0.33	-1.07	0.01	-2.95	0.49	0.71	0.76	0.23			0.69	0.34	0.69	0.43			0.06	1.51
CmoCh01G014530										0.2	-0.6	0.28	-0.6	0.88	-0.08	0.45	0.26	0.05	0.55	0	1.33	0.01	1.11	0.01	0.78	0	1.68
CmoCh01G014540	gene-LOC111446280	A0A6J1FRL5_CUCMO	Phosphatidylinositol 4-phosphate 5-kinase	phosphatidylinositol phosphate biosynthetic process [GO:0046854]	plasma membrane [GO:0005886]	1-phosphatidylinositol-4-phosphate 5-kinase activity [GO:0016308]; ATP binding [GO:0005524]				0.99	0	0.45	-0.2	0.47	-0.16	0.22	-0.28	0.14	-0.26	0.54	-0.16	0.45	0.1	0.27	-0.22	0.17	-0.25
CmoCh01G014550	gene-LOC111446243	A0A6J1FQ49_CUCMO	protein MEI2-like 6			nucleic acid binding [GO:0003676]
CmoCh01G014560	gene-LOC111446418	A0A6J1FSB7_CUCMO	EF hand calcium-binding family protein			calcium ion binding [GO:0005509]				0.06	-0.7	0.04	-0.59	0	-1.58	0.36	0.29	0.79	0.1	0.38	-0.3	0.38	0.41	0.72	0.12	0.05	-0.74
CmoCh01G014570	gene-LOC111446668	A0A6J1FTE9_CUCMO	Mediator of RNA polymerase II transcription subunit 1							0.49	0.22	0.67	0.13	0.58	-0.15	0.71	0.1	0.44	0.17	0.84	0.06	0.18	0.37	0.1	0.41	0.3	0.29
CmoCh01G014580										0.5	0.44	0.82	0.16	0.78	-0.19	0.27	-0.89			0.02	-3.13	0.58	0.38
CmoCh01G014590	gene-LOC111445826	A0A6J1FHJ1_CUCMO	transmembrane protein 87A-like	retrograde transport, endosome to Golgi [GO:0042147]	cytosol [GO:0005829]; Golgi apparatus [GO:0005794]; membrane [GO:0016020]		SUBCELLULAR LOCATION: Membrane {ECO:0000256|ARBA:ARBA00004141}; Multi-pass membrane protein {ECO:0000256|ARBA:ARBA00004141}.	LU7TM family		0.91	0.03	0.91	-0.03	0.22	-0.4	0.69	-0.14	1	0	0.18	-0.5	0.31	0.43	0.13	-0.49	0.34	-0.38
CmoCh01G014600	gene-LOC111446785	A0A6J1FTV3_CUCMO	Hexosyltransferase	protein glycosylation [GO:0006486]	Golgi membrane [GO:0000139]	beta-1,3-galactosyltransferase activity [GO:0048531]	SUBCELLULAR LOCATION: Golgi apparatus membrane {ECO:0000256|ARBA:ARBA00004323, ECO:0000256|RuleBase:RU363063}; Single-pass type II membrane protein {ECO:0000256|ARBA:ARBA00004323, ECO:0000256|RuleBase:RU363063}. Membrane {ECO:0000256|ARBA:ARBA00004606}; Single-pass type II membrane protein {ECO:0000256|ARBA:ARBA00004606}.	Glycosyltransferase 31 family		0.57	0.22	0.29	-0.31	0.96	-0.02	0.09	0.46	0.74	0.09	0.08	0.49	0.35	-0.31	0.73	0.1	0.09	0.65
CmoCh01G014610	gene-LOC111446415	A0A6J1FSB1_CUCMO	Serine hydroxymethyltransferase	folic acid metabolic process [GO:0046655]; glycine biosynthetic process from serine [GO:0019264]; L-serine catabolic process [GO:0006565]; tetrahydrofolate interconversion [GO:0035999]	cytoplasm [GO:0005737]	cobalt ion binding [GO:0050897]; glycine hydroxymethyltransferase activity [GO:0004372]; pyridoxal phosphate binding [GO:0030170]; serine binding [GO:0070905]; zinc ion binding [GO:0008270]		SHMT family		0.21	-0.5	0.05	-0.57	0.01	0.92	0.08	0.57	0.5	0.16	0.09	0.7	0.96	0.02	0.12	-0.39	0.49	0.22
CmoCh01G014620										0.7	-0.3	0.99	-0.02	0.37	0.89	0.32	0.6	0.17	1.04	0.69	-0.34	0.72	-0.28	0.78	-0.17	0.08	-2
CmoCh01G014630	gene-LOC111446503	A0A6J1FSL1_CUCMO	ethylene-responsive transcription factor RAP2-13-like		nucleus [GO:0005634]	DNA-binding transcription factor activity [GO:0003700]; transcription cis-regulatory region binding [GO:0000976]	SUBCELLULAR LOCATION: Nucleus {ECO:0000256|ARBA:ARBA00004123}.		ERF	0.06	0.42	0.42	0.21	0.31	-0.33	0.12	-0.45	0.09	-0.5	0	-0.86	0.46	-0.16	0.26	-0.23	0.26	-0.28
CmoCh01G014640	gene-LOC111446499	A0A6J1FK81_CUCMO	Transducin/WD40 repeat-like superfamily protein							0.06	-0.87	0.57	-0.3	0	-1.55	0.5	0.31	0.93	0.03	0.22	-0.41	0.87	-0.07	0.96	-0.02	0.63	-0.19
CmoCh01G014650										0	1.55	0	0.82	0.1	0.89	0.05	-0.61	0.04	-0.66	0	-1.75	0.04	-0.78	0.25	-0.48	0.18	-0.54
CmoCh01G014660	gene-LOC111446131	A0A6J1FPN2_CUCMO	P-loop containing nucleoside triphosphate hydrolases superfamily protein	termination of RNA polymerase II transcription [GO:0006369]	nuclear body [GO:0016604]	helicase activity [GO:0004386]; transcription termination site sequence-specific DNA binding [GO:0001147]				0.01	0.5	0.33	0.2	0.41	0.21	0.99	0	0.6	-0.11	0.09	-0.48	0.15	-0.33	0.65	-0.11	0.63	-0.12
CmoCh01G014670	gene-LOC111446132	A0A6J1FR04_CUCMO	Sec14p-like phosphatidylinositol transfer family protein			phosphatidylinositol transfer activity [GO:0008526]				0.64	0.12	0.15	-0.36	0.42	-0.22	0.29	-0.27	0.05	-0.39	0.14	-0.36	0.98	0.01	0.24	-0.41	0.37	-0.31
CmoCh01G014680	gene-LOC111446445	A0A6J1FLA3_CUCMO	FLZ-type domain-containing protein		intracellular organelle [GO:0043229]			FLZ family		0.83	-0.09	0.75	-0.15	0.16	0.56	0.14	-0.51	0.1	-0.49	0.76	-0.08	0.74	0.09	0.03	0.66	0.31	0.66
CmoCh01G014690										0.53	0.26	0.44	-0.32	0.57	-0.26	0.56	-0.21	0.51	-0.25	0.21	-0.63	0.68	0.16	0.1	0.68	0.06	0.66
CmoCh01G014700										0.04	0.53	0.52	-0.17	0.8	-0.07	0.94	-0.02	0.23	-0.38	0.14	-0.46	0.32	0.21	0.2	0.35	0.19	0.39
CmoCh01G014710										0.09	0.71	0.57	0.24	0.18	0.55	0.24	0.41	0.09	0.47	0.67	0.14	0.82	0.08	0.63	-0.22	0.33	0.42
CmoCh01G014720	gene-LOC111445950	A0A6J1FJ60_CUCMO	mucin-5AC-like							0.25	0.5	0.91	0.06	0.93	-0.04	0.79	0.17	0.28	0.68	0.04	1.05	0.85	0.14			0.54	-0.42
CmoCh01G014730	gene-LOC111445948	A0A6J1FJL7_CUCMO	MFS domain-containing protein		membrane [GO:0016020]	transmembrane transporter activity [GO:0022857]	SUBCELLULAR LOCATION: Membrane {ECO:0000256|ARBA:ARBA00004141}; Multi-pass membrane protein {ECO:0000256|ARBA:ARBA00004141}.	Major facilitator superfamily, Spinster (TC 2.A.1.49) family		0.32	0.29	0.86	-0.07	0.13	0.52	0.3	-0.3	0.01	-0.65	0.05	-0.48	0.23	-0.28	0.04	-0.49	0	-0.89
CmoCh01G014740												0.68	0.54	0.88	0.2	0.23	-1.05			0.77	-0.26	0.47	-0.69
CmoCh01G014750	gene-LOC111445951	A0A6J1FNU7_CUCMO	WW domain-containing protein									0.23	-2.01	0.6	-0.45					0.32	2.66	0.15	1.13
CmoCh01G014760										0.89	-0.07	0.09	-1.03	0.46	0.43	0.53	0.41	0.65	0.2	0.65	-0.27	0.28	0.7			0.58	-0.32
CmoCh01G014770	gene-LOC111445947	A0A6J1FNU3_CUCMO	Eukaryotic translation initiation factor 3 subunit L	formation of cytoplasmic translation initiation complex [GO:0001732]	eukaryotic 43S preinitiation complex [GO:0016282]; eukaryotic 48S preinitiation complex [GO:0033290]; eukaryotic translation initiation factor 3 complex [GO:0005852]	translation initiation factor activity [GO:0003743]	SUBCELLULAR LOCATION: Cytoplasm {ECO:0000256|HAMAP-Rule:MF_03011}.	EIF-3 subunit L family		0.14	-0.24	0.78	0.06	0.65	-0.09	0.66	0.08	0.33	0.15	0.55	0.11	0.38	0.13	0.82	-0.03	0.53	0.12
CmoCh01G014780
CmoCh01G014790	gene-LOC111445949	A0A6J1FI15_CUCMO	D-amino-acid transaminase, chloroplastic	carboxylic acid biosynthetic process [GO:0046394]		catalytic activity [GO:0003824]				0.11	0.39	0.01	0.69	0	0.91	0.35	0.27	0.72	0.08	0.13	0.38	0.45	0.17	0.33	0.22	0.06	0.42
CmoCh01G014800	gene-LOC111445946	A0A6J1FI08_CUCMO	TOM1-like protein 9 isoform X1	protein transport to vacuole involved in ubiquitin-dependent protein catabolic process via the multivesicular body sorting pathway [GO:0043328]	membrane [GO:0016020]	phosphatidylinositol binding [GO:0035091]; ubiquitin binding [GO:0043130]	SUBCELLULAR LOCATION: Membrane {ECO:0000256|ARBA:ARBA00004170}; Peripheral membrane protein {ECO:0000256|ARBA:ARBA00004170}.	TOM1 family		0.1	0.53	0.23	0.41	0.03	0.71	0.93	0.03	0.38	-0.27	0.53	-0.19	0.09	-0.3	0.06	-0.43	0.2	0.33
CmoCh01G014810	gene-LOC111446637	A0A6J1FKQ9_CUCMO	Peptidase_S9 domain-containing protein	proteolysis [GO:0006508]		serine-type peptidase activity [GO:0008236]				0.54	0.15	0.16	0.36	0.13	0.47	0.89	-0.03	0.75	0.06	0.05	0.44	0.59	0.11	0.03	0.42	0.01	0.67
CmoCh01G014820										0.14	0.34	0.43	-0.21	0.47	-0.22	0.31	-0.3	0.22	-0.31	0.01	-0.76	0.06	-0.26	0.95	-0.01	0.17	-0.22
CmoCh01G014830										0.26	0.55	0.52	0.29	0.21	-0.55	0.1	-0.83	0	-1.62	0	-1.89	0.54	-0.31	0.11	-0.65	0.22	-0.75
CmoCh01G014840										0.93	0.13	0.4	1.01	0.95	-0.09	0.15	-1.58			0.01	-2.11	0.89	-0.11
CmoCh01G014850										0.8	0.12	0.97	-0.02	0.14	-0.72	0.06	-1.09	0.02	-1.4	0.02	-1.41	0.7	-0.18	0.08	-0.69	0.17	-0.65
CmoCh01G014860	gene-LOC111445898	A0A6J1FNM1_CUCMO	carotenoid 9,10(9',10')-cleavage dioxygenase 1-like	carotene catabolic process [GO:0016121]	chloroplast stroma [GO:0009570]	carotenoid dioxygenase activity [GO:0010436]; metal ion binding [GO:0046872]		Carotenoid oxygenase family		0.54	-0.29	0.77	-0.12	0.32	-0.42	0.08	-0.85	0.93	-0.05	0.34	-0.52	0.8	-0.2			0.26	-0.63
CmoCh01G014870	gene-LOC111446782	A0A6J1FNI3_CUCMO	Integrase-type DNA-binding superfamily protein		nucleus [GO:0005634]	DNA binding [GO:0003677]; DNA-binding transcription factor activity [GO:0003700]	SUBCELLULAR LOCATION: Nucleus {ECO:0000256|ARBA:ARBA00004123}.		ERF	0.73	0.35	0.7	-0.42	0.97	-0.04	0.33	-0.61			0.37	-0.71	0.04	1.5			0.25	0.94
CmoCh01G014880	gene-LOC111446781	A0A6J1FS99_CUCMO	Aminoacyl-tRNA hydrolase	negative regulation of anoikis [GO:2000811]; positive regulation of anoikis [GO:2000210]	cytosol [GO:0005829]; mitochondrion [GO:0005739]	aminoacyl-tRNA hydrolase activity [GO:0004045]		PTH2 family		0.17	-0.7	0.16	-0.75	0.23	-0.52	0.88	0.03	0.34	-0.29	0.56	0.24	0.89	0.05	0	1.22	0.05	0.76
CmoCh01G014890										0.84	0.06	0.77	-0.08	0.68	0.11	0.6	0.16	0.87	-0.03	0.57	0.16	0.44	0.23	0.91	-0.04	0.47	0.23
CmoCh01G014900
CmoCh01G014910	gene-LOC111446560	A0A6J1FMJ8_CUCMO	homeobox-leucine zipper protein ATHB-8	cell differentiation [GO:0030154]	nucleus [GO:0005634]	DNA binding [GO:0003677]; DNA-binding transcription factor activity [GO:0003700]; lipid binding [GO:0008289]	SUBCELLULAR LOCATION: Nucleus {ECO:0000256|ARBA:ARBA00004123, ECO:0000256|PROSITE-ProRule:PRU00108, ECO:0000256|RuleBase:RU000682}.	HD-ZIP homeobox family, Class III subfamily	HD-ZIP	0.94	-0.01	0.87	-0.03	0.09	0.47	0.54	0.14	0.94	0.02	0.42	-0.18	0.94	0.01	0.01	0.49	0	0.58
CmoCh01G014920												0.37	-1.2	0.89	0.14					0.82	-0.35
CmoCh01G014930
CmoCh01G014940	gene-LOC111446137	A0A6J1FKM7_CUCMO	Leucine-rich receptor-like protein kinase family protein		membrane [GO:0016020]	ATP binding [GO:0005524]; protein kinase activity [GO:0004672]				0.31	0.36	0.16	0.8	0.46	-0.29	0.79	-0.09	0.77	0.09	0.51	-0.39	0.05	0.59	0.93	0.04	0.69	0.15
CmoCh01G014950										0.05	-0.35	0.3	-0.26	0.46	-0.14	0.67	0.1	0.29	-0.22	0.8	-0.05	0.49	-0.14	0.58	-0.11	0.08	-0.41
CmoCh01G014960										0.74	-0.08	0.45	0.2	0.38	-0.2	0.66	-0.11	0.97	-0.01	0.21	-0.3	0.59	-0.12	0.39	0.2	0.84	0.07
CmoCh01G014970	gene-LOC111446138	A0A6J1FIW1_CUCMO	Pentatricopeptide repeat-containing protein			zinc ion binding [GO:0008270]		PPR family, PCMP-H subfamily		0.6	0.16	0.83	0.05	0.13	0.3	0.62	0.13	0.9	-0.03	0.81	0.06	0.19	0.31	0.8	-0.06	0.44	0.22
CmoCh01G014980	gene-LOC111445928	A0A6J1FNR3_CUCMO	Aurora kinase	mitotic spindle organization [GO:0007052]; regulation of cytokinesis [GO:0032465]	chromosome passenger complex [GO:0032133]; spindle microtubule [GO:0005876]; spindle midzone [GO:0051233]	ATP binding [GO:0005524]; protein serine/threonine kinase activity [GO:0004674]		Protein kinase superfamily, Ser/Thr protein kinase family, Aurora subfamily		0	-1.25	0.8	-0.14	0	-1.53	0.19	0.6	0.02	0.97	0.09	0.98	0.14	0.98	0.43	0.52	0.35	-0.65
CmoCh01G014990	gene-LOC111446644	A0A6J1FM29_CUCMO	Calcineurin-binding protein cabin-1	chromatin organization [GO:0006325]	HIR complex [GO:0000417]; nucleus [GO:0005634]	nucleosome binding [GO:0031491]	SUBCELLULAR LOCATION: Nucleus {ECO:0000256|ARBA:ARBA00004123}.			0	0.49	0.76	0.07	0.4	0.23	0.11	-0.43	0.05	-0.48	0	-0.9	0.02	-0.41	0.96	0.01	0.01	-0.45
CmoCh01G015000										0.26	-0.24	0.81	-0.05	0.63	-0.11	0.2	0.35	0.11	0.4	0.09	0.52	0.63	0.11	0.5	-0.16	0.78	-0.1
CmoCh01G015010	gene-LOC111446646	A0A6J1FT75_CUCMO	DUF676 domain-containing protein	cellular lipid metabolic process [GO:0044255]						0.07	0.48	0.07	0.54	0.83	0.08	0.59	-0.13	0.95	0.01	0.34	-0.24	0.4	-0.21	0.23	-0.38	0.03	-0.84
CmoCh01G015020	gene-LOC111446648	A0A6J1FRR3_CUCMO	ergosterol biosynthetic protein 28		endoplasmic reticulum membrane [GO:0005789]	protein-macromolecule adaptor activity [GO:0030674]	SUBCELLULAR LOCATION: Endoplasmic reticulum membrane {ECO:0000256|ARBA:ARBA00004477}; Multi-pass membrane protein {ECO:0000256|ARBA:ARBA00004477}. Membrane {ECO:0000256|ARBA:ARBA00004141}; Multi-pass membrane protein {ECO:0000256|ARBA:ARBA00004141}.	ERG28 family		0	-1.16	0.32	-0.45	0	-1.4	0.83	0.07	0.32	0.22	0.83	0.05	0.07	0.41	0.35	-0.18	0.12	-0.39
CmoCh01G015030	gene-LOC111446645	A0A6J1FMY7_CUCMO	Protein of unknown function (DUF1005)							0	-1.22	0	-0.9	0.01	-0.46	0.03	0.44	0.27	0.18	0.03	0.49	0.54	-0.19	0.9	0.04	0.41	0.31
CmoCh01G015040										0.02	-1.61	0.44	-0.53	0.59	-0.37	0.77	0.13	0.32	-0.41	0.28	-0.56	0.07	-0.66	0.91	-0.03	0.29	-0.36
CmoCh01G015050										0.99	-0.01	0.84	-0.07	0.37	-0.3	0.59	-0.2	0.83	0.06	0.08	-0.64	0.54	-0.25	0.46	-0.28	0.05	-0.88
CmoCh01G015060	gene-LOC111446640	A0A6J1FRQ3_CUCMO	amino acid permease 6-like	auxin-activated signaling pathway [GO:0009734]	membrane [GO:0016020]	acidic amino acid transmembrane transporter activity [GO:0015172]; neutral L-amino acid transmembrane transporter activity [GO:0015175]; symporter activity [GO:0015293]		Amino acid/polyamine transporter 2 family, Amino acid/auxin permease (AAAP) (TC 2.A.18.1) subfamily		0.29	0.77	0.64	-0.31	0	1.94	0.97	-0.02	0.69	-0.23	0.44	-0.51	0.65	0.2	0.93	-0.04	0.36	-0.41
CmoCh01G015070	gene-LOC111446099	A0A6J1FKH4_CUCMO	Receptor-like protein kinase HSL1		membrane [GO:0016020]	ATP binding [GO:0005524]; protein serine/threonine kinase activity [GO:0004674]; protein tyrosine kinase activity [GO:0004713]				0.7	0.09	0.12	-0.52	0.92	-0.02	0.58	-0.18	0.59	-0.13	0.1	-0.53	0.47	-0.18	0.25	-0.38	0.8	-0.07
CmoCh01G015080	gene-LOC111446098	A0A6J1FJV3_CUCMO	receptor-like protein kinase HAIKU2		membrane [GO:0016020]	ATP binding [GO:0005524]; protein kinase activity [GO:0004672]		Protein kinase superfamily, Ser/Thr protein kinase family		0.03	-0.84	0.02	-0.79	0.04	0.68	0	1.02	0	0.75	0	1.55	0.92	-0.03	0.08	0.5	0	1.52
CmoCh01G015090	gene-LOC111446651	A0A6J1FM38_CUCMO	Glycosyltransferases	cell wall organization [GO:0071555]; chondroitin sulfate proteoglycan biosynthetic process [GO:0050650]; glucuronoxylan biosynthetic process [GO:0010417]; plant-type secondary cell wall biogenesis [GO:0009834]	Golgi membrane [GO:0000139]	galactosylgalactosylxylosylprotein 3-beta-glucuronosyltransferase activity [GO:0015018]; metal ion binding [GO:0046872]; xylosyltransferase activity [GO:0042285]	SUBCELLULAR LOCATION: Golgi apparatus membrane {ECO:0000256|RuleBase:RU363127}; Single-pass type II membrane protein {ECO:0000256|RuleBase:RU363127}.	Glycosyltransferase 43 family		0	-0.65	0	-0.59	0.22	-0.19	0.09	0.36	0	0.54	0.01	0.53	0.37	0.17	0.23	0.28	0.05	0.51
CmoCh01G015100										0.31	0.19	0.47	0.13	0.65	0.12	0.2	-0.32	0.08	-0.39	0	-0.79	0.2	-0.18	0.34	-0.15	0.02	-0.4
CmoCh01G015110	gene-LOC111446056	A0A6J1FPC6_CUCMO	Ubiquitin-fold modifier-conjugating enzyme 1	protein ufmylation [GO:0071569]	cytoplasm [GO:0005737]	UFM1 conjugating enzyme activity [GO:0061657]		Ubiquitin-conjugating enzyme family, UFC1 subfamily		0.02	-0.41	0.56	-0.1	0.97	0.01	0.26	0.28	0.06	0.38	0.01	0.56	0.45	0.13	0.87	0.03	0.07	0.3
CmoCh01G015120										0.52	-0.2	0.81	-0.06	0.21	0.43	0.01	0.61	0.06	0.34	0	0.79	0.22	-0.35	0.2	0.36	0.03	0.87
CmoCh01G015130										0	-2.51	0.04	-0.77	0.95	0.03	0	3.1	0	2.6	0	4.02	0.88	-0.13	0.19	0.94	0	2.64
CmoCh01G015140												0.28	-1.07	0.39	-1.23					0.52	0.69
CmoCh01G015150										0.6	-0.09	0.44	-0.14	0.19	0.23	0.46	0.12	0.36	0.13	0.08	0.31	0.37	0.15	0.52	0.11	0.05	0.4
CmoCh01G015160										0	4.93	0.4	-0.62	0.75	-0.18	0.14	-1.95	0	-3.78	0.08	-1.89	0.04	0.85	0.32	-0.43	0.02	1.32
CmoCh01G015170	gene-LOC111446050	A0A6J1FQM0_CUCMO	oligopeptide transporter 2-like	peptide transport [GO:0015833]; protein transport [GO:0015031]	membrane [GO:0016020]	oligopeptide transmembrane transporter activity [GO:0035673]	SUBCELLULAR LOCATION: Membrane {ECO:0000256|ARBA:ARBA00004141}; Multi-pass membrane protein {ECO:0000256|ARBA:ARBA00004141}.	Oligopeptide OPT transporter (TC 2.A.67.1) family
CmoCh01G015180										0.21	1.01	0.87	-0.13	0.55	-0.41	0.33	-0.73	0.79	-0.21	0.15	-1.18	0.49	-0.79
CmoCh01G015190										0.81	-0.13	0.04	-1.02	0.01	-1.05	0.68	0.21	0.6	0.27	0.12	-1.01	0.92	0.06			0.87	-0.1
CmoCh01G015200										0.73	-0.2	0.02	-1.04	0.01	-1.42	0.8	0.11	0.69	0.19	0.11	-0.9	0.76	0.14			0.76	-0.18
CmoCh01G015210										0.92	-0.06	0.13	-0.79	0.17	-0.7	0.35	0.66	0.15	0.82	0.98	0.01	0.64	-0.44
CmoCh01G015220										0	-1.8	0.01	-1.43	0	-2.11	0.77	0.21			0.73	-0.25	0.75	0.39			0.59	-0.99
CmoCh01G015230										0.12	-0.3	0.1	-0.29	0.69	0.11	0.03	0.46	0.18	0.29	0	0.79	0.63	0.08	0.76	0.06	0	0.48
CmoCh01G015240										0.63	0.07	0.64	0.08	0.85	-0.03	0.62	-0.1	0.27	-0.17	0.21	-0.21	0.21	-0.18	0.49	0.11	0.79	-0.04
CmoCh01G015250										0.1	-0.32	0.9	-0.03	0.28	0.21	0.37	0.21	0.71	0.08	0.07	0.44	0.76	0.07	0.69	-0.09	0.31	0.22
CmoCh01G015260										0.59	-0.09	0.78	-0.05	0.65	0.09	0.82	0.05	0.61	0.12	0.08	0.45	0.14	0.31	0.86	0.04	0.23	0.22
CmoCh01G015270	gene-LOC111446719	A0A6J1FS26_CUCMO	BEACH domain-containing protein B	protein localization [GO:0008104]	cytosol [GO:0005829]; membrane [GO:0016020]	protein kinase binding [GO:0019901]				0	1.62	0.01	1	0.02	1.08	0.01	-0.82	0	-1.11	0	-2.31	0.05	-0.64	0.4	-0.33	0	-1.07
CmoCh01G015280										0.3	0.68	0.66	-0.31	0.93	0.06	0.35	-0.73			1	0	0.79	0.22			0.03	-1.94
CmoCh01G015290	gene-LOC111446662	A0A6J1FTD5_CUCMO	serine/threonine-protein kinase CTR1-like	signal transduction [GO:0007165]	cytoplasm [GO:0005737]	ATP binding [GO:0005524]; protein serine/threonine kinase activity [GO:0004674]				0.63	-0.16	0.21	-0.54	0.05	-0.56	0	-1.36	0.02	-1.12	0.02	-1.08	0.25	0.61	0.66	0.12	0.76	-0.15
CmoCh01G015300	gene-LOC111446588	A0A6J1FSY4_CUCMO	geranylgeranyl transferase type-2 subunit alpha 1	prenylation [GO:0097354]	Rab-protein geranylgeranyltransferase complex [GO:0005968]	Rab geranylgeranyltransferase activity [GO:0004663]		Protein prenyltransferase subunit alpha family		0.13	0.24	0.28	0.22	0.49	0.15	0.84	-0.04	0.57	-0.09	0.25	-0.23	0.46	-0.1	0.25	-0.17	0.02	-0.36
CmoCh01G015310										0.05	-0.95	0.31	-0.57	0.18	0.63	0	1.48	0.08	0.71	0	1.65	0.02	0.69	0.04	0.85	0	1.44
CmoCh01G015320										0.51	0.47	0.34	0.56	0.04	1.26	0.85	-0.09	0.17	-0.63	0.44	-0.38	0.26	-0.5	0.29	-0.45	0.66	-0.16
CmoCh01G015330	gene-LOC111446669	A0A6J1FKW1_CUCMO	PPPDE domain-containing protein			deubiquitinase activity [GO:0101005]		DeSI family		0.78	-0.08	0.67	0.14	0.01	0.7	0.75	0.1	0.94	-0.02	0.12	0.44	0.8	0.07	0.61	0.15	0.78	0.1
CmoCh01G015340
CmoCh01G015350										0.8	0.13	0.52	0.43	0.24	-0.73	0.32	-0.66	0.71	0.24	0.98	0.01	0.4	0.44	0.97	0.02	0.84	0.1
CmoCh01G015360										0	-0.64	0.95	-0.02	0.14	-0.55	0.19	0.36	0.19	0.34	0	0.8	0.07	0.41	0.02	0.47	0.27	0.21
CmoCh01G015370	gene-LOC111446021	A0A6J1FJI3_CUCMO	Unknown protein							0.86	0.04	0.96	0.02	0.32	-0.43	0.02	-0.68	0.1	-0.46	0.01	-0.81	0.72	-0.04	0.16	0.22	0.16	-0.49
CmoCh01G015380	gene-LOC111446018	A0A6J1FID0_CUCMO	aberrant root formation protein 4		cytoplasm [GO:0005737]	ubiquitin-protein transferase inhibitor activity [GO:0055105]				0.68	0.08	0.21	0.25	1	0	0.56	-0.11	0.08	-0.4	0.05	-0.37	0.45	-0.13	0.38	0.13	0.52	-0.11
CmoCh01G015390	gene-LOC111446019	A0A6J1FID4_CUCMO	homeobox protein knotted-1-like 3 isoform X1		nucleus [GO:0005634]	DNA-binding transcription factor activity, RNA polymerase II-specific [GO:0000981]; RNA polymerase II cis-regulatory region sequence-specific DNA binding [GO:0000978]	SUBCELLULAR LOCATION: Nucleus {ECO:0000256|ARBA:ARBA00004123, ECO:0000256|PROSITE-ProRule:PRU00108}.	TALE/KNOX homeobox family	TALE	0.4	0.32	0.41	0.3	0.82	-0.08	0	-0.75	0	-0.84	0	-0.87	0.92	-0.02	0.78	0.07	0.2	-0.39
CmoCh01G015400	gene-LOC111446022	A0A6J1FP70_CUCMO	DNA ligase							0.19	-1.21	0.33	-0.82	0.4	-0.69					0	2.6	0.43	0.75			0.01	2.28
CmoCh01G015410										0.62	-0.31	0.47	-0.49	0.45	-0.52
CmoCh01G015420										0.88	0.13	0.26	-0.88	0.28	-0.98					0.46	1.73
CmoCh01G015430										0.88	0.08	0.67	-0.25	0.38	0.57	0.75	0.1	0.37	-0.26	0.01	0.79	0.18	0.59	0	1.5	0	1.74
CmoCh01G015440	gene-LOC111445862	A0A6J1FPR0_CUCMO	V-type proton ATPase subunit c''2		proton-transporting V-type ATPase, V0 domain [GO:0033179]	proton-transporting ATPase activity, rotational mechanism [GO:0046961]	SUBCELLULAR LOCATION: Membrane {ECO:0000256|ARBA:ARBA00004141}; Multi-pass membrane protein {ECO:0000256|ARBA:ARBA00004141}.	V-ATPase proteolipid subunit family		0.01	-0.64	0.08	-0.43	0.01	-0.71	0.1	0.48	0.03	0.71	0.03	0.82	0.54	0.15	0.9	0.03	0.95	-0.02
CmoCh01G015450										0.44	-0.21	0.43	-0.22	0.13	0.3	0.4	0.32	0.89	-0.04	0.07	0.51	0.42	-0.26	0.88	-0.04	0.85	-0.07
CmoCh01G015460	gene-LOC111446028	A0A6J1FJI9_CUCMO	carbon catabolite repressor protein 4 homolog 6 isoform X1			3'-5'-RNA exonuclease activity [GO:0000175]				0.04	0.35	0.84	0.04	0.48	0.14	0.55	-0.14	0.29	-0.23	0.15	-0.32	0.86	-0.03	0.3	-0.14	0.37	-0.14
CmoCh01G015470	gene-LOC111446033	A0A6J1FJJ8_CUCMO	Cytochrome b-c1 complex subunit 7	mitochondrial electron transport, ubiquinol to cytochrome c [GO:0006122]	mitochondrial respiratory chain complex III [GO:0005750]		SUBCELLULAR LOCATION: Mitochondrion inner membrane {ECO:0000256|ARBA:ARBA00004443}; Peripheral membrane protein {ECO:0000256|ARBA:ARBA00004443}; Matrix side {ECO:0000256|ARBA:ARBA00004443}.	UQCRB/QCR7 family		0.02	-0.41	0.81	0.06	0.86	-0.04	0.72	0.1	0.32	0.23	0.14	0.39	0.7	0.06	0.24	0.21	0.16	0.25
CmoCh01G015480												0.69	-0.39	0.81	-0.23					0.35	-1.21
CmoCh01G015490	gene-LOC111446030	A0A6J1FIE4_CUCMO	U-box domain-containing protein 1-like							0.52	0.26	0.3	-0.44	0.89	0.06	0.03	1.03	0.44	0.28	0	0.98	0.34	-0.36	0.17	-0.66	0.64	-0.18
CmoCh01G015500	gene-LOC111446029	A0A6J1FK17_CUCMO	Exosome complex exonuclease							0.04	0.6	0.12	0.37	0.1	0.42	0.3	-0.31	0.88	-0.04	0.24	0.33	0.67	0.1	0.46	0.18	0.43	0.17
CmoCh01G015510										0.07	-1.06	0.71	0.29	0.19	-1.06	0.02	-1.14	0.04	-1.12	0.81	0.11	0.2	1.03			0.78	0.17
CmoCh01G015520										0.03	0.4	0.95	0.01	0.2	-0.2	0.41	-0.22	0.27	-0.24	0.01	-0.78	0.22	-0.27	0.1	-0.43	0	-0.74
CmoCh01G015530	gene-LOC111446026	A0A6J1FQH7_CUCMO	Cellulose synthase	cell wall organization [GO:0071555]; cellulose biosynthetic process [GO:0030244]; plant-type primary cell wall biogenesis [GO:0009833]	plasma membrane [GO:0005886]; trans-Golgi network [GO:0005802]	cellulose synthase (UDP-forming) activity [GO:0016760]; metal ion binding [GO:0046872]	SUBCELLULAR LOCATION: Cell membrane {ECO:0000256|ARBA:ARBA00004651, ECO:0000256|RuleBase:RU361116}; Multi-pass membrane protein {ECO:0000256|ARBA:ARBA00004651, ECO:0000256|RuleBase:RU361116}. Membrane {ECO:0000256|ARBA:ARBA00004141}; Multi-pass membrane protein {ECO:0000256|ARBA:ARBA00004141}.	Glycosyltransferase 2 family, Plant cellulose synthase subfamily		1	0	0.87	0.05	0.33	0.19	0.2	0.26	0.2	0.21	0.09	0.35	0.25	0.19	0.58	0.13	0.23	0.39
CmoCh01G015540	gene-LOC111446027	A0A6J1FID9_CUCMO	Nucleotide-sugar transporter family protein		endosome [GO:0005768]; membrane [GO:0016020]; trans-Golgi network [GO:0005802]	antiporter activity [GO:0015297]	SUBCELLULAR LOCATION: Membrane {ECO:0000256|ARBA:ARBA00004141}; Multi-pass membrane protein {ECO:0000256|ARBA:ARBA00004141}.			0.12	-0.36	0.26	0.38	0.08	-0.55	0.69	0.15	0.35	0.32	0.7	0.14	0.19	0.34	0.21	-0.32	0.02	-0.43
CmoCh01G015550												0.24	-2.01	0	-6.08					0.54	1.22
CmoCh01G015560										0.58	0.1	0.93	-0.02	0.23	-0.25	0.69	-0.1	0.54	-0.12	0.35	-0.21	0.71	0.07	0.27	-0.34	0.11	-0.32
CmoCh01G015570										0.04	-0.81	0.54	-0.22	0.1	-0.72	0.15	0.66	0.46	0.31	0.84	0.1	0.56	-0.32	0.53	0.23	0.86	-0.08
CmoCh01G015580	gene-LOC111446682	A0A6J1FN50_CUCMO	Coatomer subunit zeta	intra-Golgi vesicle-mediated transport [GO:0006891]; intracellular protein transport [GO:0006886]; retrograde vesicle-mediated transport, Golgi to endoplasmic reticulum [GO:0006890]	COPI vesicle coat [GO:0030126]; Golgi membrane [GO:0000139]		SUBCELLULAR LOCATION: Cytoplasm {ECO:0000256|RuleBase:RU366053}. Golgi apparatus membrane {ECO:0000256|RuleBase:RU366053}; Peripheral membrane protein {ECO:0000256|RuleBase:RU366053}; Cytoplasmic side {ECO:0000256|RuleBase:RU366053}. Cytoplasmic vesicle, COPI-coated vesicle membrane {ECO:0000256|RuleBase:RU366053}; Peripheral membrane protein {ECO:0000256|RuleBase:RU366053}; Cytoplasmic side {ECO…	Adaptor complexes small subunit family		0.12	-0.4	0.7	0.1	0.39	-0.25	0.78	0.08	0.93	0.02	0.12	-0.43	0.27	-0.31	0.5	0.19	0.46	-0.33
CmoCh01G015590	gene-LOC111445833	A0A6J1FJ45_CUCMO	ethylene-responsive transcription factor SHINE 2-like		nucleus [GO:0005634]	DNA binding [GO:0003677]; DNA-binding transcription factor activity [GO:0003700]	SUBCELLULAR LOCATION: Nucleus {ECO:0000256|ARBA:ARBA00004123}.		ERF	0.55	-0.26	0.02	-0.74	0.1	0.65	0.05	0.78	0.05	0.84	0.03	0.83	0.2	-0.58	0.14	-0.71	0.4	0.38
CmoCh01G015600	gene-LOC111446279	A0A6J1FJF0_CUCMO	F-box domain-containing protein	SCF-dependent proteasomal ubiquitin-dependent protein catabolic process [GO:0031146]	SCF ubiquitin ligase complex [GO:0019005]					0.64	0.17	0.42	-0.28	0.58	0.22	0.18	0.47	0.22	0.27	0.5	0.25	0	-1.46	0.09	-0.68	0.71	-0.17
CmoCh01G015610										0.73	-0.05	0.76	-0.07	0.05	-0.29	0.22	-0.27	0.14	-0.26	0.56	-0.13	0.52	-0.11	0.77	-0.05	0.37	-0.19
CmoCh01G015620	gene-LOC111446035	A0A6J1FK28_CUCMO	Myosin heavy chain-related protein	reciprocal meiotic recombination [GO:0007131]						0.12	0.38	0.62	-0.15	0.69	0.14	0.49	-0.22	0.07	-0.45	0.02	-0.63	0.48	-0.18	0.07	-0.44	0.02	-0.86
CmoCh01G015630										0.77	0.06	0.63	-0.11	0.49	0.14	0.66	0.09	1	0	0.99	0	0.41	0.11	0.92	0.01	0.32	0.14
CmoCh01G015640										0.72	-0.1	0.67	0.15	0.7	0.12	0.81	0.07	0.65	-0.07	0.43	0.16	0.04	-0.28	0.68	-0.06	0.65	0.07
CmoCh01G015650										0.01	0.46	0.97	-0.01	0.13	0.28	0.09	-0.35	0.12	-0.3	0.1	-0.32	0.29	-0.22	0.45	-0.17	0.23	-0.31
CmoCh01G015660	gene-LOC111446723	A0A6J1FL30_CUCMO	TRAF-like family protein							0.04	0.3	0.64	0.07	0.09	0.31	0.49	-0.18	0.26	-0.3	0.4	-0.23	0.61	-0.07	0.13	-0.21	0.92	0.03
CmoCh01G015670												0.79	-0.24	0.61	-0.49					0.66	0.85
CmoCh01G015680
CmoCh01G015690	gene-LOC111446724	A0A6J1FS31_CUCMO	synaptotagmin-4-like	lipid transport [GO:0006869]	endoplasmic reticulum [GO:0005783]; membrane [GO:0016020]	lipid binding [GO:0008289]; metal ion binding [GO:0046872]	SUBCELLULAR LOCATION: Membrane {ECO:0000256|ARBA:ARBA00004167}; Single-pass membrane protein {ECO:0000256|ARBA:ARBA00004167}.	Synaptotagmin family				0.93	0.12	0.33	0.9					0.61	0.89
CmoCh01G015700										0.06	-0.4	0.67	-0.11	0.66	-0.13	0.18	0.29	0.09	0.28	0.01	0.58	0.3	0.13	0.17	0.17	0.03	0.38
CmoCh01G015710										0.26	0.36	0.72	-0.11	0.59	0.2	0.31	0.42	0.88	-0.05	0.45	-0.3	0.46	0.33	0.54	-0.29	0.71	-0.17
CmoCh01G015720										0.99	0	0.14	0.68	0.07	-0.81	0.13	-0.57	0.61	0.18	0.01	-1.02	0.13	0.6	0.65	-0.23	0.22	-0.71
CmoCh01G015730										0.47	-0.37	0.33	-0.53	0.27	-0.68	0.68	-0.13	0.95	0.02	0.15	-0.57	0.96	0.02	0.43	-0.35	0.03	-0.65
CmoCh01G015740										0.37	0.25	0.76	-0.09	0.29	-0.31	0.94	0.03	0.69	0.12	0.75	-0.14	0.74	-0.11	0.06	-0.75	0.72	-0.18
CmoCh01G015750										0.07	0.57	0.13	0.44	0.13	0.6	0.19	-0.33	0.16	-0.36	0	-0.75	0.45	-0.11	0.71	0.08	0.98	-0.01
CmoCh01G015760	gene-LOC111446010	A0A6J1FQE9_CUCMO	Pentatricopeptide repeat-containing protein	mitochondrial gene expression [GO:0140053]	mitochondrion [GO:0005739]	mRNA binding [GO:0003729]		PPR family, P subfamily		0.01	0.71	0.41	0.21	0.97	-0.01	0.35	-0.26	0.82	-0.06	0.1	-0.44	0.97	-0.01	0	-1.04	0	-0.67
CmoCh01G015770
CmoCh01G015780	gene-LOC111446206	A0A6J1FJ70_CUCMO	LOW QUALITY PROTEIN: uncharacterized protein LOC103503799	DNA-templated transcription [GO:0006351]						0.36	0.19	0.95	-0.01	0.74	0.07	0.56	-0.16	0.26	-0.28	0.01	-0.72	0.08	-0.27	0.07	-0.29	0	-0.6
CmoCh01G015790	gene-LOC111446207	A0A6J1FJ72_CUCMO	dnaJ homolog subfamily B member 4	chaperone cofactor-dependent protein refolding [GO:0051085]; translational initiation [GO:0006413]	cytosol [GO:0005829]	protein-folding chaperone binding [GO:0051087]; unfolded protein binding [GO:0051082]				0.6	0.29	0.75	0.18	0.25	0.95	0.36	0.77			0	1.89	0.56	0.71			0.07	2.29
CmoCh01G015800	gene-LOC111446634	A0A6J1FM20_CUCMO	polyadenylate-binding protein-interacting protein 5			ubiquitin binding [GO:0043130]				0.33	0.21	0.51	0.15	0.2	0.31	0.13	0.31	0.03	0.35	0.06	0.35	0.33	-0.13	0.14	0.19	0.06	0.26
CmoCh01G015810										0.8	0.06	0.97	0.01	0.44	-0.21	0.94	0.02	0.01	-0.74	0.03	-0.95	0.33	-0.26	0.89	-0.05	0.05	-0.99
CmoCh01G015820	gene-LOC111446474	A0A6J1FK61_CUCMO	stress response protein NST1-like							0.02	-0.4	0.21	-0.22	0.1	0.34	0.04	0.4	0.03	0.33	0	0.86	0.3	0.19	0.12	0.32	0	0.66
CmoCh01G015830										0	0.68	0.39	0.17	0.08	0.45	0.18	-0.33	0.03	-0.51	0.01	-0.67	0.08	-0.33	0.01	-0.52	0.16	-0.34
CmoCh01G015840												0.4	0.79	0.4	-0.93					0.49	0.88
CmoCh01G015850
CmoCh01G015860										0.33	-0.52	0.42	-0.46	0.24	0.59	0.32	0.47	0.91	-0.06	0.97	-0.02	0.07	-0.92	0.52	-0.26	0.63	-0.25
CmoCh01G015870										0.08	-0.35	0	-0.63	0.18	0.45	0.26	0.33	0.63	-0.11	0.06	0.44	0.82	-0.07	0.95	0.02	0.38	0.23
CmoCh01G015880										0	4.67	0.58	0.4	0.61	0.32	0.49	-0.56			0.12	-1.38	0.79	0.2			0.19	1.02
CmoCh01G015890
CmoCh01G015900	gene-LOC111446546	A0A6J1FLN7_CUCMO	FLZ-type domain-containing protein					FLZ family		0.61	0.31	0.31	-0.5	0	-1.67	0.23	-0.66	0.97	-0.01	0.01	-0.99	0.89	0.04	0.78	0.11	0.12	-0.68
CmoCh01G015910
CmoCh01G015920	gene-LOC111446545	A0A6J1FKC9_CUCMO	potassium channel KAT3-like		monoatomic ion channel complex [GO:0034702]	voltage-gated potassium channel activity [GO:0005249]	SUBCELLULAR LOCATION: Membrane {ECO:0000256|ARBA:ARBA00004141, ECO:0000256|RuleBase:RU369015}; Multi-pass membrane protein {ECO:0000256|ARBA:ARBA00004141, ECO:0000256|RuleBase:RU369015}.	Potassium channel family, Plant (TC 1.A.1.4) subfamily		0.15	-1.08	0.43	-0.68	0.12	-1.21					0.78	-0.41
CmoCh01G015930	gene-LOC111445846	A0A6J1FJ57_CUCMO	DDT domain-containing protein DDR4-like	regulation of DNA-templated transcription [GO:0006355]	RSF complex [GO:0031213]					0.19	-0.37	0.66	-0.15	0.22	-0.35	0.03	0.73	0.01	0.73	0.01	0.85	0.05	0.5	0.12	0.5	0.83	0.07
CmoCh01G015940	gene-LOC111446655	A0A6J1FKT3_CUCMO	AspartatetRNA ligase	aspartyl-tRNA aminoacylation [GO:0006422]	aminoacyl-tRNA synthetase multienzyme complex [GO:0017101]; cytosol [GO:0005829]	aspartate-tRNA ligase activity [GO:0004815]; ATP binding [GO:0005524]; DNA binding [GO:0003677]; RNA binding [GO:0003723]		Class-II aminoacyl-tRNA synthetase family, Type 2 subfamily		0.7	0.06	0.99	0	0.62	0.08	0.08	0.3	0.57	0.12	0.09	0.33	0.43	0.19	0.95	0.01	0.04	0.54
CmoCh01G015950	gene-LOC111446059	A0A6J1FPD1_CUCMO	(1->3)-beta-glucan endohydrolase	carbohydrate metabolic process [GO:0005975]		glucan endo-1,3-beta-D-glucosidase activity [GO:0042973]		Glycosyl hydrolase 17 family		0.72	0.05	0.61	0.16	0.54	-0.13	0.68	0.1	0.92	-0.02	0.12	-0.36	0.82	0.07	0.33	-0.29	0.03	-0.52
CmoCh01G015960	gene-LOC111446062	A0A6J1FIK6_CUCMO	cytoplasmic 60S subunit biogenesis factor REI1 homolog 1-like	ribosomal large subunit biogenesis [GO:0042273]	cytoplasm [GO:0005737]; preribosome, large subunit precursor [GO:0030687]	nucleic acid binding [GO:0003676]; zinc ion binding [GO:0008270]	SUBCELLULAR LOCATION: Cytoplasm {ECO:0000256|ARBA:ARBA00004496}.	REI1 family		0.48	-0.13	0.77	-0.06	0	0.76	0.81	-0.06	0.84	0.04	0.51	0.15	0.81	0.04	0.26	-0.18	0.58	0.12
CmoCh01G015970
CmoCh01G015980	gene-LOC111446065	A0A6J1FKC3_CUCMO	flowering-promoting factor 1-like protein 1	regulation of flower development [GO:0009909]; vegetative to reproductive phase transition of meristem [GO:0010228]				FPF1 family
CmoCh01G015990	gene-LOC111446060	A0A6J1FKB6_CUCMO	fasciclin-like arabinogalactan protein 14 isoform X1		plasma membrane [GO:0005886]; side of membrane [GO:0098552]		SUBCELLULAR LOCATION: Cell membrane {ECO:0000256|ARBA:ARBA00004609}; Lipid-anchor, GPI-anchor {ECO:0000256|ARBA:ARBA00004609}. Membrane {ECO:0000256|ARBA:ARBA00004589}; Lipid-anchor, GPI-anchor {ECO:0000256|ARBA:ARBA00004589}.	Fasciclin-like AGP family		0.25	0.24	0.97	-0.01	0.92	0.02	0.97	0.01	0.21	-0.33	0.9	0.04	0.4	-0.2	0.31	-0.29	0.16	-0.36
CmoCh01G016000	gene-LOC111446064	A0A6J1FPF2_CUCMO	Ribosomal RNA large subunit methyltransferase H	methylation [GO:0032259]; rRNA processing [GO:0006364]		methyltransferase activity [GO:0008168]		RNA methyltransferase RlmH family		0.69	-0.1	0.07	-0.5	0.4	-0.22	0.53	0.18	0.67	0.08	0.01	0.54	0.41	-0.25	0.48	-0.22	0.51	-0.25
CmoCh01G016010										0.03	1.18	0.76	0.17	0	2.36	0.47	0.37	0.25	-0.61	0.63	-0.32	0.37	-0.6			0.88	0.1
CmoCh01G016020	gene-LOC111446612	A0A6J1FRL3_CUCMO	zinc_ribbon_10 domain-containing protein	endoplasmic reticulum tubular network organization [GO:0071786]	endoplasmic reticulum tubular network [GO:0071782]; membrane [GO:0016020]					0.41	-0.23	0.61	-0.16	0.19	0.36	0.01	0.49	0.02	0.32	0	0.55	0.29	0.17	0.01	0.43	0	0.7
CmoCh01G016030	gene-LOC111445905	A0A6J1FJE8_CUCMO	guanine nucleotide-binding protein subunit gamma 2-like	G protein-coupled receptor signaling pathway [GO:0007186]	membrane [GO:0016020]					0.55	0.15	0.71	0.12	0.95	0.02	0.53	0.16	0.75	0.08	0.7	0.11	0.97	-0.01	0.16	-0.36	0.04	-0.56
CmoCh01G016040	gene-LOC111445901	A0A6J1FNN0_CUCMO	ribosomal RNA small subunit methyltransferase H	rRNA base methylation [GO:0070475]	cytoplasm [GO:0005737]	rRNA (cytosine-N4-)-methyltransferase activity [GO:0071424]		Methyltransferase superfamily, RsmH family		0.25	0.28	0.29	0.29	0.27	0.29	0.69	-0.1	0.12	-0.32	0.14	-0.38	0.22	0.23	0.46	0.15	0.39	-0.31
CmoCh01G016050										0.09	-0.3	0.97	0.01	0.78	0.06	0.48	0.18	0.41	0.18	0.22	0.28	0.45	0.14	0.13	0.23	0.81	0.06
CmoCh01G016060	gene-LOC111445904	A0A6J1FIZ4_CUCMO	Protein of unknown function (DUF1218)		membrane [GO:0016020]			DESIGUAL family		0.84	0.07	0.81	-0.08	0.48	0.25	0.06	0.64	0.01	0.76	0.06	0.55	0.37	0.25	0.15	0.42	0.08	0.62
CmoCh01G016070	gene-LOC111445903	A0A6J1FPY1_CUCMO	Protein of unknown function (DUF1218)		membrane [GO:0016020]			DESIGUAL family		0.6	-0.14	0.38	0.23	0.28	0.3	0.42	0.19	0.05	0.36	0.04	0.46	0.93	0.02	0.66	0.1	0.27	0.27
CmoCh01G016080												0.21	1.08	0.04	1.57	0.74	0.22			0.6	-0.34	0.38	0.65			0.78	-0.22
CmoCh01G016090										0.26	0.39	0.46	0.32	0.09	0.62	0.13	-0.46	0.06	-0.48	0.03	-0.64	0.9	-0.04	0.54	-0.17	0.5	-0.29
CmoCh01G016100	gene-LOC111445900	A0A6J1FJD4_CUCMO	rust resistance kinase Lr10-like		membrane [GO:0016020]	ATP binding [GO:0005524]; protein serine/threonine kinase activity [GO:0004674]		Protein kinase superfamily		0	1.23	0.05	0.78	0.43	-0.35	0.02	-1.15	0.08	-0.63	0	-2.09	0.94	-0.02	0.64	-0.15	0	-1.19
CmoCh01G016110										0.9	0.03	0.76	-0.09	0.31	-0.22	0.44	-0.2	0.07	-0.43	0.01	-0.67	0.21	-0.25	0.72	-0.07	0.07	-0.54
CmoCh01G016120	gene-LOC111446114	A0A6J1FIS5_CUCMO	Plasma membrane ATPase	proton export across plasma membrane [GO:0120029]; regulation of intracellular pH [GO:0051453]	plasma membrane [GO:0005886]	ATP binding [GO:0005524]; ATP hydrolysis activity [GO:0016887]; P-type proton-exporting transporter activity [GO:0008553]	SUBCELLULAR LOCATION: Cell membrane {ECO:0000256|RuleBase:RU362083}; Multi-pass membrane protein {ECO:0000256|RuleBase:RU362083}. Membrane {ECO:0000256|ARBA:ARBA00004141}; Multi-pass membrane protein {ECO:0000256|ARBA:ARBA00004141}.	Cation transport ATPase (P-type) (TC 3.A.3) family, Type IIIA subfamily		0.68	0.24	0.83	0.13	0.62	0.26	0.06	-0.82	0	-1.46	0	-1.79	0.23	-0.9	0.75	-0.17	0.1	-1.29
CmoCh01G016130	gene-LOC111446117	A0A6J1FIS8_CUCMO	Peroxidase	hydrogen peroxide catabolic process [GO:0042744]; response to oxidative stress [GO:0006979]	extracellular region [GO:0005576]	heme binding [GO:0020037]; lactoperoxidase activity [GO:0140825]; metal ion binding [GO:0046872]	SUBCELLULAR LOCATION: Secreted {ECO:0000256|RuleBase:RU362060}.	Peroxidase family, Ascorbate peroxidase subfamily; Peroxidase family, Classical plant (class III) peroxidase subfamily		0.02	-1.06	0.12	-0.81	0	-2.39	0.07	0.74	0.36	0.35	0.35	-0.52	0.01	1.97			0.54	0.54
CmoCh01G016140	gene-LOC111446116	A0A6J1FQY5_CUCMO	SAGA-Tad1 domain-containing protein	regulation of transcription by RNA polymerase II [GO:0006357]	nucleus [GO:0005634]; SAGA complex [GO:0000124]	transcription coactivator activity [GO:0003713]	SUBCELLULAR LOCATION: Nucleus {ECO:0000256|ARBA:ARBA00004123}.			0.76	0.07	0.47	-0.19	0.33	0.19	0.18	-0.37	0.5	-0.14	0.6	-0.13	0.01	-0.62	0.02	-0.53	0.21	-0.31
CmoCh01G016150												0.64	-0.67	0.62	0.44					0.51	0.65
CmoCh01G016160	gene-LOC111446115	A0A6J1FKJ9_CUCMO	RING/U-box superfamily protein			metal ion binding [GO:0046872]; ubiquitin protein ligase activity [GO:0061630]				0.94	-0.03	0.63	-0.18	0.9	-0.04	0.08	-0.4	0	-0.65	0	-0.77	0.05	-0.29	0.03	0.44	0.48	-0.25
CmoCh01G016170										0.54	0.4	0.77	0.2	0.84	-0.15	0.11	-0.82	0.02	-1.12	0	-2.23	0.07	-0.7	0.44	0.3	0.15	-0.88
CmoCh01G016180										0.78	0.17	0.69	-0.28	0.59	-0.47	0.25	-0.78			0.26	-1.26	0.61	-0.33			0.38	-0.67
CmoCh01G016190	gene-LOC111446357	A0A6J1FKY0_CUCMO	transcription initiation factor TFIID subunit 7-like		nucleus [GO:0005634]		SUBCELLULAR LOCATION: Nucleus {ECO:0000256|ARBA:ARBA00004123}.			0.59	-0.11	0.98	-0.01	0.73	-0.07	0.5	-0.17	0.6	-0.13	0.39	-0.19	0.54	-0.18	0.55	-0.15	0.13	-0.45
CmoCh01G016200	gene-LOC111446356	A0A6J1FJQ1_CUCMO	WRKY protein		nucleus [GO:0005634]	calmodulin binding [GO:0005516]; DNA-binding transcription factor activity [GO:0003700]; sequence-specific DNA binding [GO:0043565]	SUBCELLULAR LOCATION: Nucleus {ECO:0000256|ARBA:ARBA00004123}.		WRKY	0.44	0.18	0.55	0.15	0.24	0.37	0.61	-0.14	0.13	0.3	0.17	0.32	0	-0.46	0.12	-0.27	0.54	0.22
CmoCh01G016210										0	1.03	0.2	0.29	0.22	0.33	0.06	-0.55	0.05	-0.56	0	-1.18	0.18	-0.29	0.17	-0.33	0.03	-0.83
CmoCh01G016220												0.63	-0.63	0.28	0.76					0.12	1.28	0.71	-0.26			0.52	-0.44
CmoCh01G016230	gene-LOC111446389	A0A6J1FS77_CUCMO	serine/arginine-rich splicing factor RSZ22-like	mRNA splicing, via spliceosome [GO:0000398]	nuclear speck [GO:0016607]	RNA binding [GO:0003723]; zinc ion binding [GO:0008270]				0.21	-0.26	0.47	-0.16	0.12	-0.29	0.91	-0.02	0.65	-0.07	0.45	-0.15	0.36	-0.17	0.18	-0.23	0.58	-0.09
CmoCh01G016240												0.95	-0.05	0.75	0.24	0.72	-0.31			0.99	-0.01	0.13	0.76			0.76	0.18
CmoCh01G016250										0.24	-0.33	0.23	-0.5	0.76	-0.08	0.67	0.15	0.21	-0.36	0.99	0	0.49	-0.18	0.8	-0.08	0.93	-0.02
CmoCh01G016260										0.35	-0.24	0.1	-0.47	0.32	-0.28	0.71	0.11	0.95	-0.02	0.6	0.15	0.91	-0.04	0.38	-0.38	0.41	0.3
CmoCh01G016270										0.34	-0.35	0.03	-0.56	0.29	-0.34	0.21	-0.36	0.62	-0.14	0.1	-0.59	0.91	-0.04	0.47	0.31	0.91	-0.04
CmoCh01G016280										0.7	-0.14	0.96	-0.02	0.61	0.23	0.01	-0.66	0.04	-0.49	0	-1.65	0.28	-0.48	0.51	0.32	0.19	-0.59
CmoCh01G016290	gene-LOC111446764	A0A6J1FL77_CUCMO	calcium homeostasis endoplasmic reticulum protein-like	intracellular calcium ion homeostasis [GO:0006874]; mRNA processing [GO:0006397]	perinuclear region of cytoplasm [GO:0048471]	RNA binding [GO:0003723]				0.35	0.23	0.63	0.13	0.74	0.08	0.05	-0.6	0.07	-0.48	0.61	-0.16	0.01	0.62	0.47	0.18	0.42	0.26
CmoCh01G016300												0.53	1.15	0.68	-0.81	0.01	-2.64			0	-4.56	0.97	-0.02
CmoCh01G016310												0.86	-0.25	0.89	0.2					0.74	-0.68	1	0
CmoCh01G016320										0.2	0.73	0.73	0.24	0.87	-0.1	0.22	-0.98			0.43	-0.62	0.35	-0.52	0.19	-0.6	0.08	-0.9
CmoCh01G016330										0.04	-1.18	0.01	-1.29	0.05	-0.91	0.69	-0.2	0.17	-0.57	0.84	-0.09	0.05	1			0.25	0.59
CmoCh01G016340	gene-LOC111446515	A0A6J1FMB3_CUCMO	trihelix transcription factor ASR3-like						Trihelix			0.29	-1.05	0.47	-1.06					0.59	-1.02
CmoCh01G016350										0.03	-0.58	0.12	-0.53	0.23	-0.36	0.89	-0.04	0.81	-0.06	0.58	0.13	0.96	0.01	0.48	0.16	0.76	-0.08
CmoCh01G016360	gene-LOC111445860	A0A6J1FNH2_CUCMO	AIG2-like protein D							0.14	-0.33	0.43	-0.21	0.86	-0.04	0.58	0.17	0.13	0.39	0.18	0.35	0.21	-0.26	0.38	-0.2	0.69	-0.08
CmoCh01G016370	gene-LOC111446531	A0A6J1FSQ6_CUCMO	auxin-responsive protein SAUR32-like	response to auxin [GO:0009733]				ARG7 family		0.13	-0.94	0.59	-0.32	0.53	-0.41	0.34	0.62	0.07	0.93	0.01	1.77	0.9	0.07			0.01	1.39
CmoCh01G016380	gene-LOC111445894	A0A6J1FJC1_CUCMO	Protein of unknown function, DUF599		membrane [GO:0016020]					0.69	-0.19	0.54	0.37	0.65	-0.29	0.79	0.17	0.18	0.83	0.57	-0.36	0.94	-0.03	0.23	-0.51	0.71	-0.19
CmoCh01G016390	gene-LOC111446795	A0A6J1FSB9_CUCMO	Beta-lactamase-related protein		endoplasmic reticulum [GO:0005783]; Golgi apparatus [GO:0005794]					0	0.78	0.46	0.24	0.01	0.74	0.57	0.15	0.71	-0.1	0.68	0.12	0.85	-0.03	0.85	-0.03	0.18	0.24
CmoCh01G016400	gene-LOC111446579	A0A6J1FLS2_CUCMO	Structural maintenance of chromosomes protein 2-1-like		membrane [GO:0016020]					0.71	0.07	0.55	-0.14	0.24	0.27	0.07	0.31	0.13	0.25	0	0.51	0.9	0.02	0.13	0.26	0	0.5
CmoCh01G016410										0.62	0.11	1	0	0.87	0.04	0.3	-0.29	0.54	-0.13	0.06	-0.4	0.65	0.07	0.78	-0.05	0.15	-0.39
CmoCh01G016420	gene-LOC111445985	A0A6J1FJT1_CUCMO	EngB-type G domain-containing protein	division septum assembly [GO:0000917]	cytosol [GO:0005829]	GTP binding [GO:0005525]; metal ion binding [GO:0046872]		TRAFAC class TrmE-Era-EngA-EngB-Septin-like GTPase superfamily, EngB GTPase family		0.82	0.04	0.79	-0.05	0.47	-0.14	0.63	-0.1	0.23	-0.22	0.31	-0.22	0.29	0.18	0.16	-0.22	0.25	-0.27
CmoCh01G016430	gene-LOC111445983	A0A6J1FJS5_CUCMO	Beta-adaptin-like protein	intracellular protein transport [GO:0006886]; vesicle-mediated transport [GO:0016192]	clathrin adaptor complex [GO:0030131]	clathrin binding [GO:0030276]		Adaptor complexes large subunit family		0.98	0.01	0.47	0.14	0.79	0.05	0.27	-0.29	0.17	-0.32	0.38	-0.21	0.9	-0.02	0.68	0.08	0.23	0.24
CmoCh01G016440	gene-LOC111445986	A0A6J1FQ99_CUCMO	rhomboid-like protein 11, chloroplastic		membrane [GO:0016020]	serine-type endopeptidase activity [GO:0004252]	SUBCELLULAR LOCATION: Membrane {ECO:0000256|ARBA:ARBA00004141}; Multi-pass membrane protein {ECO:0000256|ARBA:ARBA00004141}.	Peptidase S54 family		0.81	0.05	0.57	-0.11	0.91	-0.03	0.4	-0.19	0.69	-0.08	0.59	-0.15	0.84	-0.06	0.98	-0.01	0.76	-0.12
CmoCh01G016450										0.93	-0.02	0.84	0.06	0.31	-0.31	0.57	0.1	0.11	0.23	0.76	-0.06	0.75	-0.05	0.23	-0.19	0.37	-0.17
CmoCh01G016460	gene-LOC111445896	A0A6J1FIX4_CUCMO	sulfite exporter TauE/SafE family protein 3-like	protein ubiquitination [GO:0016567]	Cul4A-RING E3 ubiquitin ligase complex [GO:0031464]; membrane [GO:0016020]		SUBCELLULAR LOCATION: Membrane {ECO:0000256|ARBA:ARBA00004141}; Multi-pass membrane protein {ECO:0000256|ARBA:ARBA00004141}.	4-toluene sulfonate uptake permease (TSUP) (TC 2.A.102) family		0.45	-0.2	0.15	-0.35	0.36	-0.19	0.68	0.09	0.48	0.15	0.82	-0.05	0.81	0.04	0.32	0.17	0.86	0.04
CmoCh01G016470										0.06	-0.35	0.49	-0.11	0.2	0.22	0.15	0.35	0.01	0.42	0	0.68	0.93	-0.01	0.45	0.13	0.06	0.33
CmoCh01G016480										0.1	-0.59	0.82	-0.12	0.02	-1.32	0.29	0.6	0.13	0.73	0.16	0.71	0.51	0.41	0.92	-0.08	0.61	-0.39
CmoCh01G016490	gene-LOC111446306	A0A6J1FRT4_CUCMO	Aspartate aminotransferase	amino acid metabolic process [GO:0006520]; biosynthetic process [GO:0009058]	mitochondrion [GO:0005739]	L-aspartate:2-oxoglutarate aminotransferase activity [GO:0004069]; pyridoxal phosphate binding [GO:0030170]		Class-I pyridoxal-phosphate-dependent aminotransferase family		0.22	-0.29	0.61	0.19	0.5	0.23	0.01	0.57	0.05	0.56	0	1.2	0.38	0.24	0.16	0.42	0.02	0.9
CmoCh01G016500										0.7	-0.17	0.57	-0.23	0.95	0.03	0.92	0.07	0.11	0.86	0.33	0.6	0.09	0.95			0.26	0.59
CmoCh01G016510	gene-LOC111446355	A0A6J1FKX2_CUCMO	cryptochrome-1	circadian regulation of gene expression [GO:0032922]; entrainment of circadian clock by photoperiod [GO:0043153]; nucleobase-containing compound metabolic process [GO:0006139]; response to stress [GO:0006950]	cytoplasm [GO:0005737]; nucleus [GO:0005634]	blue light photoreceptor activity [GO:0009882]; deoxyribodipyrimidine photo-lyase activity [GO:0003904]; DNA binding [GO:0003677]; FAD binding [GO:0071949]		DNA photolyase class-1 family		0.11	0.39	0.47	0.23	0.04	0.41	0.19	-0.31	0.01	-0.62	0.04	-0.49	0.33	-0.28	0.04	-0.46	0	-0.8
CmoCh01G016520										0.3	0.43	0.26	0.52	0.29	0.49	0.38	-0.25	0.58	-0.14	0.01	-0.84	0.21	-0.29	0.84	0.04	0.04	-0.46
CmoCh01G016530	gene-LOC111446508	A0A6J1FR65_CUCMO	Protein phosphatase			protein serine/threonine phosphatase activity [GO:0004722]				0.43	0.13	0.96	0.01	0.68	0.08	0.4	0.18	0.59	0.1	0.57	-0.12	0.64	-0.09	0.67	0.07	0.95	-0.01
CmoCh01G016540	gene-LOC111446509	A0A6J1FSM1_CUCMO	14-3-3-like protein	regulation of mitotic cell cycle [GO:0007346]; signal transduction [GO:0007165]	cytoplasm [GO:0005737]	phosphoserine residue binding [GO:0050815]		14-3-3 family		0.7	0.25	0.71	0.25	0.78	-0.19	0.1	0.65	0.22	0.58	0.04	0.8	0.87	0.08	0.58	0.28	0	1.06
CmoCh01G016550	gene-LOC111446507	A0A6J1FK88_CUCMO	Dynein assembly factor 1		cytoplasm [GO:0005737]					0.15	0.4	0.26	0.36	0.88	0.05	0	-0.75	0	-0.81	0	-1.22	0.87	-0.02	0	-0.49	0.12	-0.46
CmoCh01G016560										0.54	-0.18	0.53	-0.23	0.84	0.06	0.17	-0.32	0.05	-0.43	0.02	-0.54	0.64	0.08	0.12	0.27	0.71	0.08
CmoCh01G016570												0.11	-1.54	0.75	-0.44	0.72	-0.3			0.37	-0.87	0.94	0.1
CmoCh01G016580	gene-LOC111445830	A0A6J1FHJ3_CUCMO	protein EXORDIUM-like 1				SUBCELLULAR LOCATION: Secreted, extracellular space {ECO:0000256|ARBA:ARBA00004239}.	EXORDIUM family		0.61	0.39	0.17	1.27	1	0	0.12	-1.42	0.85	-0.15	0.62	0.4	0.75	0.32			0.77	-0.32
CmoCh01G016590												0.5	0.98
CmoCh01G016600										0.41	-0.17	0.74	-0.08	0.14	-0.49	0.04	-0.45	0.64	-0.13	0.14	-0.32	0.6	0.13	0.73	0.08	0.86	-0.06
CmoCh01G016610	gene-LOC111445916	A0A6J1FJG7_CUCMO	14-3-3-like protein	signal transduction [GO:0007165]	cytoplasm [GO:0005737]			14-3-3 family		0.02	-0.49	0.92	-0.02	0.48	-0.13	0.8	0.07	0.77	0.06	0.32	0.21	0.77	-0.05	0.01	0.39	0.02	0.38
CmoCh01G016620	gene-LOC111445915	A0A6J1FNP9_CUCMO	VQ motif-containing protein 9-like							0.43	0.23	0.95	-0.02	0.05	0.47	0.27	-0.23	0.54	-0.11	0.75	0.07	0.15	-0.41	0.01	-0.45	0.05	-0.4
CmoCh01G016630	gene-LOC111446232	A0A6J1FJ97_CUCMO	Unknown protein
CmoCh01G016640										0.57	0.16	0.91	-0.04	0.7	0.1	0.59	-0.12	0.42	-0.16	0.43	0.16	0.88	0.03	0.14	-0.38	0.43	-0.26
CmoCh01G016650	gene-LOC111445914	A0A6J1FHW8_CUCMO	thylakoid lumenal 29 kDa protein, chloroplastic-like	cellular response to oxidative stress [GO:0034599]; hydrogen peroxide catabolic process [GO:0042744]; response to reactive oxygen species [GO:0000302]	chloroplast thylakoid membrane [GO:0009535]	heme binding [GO:0020037]; peroxidase activity [GO:0004601]		Peroxidase family		0.68	-0.18	0.93	0.03	0.87	0.06	0.02	1.31	0.05	1.13	0.05	1.22	0.79	-0.14	0.83	0.14	0.3	0.64
[truncated: 30,615 more rows]
